# Supplementary material for: Integrated omics-based pathway analyses uncover CYP epoxygenase-associated networks as theranostic targets for metastatic triple negative breast cancer
Source: J Exp Clin Cancer Res. 2019 May 9;38:187. doi: 10.1186/s13046-019-1187-y (PMC6507159; doi:10.1186/s13046-019-1187-y)
Supplement: Supplementary file 3 — Gene enrichment associations for the tumor specimens in the discovery set with mRNA expression z score of ≥2.0 for CYP2J2 and CYP2C9. (XLS 7282 kb) [file 13046_2019_1187_MOESM3_ESM.xls]

## Sheet: TNBC
Gene	Cytoband	µ in altered group	µ in unaltered group	σ in altered group	ER2	Log Ratio	p-Value	q-Value	Tendency
PRB2	12p13.2	0.24	-0.01	0.29	0.24	0.25	0.0005867	1	Over-expressed
MATN2	8q22.1-q22.2	0.2	-1.13	1.66	1.15	1.33	0.0007594	1	Over-expressed
CHST9	18q11.2	-1.17	-2.4	1.65	1.21	1.23	0.001972	1	Over-expressed
UBAP2	9p13.3	0.16	-0.32	0.54	0.58	0.48	0.002008	1	Over-expressed
C9ORF85	9q21.13	-0.51	-0.9	0.48	0.42	0.38	0.002132	1	Over-expressed
EFNA5	5q21.3	0.44	-0.02	0.56	0.54	0.46	0.002358	1	Over-expressed
KRT2	12q13.13	1.09	0.5	0.84	0.55	0.59	0.002385	1	Over-expressed
ELL3	15q15.3	2.44	1.8	0.74	0.8	0.63	0.002981	1	Over-expressed
KCTD20	6p21.31	-0.26	-0.55	0.41	0.3	0.29	0.003018	1	Over-expressed
TTC21B	2q24.3	-0.35	-0.73	0.52	0.42	0.38	0.003172	1	Over-expressed
TARBP1	1q42.2	-0.74	-1.3	0.65	0.75	0.56	0.00376	1	Over-expressed
SMC5	9q21.12	-0.38	-0.72	0.44	0.43	0.35	0.004237	1	Over-expressed
LGALS4	19q13.2	0.21	-0.18	0.56	0.42	0.38	0.004279	1	Over-expressed
EXD2	14q24.1	1.06	0.69	0.48	0.49	0.37	0.004746	1	Over-expressed
F12	5q35.3	0.82	-0.07	0.93	1.29	0.88	0.004827	1	Over-expressed
RALGAPA1	14q13.2	0.27	-0.03	0.48	0.29	0.3	0.005222	1	Over-expressed
GRM5	11q14.2-q14.3	0.33	0.18	0.17	0.21	0.15	0.005252	1	Over-expressed
TUBGCP4	15q15.3	-1.05	-1.4	0.5	0.42	0.35	0.005305	1	Over-expressed
RERE	1p36.23	1.1	0.74	0.6	0.35	0.36	0.006298	1	Over-expressed
APBB3	5q31.3	-0.5	-0.89	0.62	0.4	0.38	0.006553	1	Over-expressed
NCALD	8q22.3	2.19	1.54	1.02	0.76	0.65	0.007298	1	Over-expressed
ANKRD45	1q25.1	0.27	-0.2	0.72	0.57	0.47	0.007804	1	Over-expressed
PPP1R26	9q34.3	-0.26	-0.66	0.57	0.53	0.4	0.008053	1	Over-expressed
CDH8	16q21	0.22	-0.18	0.6	0.51	0.4	0.008197	1	Over-expressed
JPH1	8q21.11	0.24	-0.34	1.03	0.51	0.58	0.008567	1	Over-expressed
ICE2	15q22.2	-0.6	-0.86	0.39	0.33	0.26	0.008583	1	Over-expressed
GGACT	13q32.3	0.74	0.24	0.68	0.7	0.5	0.008665	1	Over-expressed
HOXC6	12q13.13	1.04	0.59	0.78	0.45	0.45	0.008729	1	Over-expressed
S100G	Xp22.2	0.35	-0.1	0.67	0.59	0.45	0.008972	1	Over-expressed
NUTM2D	10q23.2	0.93	0.56	0.55	0.47	0.36	0.009024	1	Over-expressed
CRISP2	6p12.3	2.21	0.91	2.19	1.44	1.29	0.009733	1	Over-expressed
RNF19A	8q22.2	1.26	0.81	0.78	0.48	0.45	0.009776	1	Over-expressed
ORC3	6q15	-0.14	-0.55	0.58	0.58	0.41	0.0102	1	Over-expressed
BTNL8	5q35.3	0.14	-0.67	1.32	0.97	0.81	0.0103	1	Over-expressed
ABHD17B	9q21.13	-0.28	-0.65	0.57	0.46	0.36	0.0103	1	Over-expressed
TRAPPC9	8q24.3	1.2	0.77	0.67	0.54	0.42	0.0104	1	Over-expressed
KCNH6	17q23.3	-0.59	-0.96	0.65	0.39	0.37	0.0105	1	Over-expressed
OR4K17	14q11.2	0.33	0.19	0.19	0.21	0.14	0.0113	1	Over-expressed
OTP	5q14.1	0.45	0.12	0.64	0.29	0.33	0.0117	1	Over-expressed
UBAP1	9p13.3	0.43	0.14	0.4	0.43	0.29	0.0117	1	Over-expressed
ZNF707	8q24.3	0.6	0.18	0.76	0.47	0.43	0.012	1	Over-expressed
CAST	5q15	0.43	-0.03	0.69	0.67	0.46	0.0127	1	Over-expressed
CPLX3	15q24.1	0.63	0.19	0.72	0.57	0.44	0.0128	1	Over-expressed
HOXB7	17q21.32	0.38	-0.27	1.08	0.87	0.65	0.0134	1	Over-expressed
UBL4B	1p13.3	0.42	0.21	0.33	0.3	0.21	0.0136	1	Over-expressed
SPAG1	8q22.2	1.25	0.74	0.84	0.68	0.51	0.0138	1	Over-expressed
CDX2	13q12.2	0.74	-0.09	1.45	1.03	0.83	0.0139	1	Over-expressed
PPIP5K1	15q15.3	0.17	-0.23	0.65	0.54	0.4	0.0139	1	Over-expressed
KCNK5	6p21.2	-1.16	-1.76	1.16	0.56	0.6	0.0141	1	Over-expressed
CDH17	8q22.1	0.62	0.2	0.57	0.69	0.43	0.0145	1	Over-expressed
CLCN1	7q34	0.43	0.27	0.27	0.21	0.16	0.0146	1	Over-expressed
YWHAZ	8q22.3	0.92	0.58	0.62	0.38	0.34	0.0146	1	Over-expressed
TDP2	6p22.3	0.17	-0.24	0.76	0.46	0.41	0.015	1	Over-expressed
GMPS	3q25.31	-0.6	-0.94	0.51	0.53	0.34	0.0152	1	Over-expressed
ZNF611	19q13.41	0.43	0.12	0.48	0.47	0.31	0.0156	1	Over-expressed
PTP4A3	8q24.3	0.69	0.32	0.61	0.52	0.37	0.0156	1	Over-expressed
ZNF285	19q13.31	1.49	0.76	1.05	1.18	0.73	0.0161	1	Over-expressed
SCRIB	8q24.3	0.05	-0.31	0.64	0.45	0.36	0.0161	1	Over-expressed
RXFP1	4q32.1	0.62	0.19	0.74	0.61	0.44	0.0162	1	Over-expressed
CAMKK2	12q24.31	0.78	0.52	0.44	0.35	0.26	0.0164	1	Over-expressed
PCF11	11q14.1	-0.37	-0.73	0.61	0.49	0.36	0.0164	1	Over-expressed
MED18	1p35.3	-2	-2.54	1.01	0.62	0.54	0.0166	1	Over-expressed
PKN3	9q34.11	-0.91	-1.34	0.78	0.56	0.43	0.0166	1	Over-expressed
RIC1	9p24.1	0.78	0.28	0.81	0.74	0.5	0.0166	1	Over-expressed
OR51E2	11p15.4	1.08	0.81	0.49	0.32	0.26	0.0173	1	Over-expressed
SIM1	6q16.3	0.66	0.38	0.55	0.29	0.28	0.0173	1	Over-expressed
ZNF250	8q24.3	0.58	0.2	0.7	0.47	0.38	0.0178	1	Over-expressed
EPB41L4B	9q31.3	0.6	0.22	0.63	0.53	0.37	0.0178	1	Over-expressed
HOXB3	17q21.32	1.15	0.38	1.39	0.97	0.76	0.0181	1	Over-expressed
CRYBA2	2q35	0.48	-0.35	1.57	0.97	0.83	0.0182	1	Over-expressed
PABPC3	13q12.13	0.43	-0.08	0.87	0.75	0.52	0.0184	1	Over-expressed
CRELD1	3p25.3	0.07	-0.28	0.66	0.43	0.35	0.0192	1	Over-expressed
MDM4	1q32.1	-0.03	-0.49	0.76	0.68	0.45	0.0193	1	Over-expressed
PRPS1	Xq22.3	-1.79	-2.27	0.63	0.86	0.48	0.0195	1	Over-expressed
LOC401127	4p14	0.02	-0.31	0.56	0.5	0.33	0.0205	1	Over-expressed
MPIG6B	6p21.33	0.11	-0.08	0.29	0.32	0.19	0.0206	1	Over-expressed
OR2K2	9q31.3	0.21	-0.15	0.66	0.48	0.36	0.0207	1	Over-expressed
SCN1A	2q24.3	-0.19	-0.71	1.08	0.48	0.52	0.0209	1	Over-expressed
AGAP4	10q11.22	-0.85	-1.15	0.47	0.5	0.3	0.0211	1	Over-expressed
LRRC37A2	17q21.31	-0.51	-0.92	0.78	0.53	0.41	0.0213	1	Over-expressed
IBA57	1q42.13	-0.43	-0.58	0.28	0.22	0.16	0.0214	1	Over-expressed
PPP1R14D	15q15.1	0.77	0.27	1.08	0.37	0.49	0.0217	1	Over-expressed
ZNF7	8q24.3	0.2	-0.17	0.7	0.5	0.37	0.0223	1	Over-expressed
A4GNT	3q22.3	0.4	0.14	0.41	0.43	0.26	0.0224	1	Over-expressed
PUF60	8q24.3	0.6	0.27	0.65	0.42	0.33	0.0226	1	Over-expressed
CHD1	5q15-q21.1	-0.61	-0.86	0.39	0.43	0.25	0.0227	1	Over-expressed
RHO	3q22.1	0.29	0.18	0.21	0.15	0.11	0.0228	1	Over-expressed
DUOX2	15q21.1	0.71	0.48	0.45	0.3	0.23	0.0229	1	Over-expressed
HDAC9	7p21.1	0.38	0.01	0.74	0.45	0.37	0.0231	1	Over-expressed
LGALS14	19q13.2	0.35	0.08	0.39	0.45	0.26	0.0234	1	Over-expressed
KRTAP13-2	21q22.11	0.03	-0.23	0.46	0.37	0.25	0.0235	1	Over-expressed
RAD50	5q31.1	-0.25	-0.52	0.48	0.39	0.27	0.0236	1	Over-expressed
DMRTA1	9p21.3	0.02	-1.14	2.19	1.59	1.16	0.0236	1	Over-expressed
CNNM1	10q24.2	-0.04	-0.43	0.8	0.47	0.4	0.0241	1	Over-expressed
NSD1	5q35.3	0.54	0.28	0.42	0.43	0.26	0.0243	1	Over-expressed
ASCL1	12q23.2	-0.66	-1.1	1.01	0.29	0.45	0.0243	1	Over-expressed
DUS3L	19p13.3	-0.62	-0.86	0.44	0.37	0.25	0.0247	1	Over-expressed
HS3ST1	4p15.33	2.69	2.2	0.8	0.8	0.49	0.0248	1	Over-expressed
ANP32C	4q32.3	-1.09	-1.55	0.79	0.71	0.45	0.0249	1	Over-expressed
KCNK3	2p23.3	-0.04	-0.43	0.85	0.34	0.39	0.0249	1	Over-expressed
SMPD3	16q22.1	0.67	0.21	0.99	0.45	0.46	0.025	1	Over-expressed
EFL1	15q25.2	-0.05	-0.31	0.42	0.43	0.26	0.025	1	Over-expressed
ZNF227	19q13.31	0.1	-0.2	0.54	0.43	0.3	0.0251	1	Over-expressed
UBR5	8q22.3	-0.21	-0.55	0.68	0.45	0.35	0.0252	1	Over-expressed
NIPAL2	8q22.2	1.43	1.05	0.74	0.51	0.38	0.0252	1	Over-expressed
DSG4	18q12.1	0.37	0.19	0.26	0.31	0.17	0.0253	1	Over-expressed
CHD8	14q11.2	0.28	0	0.55	0.37	0.28	0.0254	1	Over-expressed
BAIAP2L2	22q13.1	-1.69	-1.98	0.62	0.31	0.29	0.026	1	Over-expressed
GPR15	3q11.2	0.26	-0.04	0.35	0.59	0.3	0.0261	1	Over-expressed
VGLL4	3p25.3-p25.2	1.17	0.95	0.37	0.37	0.22	0.0265	1	Over-expressed
PLAC4	21q22.2	-1.08	-1.53	0.77	0.75	0.46	0.0266	1	Over-expressed
YLPM1	14q24.3	0.04	-0.15	0.3	0.32	0.19	0.0266	1	Over-expressed
PABPC1	8q22.3	0.45	-0.01	0.86	0.67	0.46	0.0267	1	Over-expressed
SNW1	14q24.3	-0.13	-0.33	0.34	0.31	0.2	0.027	1	Over-expressed
KIAA0040	1q25.1	2.31	1.9	0.58	0.76	0.41	0.027	1	Over-expressed
NMUR2	5q33.1	0.41	0.2	0.37	0.34	0.21	0.0271	1	Over-expressed
TTLL5	14q24.3	-0.37	-0.61	0.38	0.43	0.24	0.0273	1	Over-expressed
SNX14	6q14.3	0.5	0.23	0.45	0.45	0.27	0.0273	1	Over-expressed
RSRP1	1p36.11	-0.98	-1.37	0.54	0.74	0.39	0.0275	1	Over-expressed
ZNF34	8q24.3	0.91	0.55	0.69	0.53	0.36	0.0276	1	Over-expressed
NSG2	5q35.2	1.04	0.51	1.09	0.64	0.53	0.0276	1	Over-expressed
KIAA0586	14q23.1	0.06	-0.2	0.4	0.48	0.27	0.0278	1	Over-expressed
KCTD19	16q22.1	-1.56	-1.84	0.54	0.39	0.28	0.0282	1	Over-expressed
ACYP1	14q24.3	-1.15	-1.51	0.55	0.64	0.36	0.0283	1	Over-expressed
RNF207	1p36.31	-0.52	-0.78	0.44	0.45	0.26	0.0283	1	Over-expressed
ZNF599	19q13.11	0.34	-0.14	0.68	0.89	0.48	0.0284	1	Over-expressed
INTS6L	Xq26.3	-0.78	-1.19	0.74	0.67	0.42	0.0286	1	Over-expressed
TRMT10B	9p13.2	-0.32	-0.69	0.76	0.47	0.37	0.0287	1	Over-expressed
SHTN1	10q25.3	1.17	0.84	0.61	0.5	0.33	0.0288	1	Over-expressed
FAN1	15q13.3	0.02	-0.18	0.37	0.29	0.2	0.029	1	Over-expressed
SPATA18	4q12	0.71	0.33	0.79	0.47	0.38	0.0293	1	Over-expressed
MAPK8IP3	16p13.3	-0.27	-0.59	0.43	0.62	0.32	0.0293	1	Over-expressed
POPDC2	3q13.33	2.1	1.81	0.55	0.42	0.29	0.0294	1	Over-expressed
ZSCAN31	6p22.1|6p22.3-p22.1	1.71	1.15	1.05	0.84	0.56	0.0295	1	Over-expressed
GK5	3q23	0.09	-0.19	0.53	0.42	0.28	0.0298	1	Over-expressed
ZBTB25	14q23.3	-1.01	-1.28	0.51	0.41	0.27	0.0299	1	Over-expressed
BEX2	Xq22.2	-1.05	-1.94	1.56	1.48	0.89	0.0299	1	Over-expressed
AGO2	8q24.3	0.2	-0.22	0.82	0.6	0.42	0.0299	1	Over-expressed
PFN3	5q35.3	0.66	0.32	0.68	0.45	0.33	0.0305	1	Over-expressed
SINHCAF	12p11.21	-0.68	-1.04	0.63	0.58	0.35	0.0305	1	Over-expressed
ADAM20	14q24.2	0.25	0.01	0.42	0.4	0.24	0.0305	1	Over-expressed
LRRC37A3	17q24.1	0.31	-0.11	0.91	0.49	0.42	0.0307	1	Over-expressed
ARHGEF16	1p36.32	0.89	0.52	0.68	0.58	0.37	0.0309	1	Over-expressed
SCNN1D	1p36.33	-0.87	-1.08	0.44	0.28	0.21	0.031	1	Over-expressed
RNF125	18q12.1	-1.24	-1.86	1.21	0.9	0.62	0.031	1	Over-expressed
JMJD1C	10q21.3	0.23	-0.09	0.63	0.48	0.32	0.0311	1	Over-expressed
IZUMO2	19q13.33	-0.06	-0.28	0.33	0.41	0.22	0.0313	1	Over-expressed
ECT2L	6q24.1	1.4	0.9	0.96	0.76	0.5	0.0315	1	Over-expressed
PIWIL4	11q21	0.34	-0.11	0.86	0.7	0.45	0.0316	1	Over-expressed
ASXL1	20q11.21	-0.67	-0.88	0.41	0.31	0.21	0.0316	1	Over-expressed
SCIN	7p21.3	3.29	2.49	1.34	1.4	0.8	0.0318	1	Over-expressed
CHRAC1	8q24.3	-0.61	-1	0.8	0.54	0.39	0.032	1	Over-expressed
ADCK1	14q24.3	0.07	-0.26	0.48	0.65	0.34	0.0321	1	Over-expressed
C17ORF77	17q25.1	0.71	0.38	0.74	0.32	0.32	0.0323	1	Over-expressed
WASF2	1p36.11	-0.94	-1.28	0.55	0.63	0.34	0.0326	1	Over-expressed
SLC35E4	22q12.2	-1.16	-1.41	0.43	0.43	0.25	0.033	1	Over-expressed
METTL3	14q11.2	-0.45	-0.76	0.54	0.54	0.31	0.033	1	Over-expressed
HSPB8	12q24.23	0.84	0.15	1.39	0.99	0.69	0.0331	1	Over-expressed
ZNF317	19p13.2	0.2	-0.01	0.44	0.29	0.21	0.0333	1	Over-expressed
FURIN	15q26.1	0.5	0.09	0.81	0.62	0.41	0.0333	1	Over-expressed
BEX3	Xq22.2	-0.54	-1.12	1	1.01	0.58	0.0336	1	Over-expressed
OR2C3	1q44	0.36	0.18	0.3	0.33	0.18	0.0336	1	Over-expressed
PLP2	Xp11.23	0.29	-0.06	0.68	0.53	0.34	0.0337	1	Over-expressed
PLAC1	Xq26.3	0.15	-0.57	1.28	1.24	0.72	0.0338	1	Over-expressed
PGK2	6p12.3	0.39	0	0.83	0.55	0.4	0.0342	1	Over-expressed
ZNF132	19q13.43	0.58	0.26	0.52	0.59	0.32	0.0344	1	Over-expressed
SLC12A6	15q14	0.28	-0.02	0.57	0.48	0.3	0.0346	1	Over-expressed
UIMC1	5q35.2	-0.56	-0.75	0.33	0.33	0.19	0.0348	1	Over-expressed
MAP2	2q34	0.41	0.06	0.74	0.49	0.36	0.0348	1	Over-expressed
RWDD2A	6q14.1	0.59	0.3	0.53	0.5	0.29	0.0351	1	Over-expressed
HOXB5	17q21.32	0.45	-0.31	1.63	1	0.76	0.0353	1	Over-expressed
FCN3	1p36.11	2.65	2.26	0.69	0.69	0.39	0.0354	1	Over-expressed
KIAA0319	6p22.3	0.05	-0.77	1.85	0.95	0.82	0.0356	1	Over-expressed
CYC1	8q24.3	-0.32	-0.71	0.73	0.66	0.39	0.0359	1	Over-expressed
HOXD3	2q31.1	-0.23	-0.7	1.04	0.58	0.47	0.0362	1	Over-expressed
NRBP2	8q24.3	-0.31	-0.66	0.68	0.54	0.34	0.0363	1	Over-expressed
FJX1	11p13	0.06	-0.45	0.91	0.89	0.51	0.0363	1	Over-expressed
C9ORF153	9q21.33	-0.4	-0.64	0.46	0.39	0.24	0.0365	1	Over-expressed
ERICH5	8q22.2	0.83	-0.43	2.84	1.49	1.26	0.037	1	Over-expressed
FUS	16p11.2	-0.76	-1.05	0.41	0.6	0.3	0.0372	1	Over-expressed
TFDP1	13q34	-0.43	-0.72	0.54	0.52	0.3	0.0373	1	Over-expressed
LRRC28	15q26.3	0.14	-0.13	0.46	0.51	0.27	0.0374	1	Over-expressed
CCDC66	3p14.3	-0.31	-0.62	0.54	0.57	0.31	0.0376	1	Over-expressed
FOXA3	19q13.32	-1.63	-2.46	1.86	1.04	0.83	0.0376	1	Over-expressed
AKAP8	19p13.12	-0.22	-0.5	0.57	0.42	0.28	0.0379	1	Over-expressed
EXOSC4	8q24.3	0.39	0.05	0.7	0.51	0.34	0.0381	1	Over-expressed
PIK3CB	3q22.3	0.09	-0.27	0.69	0.59	0.36	0.0382	1	Over-expressed
EXOC2	6p25.3	0.74	0.4	0.73	0.49	0.34	0.0382	1	Over-expressed
KAT2A	17q21.2	-1.84	-2.23	0.67	0.72	0.39	0.0384	1	Over-expressed
PCBD1	10q22.1	0.79	0.48	0.54	0.57	0.31	0.0386	1	Over-expressed
CLASP2	3p22.3	-0.35	-0.56	0.35	0.4	0.21	0.0386	1	Over-expressed
DMRT3	9p24.3	1.54	1.11	0.89	0.65	0.43	0.0386	1	Over-expressed
MYH14	19q13.33	-0.71	-0.94	0.44	0.38	0.23	0.0386	1	Over-expressed
WDR5	9q34.2	-0.36	-0.67	0.61	0.49	0.31	0.0389	1	Over-expressed
TTC37	5q15	-0.42	-0.66	0.33	0.5	0.24	0.0389	1	Over-expressed
FXR1	3q26.33	-0.66	-0.88	0.43	0.36	0.22	0.039	1	Over-expressed
ZNF426	19p13.2	-0.92	-1.32	0.7	0.75	0.4	0.0393	1	Over-expressed
C22ORF46	22q13.2	0	-0.24	0.48	0.35	0.23	0.0395	1	Over-expressed
ZNF266	19p13.2	-0.35	-0.61	0.51	0.42	0.26	0.0398	1	Over-expressed
EMSY	11q13.5	0.13	-0.17	0.6	0.48	0.3	0.0398	1	Over-expressed
ZNF706	8q22.3	0.67	0.32	0.69	0.57	0.35	0.0399	1	Over-expressed
TGM1	14q12	-0.49	-0.95	0.79	0.86	0.46	0.0399	1	Over-expressed
MYO1H	12q24.11	0.46	0.31	0.31	0.24	0.15	0.0402	1	Over-expressed
SLURP1	8q24.3	1.51	1.03	0.99	0.78	0.49	0.0412	1	Over-expressed
GPR6	6q21	0.53	0.31	0.44	0.35	0.22	0.0414	1	Over-expressed
RALGDS	9q34.13-q34.2	0.56	0.24	0.52	0.61	0.32	0.0418	1	Over-expressed
PGGHG	11p15.5	-1.07	-1.67	1.4	0.74	0.61	0.0419	1	Over-expressed
DCHS2	4q31.3	0.37	0.15	0.4	0.39	0.22	0.0421	1	Over-expressed
AADACL2	3q25.1	-0.16	-0.48	0.55	0.63	0.32	0.0424	1	Over-expressed
BEX1	Xq22.1|Xq22	-3.07	-3.63	1.44	0.32	0.56	0.0426	1	Over-expressed
ANAPC5	12q24.31	-0.3	-0.47	0.28	0.35	0.18	0.0426	1	Over-expressed
CCNL2	1p36.33	-0.97	-1.18	0.44	0.34	0.21	0.043	1	Over-expressed
TPP2	13q33.1	-0.55	-0.81	0.56	0.36	0.26	0.0432	1	Over-expressed
TICAM1	19p13.3	0.46	0.29	0.36	0.28	0.17	0.0432	1	Over-expressed
HSF2BP	21q22.3	0.38	-0.07	0.91	0.73	0.45	0.0434	1	Over-expressed
TDRD1	10q25.3	0.79	0.05	1.41	1.33	0.74	0.0435	1	Over-expressed
MCM4	8q11.21	-1.04	-1.45	0.61	0.86	0.41	0.0437	1	Over-expressed
ILDR1	3q13.33	-1.15	-1.39	0.45	0.42	0.23	0.0438	1	Over-expressed
OR11G2	14q11.2	0.36	0.22	0.23	0.29	0.15	0.0439	1	Over-expressed
VPS8	3q27.2	0.42	0.16	0.52	0.44	0.26	0.0443	1	Over-expressed
ZNF623	8q24.3	0.54	0.18	0.77	0.53	0.35	0.0447	1	Over-expressed
CHRNB2	1q21.3	0.35	-0.02	0.86	0.47	0.37	0.0447	1	Over-expressed
RUFY1	5q35.3	0.44	0.2	0.49	0.42	0.25	0.0449	1	Over-expressed
MISP	19p13.3	0.7	-0.04	1.34	1.41	0.74	0.0449	1	Over-expressed
RUSC1-AS1	1q22	0.28	-0.09	0.79	0.56	0.37	0.045	1	Over-expressed
OR5A2	11q12.1	0.4	0.16	0.51	0.38	0.24	0.0452	1	Over-expressed
GDAP1	8q21.11	-0.11	-0.63	0.91	1.01	0.52	0.0453	1	Over-expressed
ASCC1	10q22.1	0.03	-0.23	0.51	0.43	0.25	0.0457	1	Over-expressed
RAPGEF6	5q31.1	-0.05	-0.32	0.54	0.48	0.27	0.0459	1	Over-expressed
SLC30A4	15q21.1|15q21.1	0.53	0.27	0.44	0.51	0.26	0.0461	1	Over-expressed
DEFA3	8p23.1	0.73	0.37	0.91	0.35	0.36	0.0462	1	Over-expressed
ZFP3	17p13.2	0.43	0.22	0.36	0.43	0.21	0.0463	1	Over-expressed
TMCC3	12q22	1.76	1.32	0.84	0.79	0.44	0.0467	1	Over-expressed
CEP350	1q25.2	0.27	0.07	0.34	0.42	0.21	0.0469	1	Over-expressed
TMEM45B	11q24.3	0.61	-0.13	1.26	1.47	0.74	0.047	1	Over-expressed
IL17RE	3p25.3	0.77	0.49	0.58	0.43	0.27	0.0471	1	Over-expressed
NRDE2	14q32.11	0.34	0.07	0.42	0.57	0.27	0.0472	1	Over-expressed
CLDN7	17p13.1	2.49	2.24	0.4	0.53	0.26	0.0473	1	Over-expressed
BOP1	8q24.3	-0.25	-0.62	0.83	0.58	0.38	0.0474	1	Over-expressed
DPP8	15q22.31	-0.15	-0.35	0.35	0.41	0.21	0.0477	1	Over-expressed
ADCY10	1q24.2	0.88	0.44	1.11	0.42	0.44	0.0477	1	Over-expressed
BUB1B	15q15.1	-1.41	-1.7	0.45	0.62	0.29	0.0478	1	Over-expressed
CYP19A1	15q21.2	-2.19	-2.58	0.68	0.77	0.39	0.0479	1	Over-expressed
LINC00312	3p25.3	0.8	0.34	1.04	0.66	0.46	0.0481	1	Over-expressed
ZNF791	19p13.13	0.41	0.15	0.5	0.49	0.26	0.0482	1	Over-expressed
MFSD4A	1q32.1	0.75	0.22	1.26	0.64	0.52	0.0483	1	Over-expressed
DBR1	3q22.3	0.3	0.07	0.48	0.39	0.23	0.0483	1	Over-expressed
RBM5	3p21.31	-0.44	-0.62	0.38	0.3	0.18	0.0485	1	Over-expressed
USP43	17p13.1	1.24	0.81	0.82	0.78	0.42	0.0492	1	Over-expressed
MYO3B	2q31.1	-0.61	-0.9	0.45	0.62	0.29	0.0493	1	Over-expressed
GATAD2B	1q21.3	0.28	0.07	0.4	0.39	0.21	0.0495	1	Over-expressed
USP29	19q13.43	0.2	0.01	0.33	0.4	0.2	0.0497	1	Over-expressed
ECHDC1	6q22.33	-0.9	-1.45	1.11	0.97	0.55	0.0499	1	Over-expressed
OR4K5	14q11.2	0.1	0	0.21	0.2	0.11	0.05	1	Over-expressed
ZNF525	19q13.42	0.37	0.21	0.29	0.32	0.16	0.05	1	Over-expressed
PBOV1	6q23.3	0.31	0.17	0.25	0.29	0.14	0.0502	1	Over-expressed
COX20	1q44	0.25	-0.04	0.59	0.52	0.29	0.0502	1	Over-expressed
PHF5A	22q13.2	0.12	-0.06	0.42	0.27	0.18	0.0502	1	Over-expressed
BRWD1	21q22.2	0.45	0.21	0.46	0.47	0.24	0.0503	1	Over-expressed
OAS2	12q24.13	2.56	2.12	0.97	0.69	0.44	0.0503	1	Over-expressed
MORC3	21q22.12	0.41	0.13	0.61	0.45	0.28	0.0507	1	Over-expressed
HSF1	8q24.3	0.37	0.08	0.66	0.4	0.28	0.0508	1	Over-expressed
LNPEP	5q15	0.58	0.25	0.67	0.56	0.32	0.051	1	Over-expressed
ZFP30	19q13.12	-0.35	-0.62	0.45	0.56	0.27	0.0512	1	Over-expressed
LINC00301	11q12.2	0.12	0	0.22	0.23	0.12	0.0516	1	Over-expressed
NFATC4	14q12	0.83	0.49	0.71	0.59	0.34	0.0518	1	Over-expressed
ZNF232	17p13.2	-0.44	-0.72	0.52	0.54	0.28	0.0518	1	Over-expressed
C2ORF27A	2q21.2	0.13	-0.16	0.67	0.38	0.28	0.0519	1	Over-expressed
CNKSR1	1p36.11	0.91	0.62	0.52	0.57	0.29	0.0521	1	Over-expressed
DAPK2	15q22.31	1.48	1.12	0.73	0.63	0.36	0.0521	1	Over-expressed
SLC35G5	8p23.1	-0.55	-0.79	0.49	0.45	0.25	0.0521	1	Over-expressed
AAK1	2p13.3	0.08	-0.08	0.24	0.33	0.15	0.0524	1	Over-expressed
POLR3A	10q22.3	-0.26	-0.45	0.37	0.37	0.19	0.0524	1	Over-expressed
GOT1	10q24.2	0.29	0.04	0.51	0.43	0.24	0.0524	1	Over-expressed
CPNE6	14q11.2	0.22	0.11	0.2	0.21	0.11	0.0526	1	Over-expressed
DNAJC7	17q21.2	-1.71	-2.11	0.84	0.7	0.4	0.0526	1	Over-expressed
MIPOL1	14q13.3-q21.1	0.54	0.1	1.02	0.66	0.44	0.0526	1	Over-expressed
CCDC190	1q23.3	0.65	0.25	0.98	0.56	0.41	0.053	1	Over-expressed
SKIL	3q26.2	1.39	1.05	0.7	0.6	0.34	0.0532	1	Over-expressed
GPR17	2q14.3	0.4	0.26	0.28	0.27	0.14	0.0532	1	Over-expressed
PRPS1L1	7p21.1	-1.41	-1.82	0.74	0.85	0.42	0.0536	1	Over-expressed
FANCD2	3p25.3	-0.35	-0.65	0.63	0.54	0.3	0.0537	1	Over-expressed
RNF151	16p13.3	0.25	0.15	0.23	0.16	0.1	0.0539	1	Over-expressed
NMNAT1	1p36.22	-0.5	-0.79	0.52	0.61	0.3	0.0541	1	Over-expressed
COQ6	14q24.3	0.2	-0.04	0.51	0.42	0.24	0.0542	1	Over-expressed
NFX1	9p13.3	0.26	0.07	0.33	0.4	0.19	0.0542	1	Over-expressed
XPNPEP3	22q13.2	0.13	-0.08	0.44	0.38	0.21	0.0544	1	Over-expressed
GART	21q22.11	-1.05	-1.3	0.59	0.38	0.25	0.0548	1	Over-expressed
XPNPEP1	10q25.1	0.16	-0.05	0.37	0.45	0.22	0.0549	1	Over-expressed
PPCDC	15q24.2	-0.3	-0.51	0.47	0.33	0.21	0.0549	1	Over-expressed
CARF	2q33.2	0.02	-0.28	0.61	0.56	0.3	0.055	1	Over-expressed
ZNF410	14q24.3	0.52	0.32	0.38	0.4	0.2	0.0551	1	Over-expressed
PYROXD1	12p12.1	0.29	-0.06	0.79	0.57	0.35	0.0552	1	Over-expressed
RNF5	6p21.32	-0.26	-0.45	0.36	0.37	0.19	0.0552	1	Over-expressed
ARMH3	10q24.32	0.41	0.26	0.29	0.3	0.15	0.0553	1	Over-expressed
USP3	15q22.31	0.05	-0.18	0.42	0.48	0.23	0.0556	1	Over-expressed
GBP6	1p22.2	1.17	0.75	1.05	0.53	0.42	0.0556	1	Over-expressed
C6ORF141	6p12.3	-1.25	-1.87	1.49	0.9	0.62	0.0561	1	Over-expressed
MCU	10q22.1	0.3	0.08	0.48	0.4	0.22	0.0562	1	Over-expressed
SLC7A9	19q13.11	-0.85	-1.2	0.68	0.67	0.35	0.0564	1	Over-expressed
MARK1	1q41	0.73	0.24	0.83	1.05	0.49	0.0568	1	Over-expressed
MAGI3	1p13.2	1.94	1.54	0.79	0.78	0.4	0.0571	1	Over-expressed
SLC36A2	5q33.1	0.4	0.23	0.29	0.39	0.18	0.0572	1	Over-expressed
SNX22	15q22.31	0.84	0.65	0.41	0.34	0.19	0.0574	1	Over-expressed
MED19	11q12.1	0.53	0.29	0.58	0.34	0.24	0.0576	1	Over-expressed
THUMPD3	3p25.3	-0.67	-0.9	0.52	0.37	0.23	0.0583	1	Over-expressed
RIMS1	6q13	1.01	0.6	1.03	0.58	0.42	0.0587	1	Over-expressed
APP	21q21.3	1.25	0.81	1.07	0.62	0.44	0.0588	1	Over-expressed
WDR76	15q15.3	-0.96	-1.24	0.55	0.54	0.28	0.0588	1	Over-expressed
HOXB6	17q21.32	1.04	0.23	1.83	1.33	0.8	0.0591	1	Over-expressed
USP25	21q21.1	0.04	-0.27	0.68	0.54	0.31	0.0594	1	Over-expressed
RNF144B	6p22.3	3.23	2.91	0.68	0.58	0.32	0.0595	1	Over-expressed
C8ORF17	8q24.3	0.35	0.14	0.46	0.37	0.21	0.0596	1	Over-expressed
CCDC17	1p34.1	-0.6	-0.92	0.7	0.57	0.32	0.0597	1	Over-expressed
ANP32D	12q13.11	-1.4	-1.86	0.93	0.89	0.46	0.0598	1	Over-expressed
IL11	19q13.42	-1.84	-2.12	0.52	0.57	0.27	0.0601	1	Over-expressed
CD80	3q13.33	1.42	1.11	0.66	0.59	0.31	0.0603	1	Over-expressed
GABBR1	6p22.1	-0.15	-0.43	0.51	0.6	0.28	0.0604	1	Over-expressed
RAB35	12q24.23	0.21	0	0.42	0.41	0.21	0.0608	1	Over-expressed
OAS3	12q24.13	1.48	1	1.17	0.7	0.48	0.0611	1	Over-expressed
ATM	11q22.3	-1.3	-1.57	0.64	0.42	0.27	0.0612	1	Over-expressed
ADD3	10q25.1-q25.2	-0.32	-0.85	1.2	0.94	0.53	0.0618	1	Over-expressed
BTC	4q13.3	1.58	0.94	1.48	1.07	0.64	0.0625	1	Over-expressed
IFIT3	10q23.31	2.88	2.36	1.2	0.87	0.52	0.0625	1	Over-expressed
TTTY9A	Yq11.222	0.35	0.05	0.62	0.55	0.29	0.0625	1	Over-expressed
CCDC197	14q32.12	0.17	0	0.33	0.34	0.17	0.0626	1	Over-expressed
DLST	14q24.3	-1.01	-1.26	0.56	0.44	0.25	0.0627	1	Over-expressed
TCHH	1q21.3	0.05	-0.54	1.57	0.65	0.59	0.0628	1	Over-expressed
ZNF440	19p13.2	0.01	-0.27	0.58	0.52	0.27	0.0631	1	Over-expressed
ARHGAP27	17q21.31	0.43	0.19	0.44	0.53	0.25	0.0631	1	Over-expressed
DOCK6	19p13.2	-0.34	-0.61	0.51	0.56	0.27	0.0633	1	Over-expressed
LINC00158	21q21.2	0.75	0.41	0.79	0.57	0.34	0.0636	1	Over-expressed
ZMAT4	8p11.21	-1.78	-2.7	2.3	1.33	0.92	0.0636	1	Over-expressed
CEACAM5	19q13.2	0.89	-0.07	2.22	1.65	0.96	0.0638	1	Over-expressed
RENBP	Xq28	0.9	0.63	0.66	0.44	0.27	0.0639	1	Over-expressed
CAPN3	15q15.1	-1.45	-1.64	0.5	0.25	0.19	0.0639	1	Over-expressed
RBMX	Xq26.3	-0.53	-0.69	0.31	0.33	0.16	0.064	1	Over-expressed
SETD5	3p25.3	-0.04	-0.23	0.38	0.37	0.19	0.064	1	Over-expressed
RIC3	11p15.4	-0.69	-1.17	1.16	0.75	0.48	0.064	1	Over-expressed
CCDC6	10q21.2	2.05	1.8	0.6	0.42	0.25	0.0648	1	Over-expressed
KIFC2	8q24.3	-0.16	-0.45	0.68	0.5	0.29	0.0651	1	Over-expressed
ULK3	15q24.1	-0.36	-0.61	0.55	0.48	0.25	0.0651	1	Over-expressed
UCP3	11q13.4	0.67	0.38	0.7	0.46	0.29	0.0656	1	Over-expressed
PARP6	15q23	-0.1	-0.29	0.47	0.26	0.19	0.0656	1	Over-expressed
DNAH10	12q24.31	0.71	0.27	0.94	0.84	0.44	0.0657	1	Over-expressed
AKAP6	14q12	-0.25	-0.39	0.29	0.27	0.14	0.0658	1	Over-expressed
OR2H2	6p22.1	0.32	0.23	0.13	0.22	0.09	0.0659	1	Over-expressed
ZNF251	8q24.3	0.75	0.38	0.87	0.58	0.36	0.0659	1	Over-expressed
TP53BP1	15q15.3	-0.08	-0.29	0.45	0.4	0.21	0.0661	1	Over-expressed
GDPD5	11q13.4-q13.5	0	-0.38	0.91	0.63	0.38	0.0662	1	Over-expressed
ELL2	5q15	-0.49	-0.8	0.6	0.65	0.31	0.0662	1	Over-expressed
SLC41A1	1q32.1	-0.06	-0.33	0.55	0.57	0.28	0.0667	1	Over-expressed
TSSK4	14q12	0.07	-0.13	0.43	0.41	0.21	0.0668	1	Over-expressed
SHARPIN	8q24.3	0.53	0.27	0.56	0.5	0.26	0.0669	1	Over-expressed
PHC3	3q26.2	0.46	0.21	0.49	0.52	0.25	0.0669	1	Over-expressed
ATP2B2	3p25.3	-0.01	-0.23	0.56	0.32	0.22	0.067	1	Over-expressed
ZNF35	3p21.31	0.92	0.66	0.53	0.53	0.26	0.0671	1	Over-expressed
ANKRD36B	2q11.2	-0.65	-1.05	0.85	0.77	0.39	0.0675	1	Over-expressed
PPWD1	5q12.3	-1.24	-1.41	0.35	0.34	0.17	0.068	1	Over-expressed
LCE2A	1q21.3	0.09	-0.07	0.42	0.22	0.16	0.0681	1	Over-expressed
LRRC31	3q26.2	3.52	2.57	2.26	1.58	0.94	0.0682	1	Over-expressed
CTC1	17p13.1	-0.01	-0.25	0.58	0.42	0.25	0.0682	1	Over-expressed
LINC02145	5p15.31	0.55	0.41	0.3	0.25	0.13	0.0682	1	Over-expressed
LTB4R	14q12	-0.75	-0.98	0.5	0.43	0.23	0.0685	1	Over-expressed
DDX55	12q24.31	-0.87	-1.09	0.46	0.42	0.22	0.0687	1	Over-expressed
TPR	1q31.1	-0.2	-0.4	0.41	0.42	0.2	0.0687	1	Over-expressed
HUS1B	6p25.3	0.24	-0.31	1.3	0.92	0.54	0.0687	1	Over-expressed
PRB3	12p13.2	0.72	0.49	0.54	0.38	0.23	0.069	1	Over-expressed
FZD8	10p11.21	-0.33	-0.77	1.06	0.73	0.44	0.0693	1	Over-expressed
TNFRSF11B	8q24.12	-3.14	-3.74	1.62	0.73	0.6	0.0693	1	Over-expressed
VWA8	13q14.11	0.1	-0.15	0.54	0.51	0.26	0.0695	1	Over-expressed
TAL2	9q31.2	-0.59	-0.88	0.71	0.48	0.29	0.0696	1	Over-expressed
SCN9A	2q24.3	-1.38	-1.59	0.5	0.32	0.2	0.0698	1	Over-expressed
SLC35F3	1q42.2	0.28	-0.4	1.35	1.44	0.68	0.07	1	Over-expressed
WNT4	1p36.12	2.47	1.93	1.22	1	0.54	0.0701	1	Over-expressed
TRIM3	11p15.4	1.51	1.12	0.96	0.67	0.4	0.0702	1	Over-expressed
TECRL	4q13.1	0.04	-0.21	0.6	0.42	0.25	0.0704	1	Over-expressed
STH	17q21.31	0.07	-0.44	1.1	0.99	0.51	0.0705	1	Over-expressed
SIX2	2p21	1.26	0.66	1.1	1.32	0.59	0.0705	1	Over-expressed
ZNF782	9q22.33	0.17	-0.04	0.46	0.4	0.21	0.0707	1	Over-expressed
HMX2	10q26.13	0.41	0.19	0.62	0.2	0.22	0.0707	1	Over-expressed
CPA2	7q32.2	0.31	0.14	0.41	0.27	0.17	0.0709	1	Over-expressed
RIC8B	12q23.3	-0.2	-0.42	0.53	0.42	0.23	0.071	1	Over-expressed
RNF180	5q12.3	-1.01	-1.3	0.55	0.62	0.28	0.0712	1	Over-expressed
LOC494141	11p15.1	-0.3	-0.55	0.51	0.5	0.24	0.0714	1	Over-expressed
L2HGDH	14q21.3	-0.71	-0.97	0.63	0.44	0.26	0.0715	1	Over-expressed
DYRK1A	21q22.13	0.51	0.34	0.44	0.25	0.17	0.0715	1	Over-expressed
TCTE1	6p21.1	-0.06	-0.25	0.39	0.38	0.19	0.0716	1	Over-expressed
DGCR8	22q11.21	-1.15	-1.36	0.51	0.35	0.21	0.0721	1	Over-expressed
CAMSAP2	1q32.1	0.5	0.23	0.63	0.51	0.27	0.0722	1	Over-expressed
ULK4	3p22.1	0.2	-0.11	0.67	0.64	0.31	0.0725	1	Over-expressed
NKTR	3p22.1	-0.79	-1	0.42	0.43	0.21	0.0728	1	Over-expressed
ANGEL1	14q24.3	-0.21	-0.43	0.44	0.47	0.22	0.0729	1	Over-expressed
VPS13D	1p36.22-p36.21	0.8	0.6	0.45	0.4	0.2	0.073	1	Over-expressed
RAB2B	14q11.2	-0.19	-0.43	0.53	0.49	0.24	0.0732	1	Over-expressed
SFN	1p36.11	0.34	-0.12	0.99	0.95	0.47	0.0732	1	Over-expressed
USP21	1q23.3	0.21	-0.05	0.58	0.5	0.26	0.0733	1	Over-expressed
ZFP41	8q24.3	0.48	0.29	0.35	0.42	0.19	0.0735	1	Over-expressed
VCL	10q22.2	0.16	-0.07	0.47	0.48	0.23	0.0738	1	Over-expressed
HOXD9	2q31.1	0.94	0.71	0.61	0.35	0.24	0.0738	1	Over-expressed
SCUBE1	22q13.2	0.29	-0.01	0.74	0.47	0.29	0.0741	1	Over-expressed
DENND4B	1q21.3	-0.71	-0.89	0.4	0.36	0.18	0.0743	1	Over-expressed
SCEL	13q22.3	1.22	0.49	1.89	1.09	0.73	0.0745	1	Over-expressed
CASZ1	1p36.22	0.65	0.46	0.39	0.41	0.19	0.0746	1	Over-expressed
TGS1	8q12.1	-0.27	-0.58	0.76	0.53	0.31	0.0746	1	Over-expressed
STX17	9q31.1	0.95	0.68	0.41	0.66	0.27	0.0749	1	Over-expressed
C5ORF30	5q21.1	0.6	0.18	0.92	0.85	0.42	0.075	1	Over-expressed
AGO4	1p34.3	0.3	0.06	0.45	0.55	0.24	0.0751	1	Over-expressed
AMER3	2q21.1	0.14	-0.01	0.37	0.25	0.15	0.0753	1	Over-expressed
ARHGAP29	1p22.1	0.84	0.44	0.95	0.72	0.4	0.0753	1	Over-expressed
KIF19	17q25.1	1.33	1	0.7	0.69	0.33	0.0753	1	Over-expressed
ZNF449	Xq26.3	0.32	0.08	0.41	0.57	0.24	0.0754	1	Over-expressed
GTPBP4	10p15.3	-0.35	-0.6	0.48	0.57	0.25	0.0755	1	Over-expressed
HEMK1	3p21.31	-0.61	-0.87	0.67	0.4	0.26	0.0756	1	Over-expressed
ACAN	15q26.1	1.61	1.25	0.7	0.8	0.36	0.0758	1	Over-expressed
CCDC9B	15q15.1	0.77	0.26	1.14	0.98	0.5	0.0761	1	Over-expressed
C1ORF116	1q32.1	3.23	2.58	1.37	1.33	0.64	0.0762	1	Over-expressed
EPHA4	2q36.1	-0.78	-1.16	0.77	0.81	0.38	0.0763	1	Over-expressed
PNMA1	14q24.3	-0.08	-0.32	0.53	0.48	0.24	0.0766	1	Over-expressed
PAX7	1p36.13	0.77	0.4	1.01	0.5	0.37	0.0766	1	Over-expressed
POLR3C	1q21.1	0.14	-0.07	0.52	0.37	0.21	0.0768	1	Over-expressed
TMOD2	15q21.2	0.72	0.44	0.72	0.49	0.29	0.0769	1	Over-expressed
TATDN2	3p25.3	0.26	0.04	0.52	0.38	0.21	0.077	1	Over-expressed
TADA3	3p25.3	0.04	-0.19	0.52	0.45	0.23	0.077	1	Over-expressed
ANKRD6	6q15	0.71	0.39	0.65	0.68	0.32	0.077	1	Over-expressed
TYRP1	9p23	-3.12	-3.59	1.27	0.65	0.47	0.0771	1	Over-expressed
KMT2B	19q13.12	-0.25	-0.45	0.39	0.44	0.2	0.0772	1	Over-expressed
TRIM52	5q35.3	-1.14	-1.37	0.53	0.41	0.22	0.0779	1	Over-expressed
TBATA	10q22.1	0.66	0.51	0.32	0.32	0.15	0.0781	1	Over-expressed
RUSC1	1q22	0.89	0.64	0.56	0.48	0.25	0.0781	1	Over-expressed
MAU2	19p13.11	0	-0.28	0.7	0.47	0.28	0.0783	1	Over-expressed
FRMD4B	3p14.1	1.68	1.47	0.45	0.46	0.21	0.0783	1	Over-expressed
ZNF564	19p13.2	0.74	0.54	0.37	0.46	0.2	0.0783	1	Over-expressed
HKR1	19q13.12	0.35	0.09	0.59	0.53	0.26	0.0785	1	Over-expressed
ADAM11	17q21.31	-1.09	-1.28	0.43	0.38	0.19	0.0786	1	Over-expressed
TPD52	8q21.13	1.68	1.3	0.91	0.74	0.39	0.079	1	Over-expressed
GUSBP2	6p22.2	-0.69	-1.02	0.88	0.51	0.33	0.0791	1	Over-expressed
FBXW11	5q35.1	-0.59	-0.78	0.38	0.43	0.19	0.0799	1	Over-expressed
FXYD3	19q13.12	2.14	1.7	1.13	0.71	0.44	0.08	1	Over-expressed
ZNF589	3p21.31	-0.66	-0.83	0.4	0.34	0.17	0.0802	1	Over-expressed
LGR6	1q32.1	1.83	1.26	1.21	1.2	0.57	0.0802	1	Over-expressed
TPRG1L	1p36.32	1.08	0.87	0.31	0.53	0.21	0.0803	1	Over-expressed
HOXD1	2q31.1	0.63	0.14	1.18	0.89	0.49	0.0803	1	Over-expressed
RIMS2	8q22.3	-0.1	-0.69	1.56	0.88	0.58	0.0803	1	Over-expressed
RGS9	17q24.1	0.44	0.12	0.8	0.52	0.31	0.0805	1	Over-expressed
FAIM	3q22.3	0.61	0.34	0.68	0.46	0.27	0.0805	1	Over-expressed
CXCR5	11q23.3	0.52	0.43	0.18	0.18	0.08	0.0808	1	Over-expressed
HRH1	3p25.3	0.35	-0.05	0.94	0.79	0.4	0.0808	1	Over-expressed
CCSER2	10q23.1	1.3	1.08	0.48	0.48	0.23	0.081	1	Over-expressed
IFNL2	19q13.2	0.85	0.59	0.68	0.41	0.26	0.081	1	Over-expressed
INE1	Xp11.3	-0.95	-1.17	0.55	0.41	0.22	0.0812	1	Over-expressed
AGTR2	Xq23	0.3	0.05	0.51	0.55	0.25	0.0817	1	Over-expressed
PRPF19	11q12.2	-0.76	-1.01	0.54	0.49	0.24	0.0818	1	Over-expressed
ZNF511	10q26.3	0.31	0.08	0.53	0.44	0.23	0.0821	1	Over-expressed
PRR30	2p23.3	0.33	0.06	0.64	0.5	0.26	0.0824	1	Over-expressed
CXCR2	2q35	1.18	0.94	0.57	0.47	0.24	0.0827	1	Over-expressed
KLF4	9q31.2	-0.22	-0.58	0.86	0.69	0.36	0.0831	1	Over-expressed
OR2AE1	7q22.1	0.36	0.19	0.42	0.34	0.18	0.0831	1	Over-expressed
DMP1	4q22.1	-0.31	-0.65	0.74	0.72	0.34	0.0834	1	Over-expressed
KHDRBS3	8q24.23	0.31	-0.12	1.01	0.87	0.44	0.0835	1	Over-expressed
EFHB	3p24.3	0.86	0.35	1.14	1.06	0.51	0.0835	1	Over-expressed
ZBTB21	21q22.3	0.14	-0.07	0.55	0.35	0.21	0.0837	1	Over-expressed
EXOC3L1	16q22.1	1.86	1.61	0.59	0.52	0.26	0.0838	1	Over-expressed
ZNF75D	Xq26.3	0.44	0.22	0.49	0.47	0.22	0.0838	1	Over-expressed
NFKBID	19q13.12	-0.01	-0.16	0.3	0.32	0.14	0.0838	1	Over-expressed
C21ORF62-AS1	21q22.11	0.17	-0.15	0.63	0.74	0.32	0.0841	1	Over-expressed
LRRC14	8q24.3	0.13	-0.12	0.61	0.45	0.25	0.0843	1	Over-expressed
ADAMTS20	12q12	-0.04	-0.3	0.55	0.58	0.26	0.0843	1	Over-expressed
FAIM2	12q13.12	0.54	0.3	0.6	0.4	0.23	0.0843	1	Over-expressed
C6ORF15	6p21.33	0.61	0.19	1.25	0.43	0.42	0.0843	1	Over-expressed
GOLGA2P5	12q23.1	0.48	0.23	0.52	0.56	0.25	0.0843	1	Over-expressed
NME9	3q22.3	-0.01	-0.15	0.31	0.29	0.14	0.0849	1	Over-expressed
LINC00311	16q24.1	0.19	0.07	0.21	0.29	0.12	0.0855	1	Over-expressed
BRD2	6p21.32	0.18	-0.05	0.62	0.38	0.23	0.0856	1	Over-expressed
CTDSPL2	15q15.3-q21.1	-0.32	-0.5	0.45	0.35	0.18	0.0856	1	Over-expressed
DEUP1	11q21	0.11	-0.17	0.75	0.41	0.27	0.0856	1	Over-expressed
LAMB4	7q31.1	0.06	-0.14	0.48	0.38	0.2	0.0857	1	Over-expressed
LINC01559	12p13.1	0.85	0.56	0.86	0.35	0.3	0.086	1	Over-expressed
IFNA10	9p21.3	0.57	0.21	0.6	0.91	0.36	0.0861	1	Over-expressed
SSUH2	3p25.3	-1.99	-2.43	1.06	0.88	0.44	0.0862	1	Over-expressed
MTAP	9p21.3	-0.14	-0.45	0.63	0.7	0.31	0.0863	1	Over-expressed
TMCO4	1p36.13	1.06	0.8	0.52	0.59	0.26	0.0866	1	Over-expressed
LINC00482	17q25.3	-0.14	-0.48	0.8	0.66	0.33	0.0866	1	Over-expressed
P2RY6	11q13.4	0.92	0.53	0.94	0.78	0.39	0.0867	1	Over-expressed
TTC13	1q42.2	0.42	0.11	0.7	0.63	0.3	0.0867	1	Over-expressed
RTP4	3q27.3	1.7	1.1	1.58	1	0.6	0.0868	1	Over-expressed
VHL	3p25.3	-0.36	-0.61	0.65	0.43	0.25	0.0868	1	Over-expressed
ZNF137P	19q13.41	0.53	0.33	0.41	0.44	0.19	0.0869	1	Over-expressed
DCAF5	14q24.1	0.63	0.46	0.34	0.39	0.17	0.0869	1	Over-expressed
TMCC1	3q22.1	0.39	0.22	0.39	0.38	0.18	0.087	1	Over-expressed
MC5R	18p11.21	0.63	0.34	0.88	0.26	0.29	0.0871	1	Over-expressed
GMPR	6p22.3	-0.41	-0.83	1.02	0.81	0.42	0.0872	1	Over-expressed
PHACTR4	1p35.3	-0.27	-0.47	0.41	0.46	0.2	0.0873	1	Over-expressed
CCDC50	3q28	-0.6	-0.83	0.48	0.52	0.23	0.0873	1	Over-expressed
LRRC8B	1p22.2	0.52	0.23	0.71	0.54	0.29	0.0874	1	Over-expressed
CDKL2	4q21.1	0.41	0.06	0.91	0.62	0.35	0.0879	1	Over-expressed
SREK1IP1	5q12.3	-0.27	-0.49	0.37	0.55	0.22	0.0879	1	Over-expressed
SCAF4	21q22.11	0.28	0.08	0.36	0.49	0.2	0.088	1	Over-expressed
FAM182A	20p11.1	0.28	0.05	0.5	0.51	0.23	0.0882	1	Over-expressed
PKN1	19p13.12	-0.15	-0.42	0.52	0.62	0.27	0.0882	1	Over-expressed
CHTF8	16q22.1	-0.25	-0.43	0.38	0.41	0.18	0.0885	1	Over-expressed
KRTAP10-10	21q22.3	0.45	0.33	0.27	0.26	0.12	0.0885	1	Over-expressed
SPPL3	12q24.31	0.65	0.51	0.32	0.32	0.15	0.0886	1	Over-expressed
PNLDC1	6q25.3	1.19	0.72	1.28	0.76	0.47	0.0889	1	Over-expressed
HMGA1	6p21.31	-1.13	-1.35	0.51	0.45	0.22	0.0892	1	Over-expressed
MUC13	3q21.2	-1.01	-1.54	1.5	0.74	0.53	0.0892	1	Over-expressed
KLHL9	9p21.3	0.94	0.59	0.63	0.86	0.35	0.0892	1	Over-expressed
STAC3	12q13.3	0.32	0.13	0.47	0.36	0.19	0.0892	1	Over-expressed
THAP2	12q21.1	0.63	0.34	0.68	0.57	0.28	0.0893	1	Over-expressed
TBC1D15	12q21.1	0.17	0	0.45	0.31	0.17	0.0898	1	Over-expressed
POLK	5q13.3	-0.37	-0.57	0.44	0.46	0.21	0.0901	1	Over-expressed
IFIT2	10q23.31	2.91	2.35	1.51	0.89	0.56	0.0901	1	Over-expressed
PSMC1	14q32.11	0.19	0.01	0.36	0.4	0.17	0.0904	1	Over-expressed
CRYM	16p12.2	2.23	1.31	2.03	2.01	0.91	0.0905	1	Over-expressed
PKNOX1	21q22.3	0.36	0.22	0.3	0.31	0.14	0.0908	1	Over-expressed
TBP	6q27	-0.5	-0.72	0.44	0.51	0.22	0.0909	1	Over-expressed
ZNF527	19q13.12	0.66	0.46	0.48	0.38	0.19	0.0911	1	Over-expressed
ATG7	3p25.3	0.77	0.57	0.44	0.42	0.19	0.0911	1	Over-expressed
ISG20	15q26.1	1.01	0.65	0.82	0.77	0.36	0.0913	1	Over-expressed
ZIC4	3q24	0.04	-0.21	0.73	0.37	0.26	0.0915	1	Over-expressed
CHODL	21q21.1	0.5	-0.03	1.39	0.95	0.53	0.0925	1	Over-expressed
WSB2	12q24.23	0.58	0.3	0.72	0.52	0.28	0.0928	1	Over-expressed
KRT72	12q13.13	0.63	0.4	0.58	0.42	0.23	0.093	1	Over-expressed
NOP16	5q35.2	-0.78	-0.97	0.49	0.37	0.19	0.093	1	Over-expressed
MAPK15	-	0.32	0.17	0.36	0.33	0.16	0.0932	1	Over-expressed
IL12RB2	1p31.3	1.66	1.11	1.36	1.08	0.55	0.0932	1	Over-expressed
MIG7	1p22.1	-0.58	-1.29	1.63	1.52	0.71	0.0932	1	Over-expressed
NEK9	14q24.3	0.36	0.09	0.5	0.67	0.27	0.0937	1	Over-expressed
GHRHR	7p14.3	0.16	0.03	0.31	0.28	0.13	0.0941	1	Over-expressed
SATB1	3p24.3	-0.02	-0.43	1.05	0.8	0.41	0.0947	1	Over-expressed
NTSR2	2p25.1	-0.23	-0.4	0.43	0.35	0.17	0.0952	1	Over-expressed
MGC10814	19p13.11	-1.22	-1.39	0.41	0.36	0.17	0.0954	1	Over-expressed
CCDC102B	18q22.1-q22.2	2.65	2.36	0.64	0.64	0.29	0.0955	1	Over-expressed
APBA1	9q21.12	0.33	0.21	0.28	0.26	0.12	0.0958	1	Over-expressed
GNPTAB	12q23.2	0.08	-0.19	0.68	0.57	0.28	0.0959	1	Over-expressed
IL5RA	3p26.2	-0.02	-0.21	0.42	0.44	0.19	0.0961	1	Over-expressed
PRAME	22q11.22	-3.82	-4.48	1.78	1.17	0.66	0.0963	1	Over-expressed
ADCYAP1	18p11.32	0.29	-0.12	1.15	0.62	0.4	0.0964	1	Over-expressed
DCAF4	14q24.2	0.54	0.21	0.76	0.69	0.32	0.097	1	Over-expressed
PRKN	6q26	0.5	0.26	0.59	0.46	0.23	0.0971	1	Over-expressed
DDIT3	12q13.3	-0.43	-0.68	0.58	0.53	0.25	0.0971	1	Over-expressed
PRPF4B	6p25.2	-0.53	-0.75	0.5	0.48	0.22	0.0972	1	Over-expressed
SMC6	2p24.2	-0.63	-0.84	0.52	0.43	0.21	0.0974	1	Over-expressed
FBXL4	6q16.1-q16.2	0.12	-0.12	0.57	0.55	0.25	0.0974	1	Over-expressed
OVGP1	1p13.2	1.3	0.87	0.95	0.99	0.43	0.0975	1	Over-expressed
ZNF41	Xp11.3	0.16	-0.05	0.51	0.43	0.21	0.0978	1	Over-expressed
SNX11	17q21.32	0.69	0.33	0.85	0.77	0.36	0.0978	1	Over-expressed
ZSCAN29	15q15.3	0.22	0	0.52	0.44	0.21	0.0978	1	Over-expressed
RIPK1	6p25.2	1	0.87	0.27	0.3	0.13	0.0979	1	Over-expressed
SIM2	21q22.13	-0.01	-0.81	2.16	1.43	0.8	0.098	1	Over-expressed
TRNT1	3p26.2	-0.44	-0.67	0.54	0.5	0.23	0.0983	1	Over-expressed
SLC34A2	4p15.2	1.9	1.29	1.48	1.27	0.6	0.0985	1	Over-expressed
ENSA	1q21.3	0.38	0.03	0.85	0.73	0.35	0.0986	1	Over-expressed
PAK6	15q15.1	1.6	1.39	0.37	0.53	0.21	0.0991	1	Over-expressed
TEX10	9q31.1	-0.88	-1.07	0.35	0.49	0.19	0.0992	1	Over-expressed
STRN4	19q13.32	0.33	0.19	0.32	0.32	0.14	0.0993	1	Over-expressed
C8ORF33	8q24.3	0.14	-0.12	0.63	0.54	0.26	0.0993	1	Over-expressed
DSTYK	1q32.1	0.2	-0.02	0.62	0.37	0.22	0.0995	1	Over-expressed
CREB5	7p15.1	-1.22	-1.58	0.98	0.68	0.37	0.0996	1	Over-expressed
PSPN	19p13.3	0.6	0.41	0.5	0.36	0.19	0.0996	1	Over-expressed
RSAD2	2p25.2	3.93	3.44	1.12	1.1	0.49	0.0998	1	Over-expressed
TMED9	5q35.3	-0.24	-0.51	0.73	0.52	0.28	0.0999	1	Over-expressed
MYO1E	15q22.2	-0.15	-0.38	0.51	0.51	0.22	0.1	1	Over-expressed
TAMM41	3p25.2	-0.74	-0.93	0.44	0.45	0.19	0.1	1	Over-expressed
PXDNL	8q11.22-q11.23	1.99	1.47	1.3	1.07	0.52	0.101	1	Over-expressed
SNHG12	1p35.3	-1.41	-1.69	0.62	0.67	0.28	0.101	1	Over-expressed
VARS	6p21.33	-0.83	-1.02	0.38	0.48	0.19	0.101	1	Over-expressed
PITRM1	10p15.2	0.56	0.32	0.56	0.53	0.24	0.101	1	Over-expressed
ATP1B3	3q23	-0.62	-0.84	0.65	0.33	0.22	0.101	1	Over-expressed
ADCK5	8q24.3	0.31	0	0.83	0.57	0.31	0.101	1	Over-expressed
NCKIPSD	3p21.31	-0.64	-0.85	0.5	0.43	0.2	0.101	1	Over-expressed
DKK4	8p11.21	-0.4	-0.84	1.18	0.84	0.45	0.102	1	Over-expressed
NDUFA4L2	12q13.3	0.05	-0.36	1.13	0.69	0.41	0.102	1	Over-expressed
ICOSLG	21q22.3	0.51	0.32	0.53	0.35	0.19	0.102	1	Over-expressed
LMO1	11p15.4	-0.93	-1.36	1.14	0.86	0.44	0.102	1	Over-expressed
CRISP3	6p12.3	1.37	0.7	1.84	1.18	0.67	0.102	1	Over-expressed
FRMPD3	Xq22.3	0.95	0.76	0.52	0.34	0.19	0.102	1	Over-expressed
CDK11A	1p36.33	-0.33	-0.56	0.52	0.55	0.24	0.102	1	Over-expressed
VAMP2	17p13.1	0.39	0.24	0.39	0.29	0.15	0.102	1	Over-expressed
OR56B1	11p15.4	0.41	0.3	0.24	0.28	0.11	0.102	1	Over-expressed
BIK	22q13.2	3.21	2.89	0.74	0.73	0.32	0.103	1	Over-expressed
RPH3A	12q24.13	0.24	-0.04	0.65	0.63	0.28	0.103	1	Over-expressed
GPR20	8q24.3	0.35	0.11	0.64	0.45	0.24	0.103	1	Over-expressed
ZNF354C	5q35.3	0.14	-0.01	0.36	0.34	0.15	0.103	1	Over-expressed
LINC00612	12p13.31	0.15	-0.03	0.37	0.42	0.18	0.103	1	Over-expressed
AQP3	9p13.3	0.49	-0.28	1.84	1.73	0.78	0.103	1	Over-expressed
PNMA5	Xq28	-0.2	-0.58	1.12	0.54	0.38	0.104	1	Over-expressed
OR10A2	11p15.4	0.33	0.21	0.3	0.26	0.12	0.104	1	Over-expressed
CRYGS	3q27.3	-0.5	-0.77	0.58	0.65	0.27	0.104	1	Over-expressed
YIPF7	4p12	0.31	-0.09	0.82	1.01	0.4	0.104	1	Over-expressed
CAV3	3p25.3	-0.42	-0.68	0.79	0.3	0.26	0.105	1	Over-expressed
DSP	6p24.3	1.34	1.03	0.7	0.7	0.3	0.105	1	Over-expressed
ZCCHC12	Xq24	-0.46	-0.69	0.58	0.49	0.23	0.105	1	Over-expressed
OTUD5	Xp11.23	-0.1	-0.21	0.26	0.26	0.11	0.105	1	Over-expressed
PRRC2A	6p21.33	-0.44	-0.63	0.48	0.39	0.19	0.105	1	Over-expressed
EEF2	19p13.3	-0.42	-0.62	0.53	0.42	0.21	0.105	1	Over-expressed
NPHP3	3q22.1	-0.92	-1.09	0.43	0.33	0.17	0.105	1	Over-expressed
MAST4	5q12.3	0.86	0.58	0.59	0.68	0.28	0.105	1	Over-expressed
VSIG1	Xq22.3	0.7	0.48	0.63	0.37	0.22	0.105	1	Over-expressed
RPS6KL1	14q24.3	0.19	0.03	0.41	0.34	0.16	0.106	1	Over-expressed
AMT	3p21.31	-1.94	-2.15	0.64	0.3	0.21	0.106	1	Over-expressed
ILF3	19p13.2	-0.42	-0.56	0.37	0.31	0.15	0.106	1	Over-expressed
HLCS	21q22.13	0.61	0.37	0.67	0.46	0.24	0.106	1	Over-expressed
ACOT6	14q24.3	0.5	0.07	1.21	0.73	0.42	0.106	1	Over-expressed
KCNJ11	11p15.1	1.17	0.85	0.8	0.68	0.32	0.107	1	Over-expressed
ZNF839	14q32.31	-0.39	-0.6	0.45	0.53	0.22	0.107	1	Over-expressed
WRAP73	1p36.32	-0.31	-0.48	0.39	0.42	0.17	0.107	1	Over-expressed
DNAJA1	9p21.1	0.19	-0.04	0.53	0.5	0.22	0.107	1	Over-expressed
ABHD17C	15q25.1	0.24	-0.12	1	0.66	0.36	0.107	1	Over-expressed
LINC00474	9q33.1	0.21	0.08	0.31	0.3	0.13	0.107	1	Over-expressed
OPRD1	1p35.3	0.16	0	0.36	0.35	0.15	0.107	1	Over-expressed
ZBTB39	12q13.3	-0.25	-0.44	0.37	0.5	0.19	0.107	1	Over-expressed
HDHD3	9q32	0.54	0.32	0.53	0.49	0.22	0.107	1	Over-expressed
STMN4	8p21.2	0.68	0.43	0.76	0.34	0.25	0.107	1	Over-expressed
APOBEC3A	22q13.1	2.54	1.93	1.3	1.48	0.61	0.107	1	Over-expressed
PXYLP1	3q23	0.5	0.17	0.71	0.8	0.33	0.107	1	Over-expressed
FKTN	9q31.2	-0.47	-0.7	0.58	0.52	0.24	0.108	1	Over-expressed
FAM83H	8q24.3	1.39	1.14	0.68	0.48	0.25	0.108	1	Over-expressed
KDM4C	9p24.1	-0.42	-0.7	0.64	0.64	0.28	0.108	1	Over-expressed
ZNF32	10q11.21	1.41	1.22	0.54	0.35	0.19	0.108	1	Over-expressed
MDN1	6q15	-0.86	-1.07	0.46	0.51	0.21	0.108	1	Over-expressed
ZBTB26	9q33.2	-0.5	-0.74	0.63	0.49	0.24	0.109	1	Over-expressed
AP3B1	5q14.1	0.1	-0.03	0.36	0.27	0.14	0.109	1	Over-expressed
IFNB1	9p21.3	0.12	-0.08	0.61	0.35	0.21	0.109	1	Over-expressed
KTN1	14q22.3	0.47	0.23	0.43	0.63	0.24	0.109	1	Over-expressed
COL21A1	6p12.1|6p12.3-p11.2	0.32	-0.26	1.65	1.02	0.58	0.109	1	Over-expressed
BCL2L15	1p13.2	-0.35	-0.61	0.57	0.64	0.26	0.109	1	Over-expressed
ZFP82	19q13.12	-0.27	-0.62	0.73	0.91	0.36	0.109	1	Over-expressed
PPP4R2	3p13	0.28	0.09	0.47	0.43	0.19	0.109	1	Over-expressed
CHML	1q43	-0.33	-0.66	0.86	0.72	0.34	0.109	1	Over-expressed
ACTG1	17q25.3	0.82	0.59	0.6	0.46	0.23	0.109	1	Over-expressed
ANKRD46	8q22.3	0.64	0.33	0.72	0.73	0.31	0.109	1	Over-expressed
MYO1C	17p13.3	-0.16	-0.32	0.34	0.43	0.17	0.109	1	Over-expressed
NAIP	5q13.2	0.19	-0.12	0.74	0.69	0.31	0.109	1	Over-expressed
DUSP8	11p15.5	1.35	1.03	0.78	0.71	0.32	0.109	1	Over-expressed
UHRF2	9p24.1	-0.68	-0.92	0.62	0.54	0.25	0.109	1	Over-expressed
PAPOLB	7p22.1	-0.02	-0.18	0.36	0.36	0.15	0.109	1	Over-expressed
UBE2R2	9p13.3	0.48	0.29	0.35	0.49	0.19	0.11	1	Over-expressed
ADAMTS1	21q21.3	-1.65	-2.12	1.31	0.86	0.47	0.11	1	Over-expressed
VSTM1	19q13.42	0.54	0.34	0.48	0.47	0.2	0.11	1	Over-expressed
ENO1	1p36.23	-1.05	-1.28	0.63	0.44	0.23	0.11	1	Over-expressed
JRK	8q24.3	0.07	-0.17	0.74	0.36	0.24	0.11	1	Over-expressed
CEACAM3	19q13.2	1.7	1.16	1.34	1.23	0.55	0.11	1	Over-expressed
ADPRH	3q13.33	1.23	1.02	0.53	0.43	0.2	0.111	1	Over-expressed
ANK3	10q21.2	1.69	1.4	0.8	0.54	0.29	0.111	1	Over-expressed
ANKRD10	13q34	-1.18	-1.42	0.5	0.61	0.24	0.111	1	Over-expressed
PSMD13	11p15.5	0.48	0.26	0.51	0.52	0.22	0.111	1	Over-expressed
FAM20B	1q25.2	0.03	-0.15	0.43	0.4	0.18	0.111	1	Over-expressed
CCDC70	13q14.3	0.37	0.06	0.85	0.6	0.31	0.111	1	Over-expressed
MYNN	3q26.2	0.54	0.37	0.41	0.42	0.18	0.111	1	Over-expressed
ZNF639	3q26.33	-0.28	-0.54	0.49	0.67	0.25	0.111	1	Over-expressed
SPTAN1	9q34.11	0.19	0	0.43	0.49	0.2	0.112	1	Over-expressed
ZNF165	6p22.1	0.33	-0.05	0.75	1	0.38	0.112	1	Over-expressed
FAM81A	15q22.2	-1.01	-1.34	0.91	0.63	0.33	0.112	1	Over-expressed
PROSER2	10p14	0.06	-0.3	0.83	0.9	0.37	0.112	1	Over-expressed
KEAP1	19p13.2	0.22	0.02	0.55	0.37	0.2	0.112	1	Over-expressed
VDAC1	5q31.1	0.02	-0.18	0.6	0.34	0.2	0.112	1	Over-expressed
SETD4	21q22.12	-0.35	-0.55	0.52	0.44	0.2	0.112	1	Over-expressed
CMAHP	6p22.3	1.64	1.21	1.14	0.89	0.43	0.113	1	Over-expressed
BSPRY	9q32	2.5	2.15	0.8	0.85	0.35	0.113	1	Over-expressed
CDK5RAP2	9q33.2	-0.07	-0.28	0.48	0.49	0.21	0.113	1	Over-expressed
SREK1	5q12.3	-0.63	-0.82	0.34	0.51	0.19	0.113	1	Over-expressed
TMEM81	1q32.1	-0.05	-0.36	0.82	0.66	0.31	0.113	1	Over-expressed
NPEPPS	17q21.32	-0.13	-0.33	0.52	0.46	0.21	0.113	1	Over-expressed
AHSA2P	2p15	-2.61	-2.85	0.57	0.57	0.24	0.113	1	Over-expressed
EDAR	2q13	0.25	0.01	0.6	0.57	0.25	0.114	1	Over-expressed
NME8	7p14.1	1.04	0.54	1.53	0.73	0.5	0.114	1	Over-expressed
TP53BP2	1q41	0.54	0.21	0.79	0.78	0.33	0.114	1	Over-expressed
RNF32	7q36.3	0.38	0.1	0.76	0.57	0.28	0.114	1	Over-expressed
SLC45A4	8q24.3	1.66	1.32	0.97	0.62	0.34	0.114	1	Over-expressed
TP53TG5	20q13.12	0.31	0.15	0.41	0.34	0.16	0.114	1	Over-expressed
IFIT1	10q23.31	2.39	1.81	1.65	1.09	0.58	0.114	1	Over-expressed
TRIM69	15q21.1	0.98	0.77	0.59	0.39	0.21	0.115	1	Over-expressed
ZMYM2	13q12.11	-0.36	-0.62	0.65	0.58	0.26	0.115	1	Over-expressed
CHD2	15q26.1	-0.02	-0.12	0.21	0.24	0.1	0.115	1	Over-expressed
MAPK1IP1L	14q22.3	0.05	-0.13	0.46	0.39	0.18	0.115	1	Over-expressed
ASB13	10p15.1	0.1	-0.26	1	0.71	0.36	0.115	1	Over-expressed
PDE4D	5q11.2-q12.1	-0.55	-0.83	0.69	0.63	0.28	0.115	1	Over-expressed
ZNF835	19q13.43	0.73	0.54	0.56	0.38	0.2	0.116	1	Over-expressed
CPO	2q33.3	1.06	0.71	0.82	0.82	0.34	0.116	1	Over-expressed
ZNF16	8q24.3	1.26	0.97	0.75	0.65	0.29	0.117	1	Over-expressed
DCAF1	3p21.2	0.14	-0.04	0.37	0.45	0.17	0.117	1	Over-expressed
CALML4	15q23	-0.5	-0.91	1.05	0.94	0.41	0.117	1	Over-expressed
CMTR1	6p21.2	-0.19	-0.35	0.4	0.39	0.17	0.117	1	Over-expressed
CENPBD1P1	19q13.43	0.01	-0.18	0.44	0.48	0.19	0.117	1	Over-expressed
HSD17B3	9q22.32	-0.01	-0.21	0.51	0.41	0.19	0.117	1	Over-expressed
TUSC1	9p21.2	1.98	1.7	0.67	0.66	0.28	0.118	1	Over-expressed
FAM160A2	11p15.4	0.07	-0.07	0.32	0.33	0.14	0.118	1	Over-expressed
PCDH20	13q21.2	3.05	2.35	1.82	1.53	0.7	0.118	1	Over-expressed
IRF6	1q32.2	4.18	3.92	0.74	0.52	0.26	0.118	1	Over-expressed
DIS3L	15q22.31	-0.34	-0.56	0.57	0.48	0.22	0.118	1	Over-expressed
VDAC2	10q22.2	-0.29	-0.43	0.36	0.32	0.14	0.119	1	Over-expressed
MPHOSPH8	13q12.11	0.41	0.15	0.63	0.62	0.26	0.119	1	Over-expressed
RGS6	14q24.2	-0.19	-0.51	0.98	0.55	0.33	0.119	1	Over-expressed
TRGV7	7p14.1	0.29	0.1	0.41	0.49	0.19	0.119	1	Over-expressed
CHAC1	15q15.1	-0.06	-0.24	0.47	0.41	0.18	0.119	1	Over-expressed
PCNX2	1q42.2	0.11	-0.1	0.56	0.42	0.21	0.119	1	Over-expressed
ZBTB18	1q44	1.2	0.68	1.3	1.2	0.52	0.119	1	Over-expressed
KRT73	12q13.13	0.03	-0.34	0.81	0.95	0.37	0.119	1	Over-expressed
FOXA1	14q21.1	3.11	2.89	0.53	0.55	0.22	0.119	1	Over-expressed
PARD3B	2q33.3	1	0.79	0.53	0.5	0.21	0.12	1	Over-expressed
PCDH8	13q14.3	-1.63	-2.08	1.37	0.74	0.45	0.12	1	Over-expressed
BRMS1L	14q13.2	-0.32	-0.58	0.71	0.55	0.26	0.12	1	Over-expressed
GBGT1	9q34.2	0.15	-0.04	0.46	0.43	0.19	0.12	1	Over-expressed
MAF1	8q24.3	0.15	-0.12	0.62	0.66	0.27	0.12	1	Over-expressed
EMD	Xq28	-0.97	-1.15	0.49	0.41	0.19	0.12	1	Over-expressed
ZNF534	19q13.41	-0.69	-0.93	0.57	0.6	0.24	0.12	1	Over-expressed
DMRT1	9p24.3	0.34	-0.13	1.39	0.82	0.47	0.12	1	Over-expressed
OR10A6	11p15.4	0.26	0.02	0.66	0.48	0.24	0.12	1	Over-expressed
IVNS1ABP	1q25.3	-0.3	-0.47	0.5	0.34	0.18	0.12	1	Over-expressed
SLC26A9	1q32.1	-0.39	-1.1	2.16	1.18	0.71	0.12	1	Over-expressed
TMEM108	3q22.1	0.59	0.12	1.24	1	0.46	0.12	1	Over-expressed
HOXA2	7p15.2	-0.04	-0.24	0.61	0.34	0.2	0.12	1	Over-expressed
OXTR	3p25.3	0.41	0.07	0.96	0.64	0.33	0.121	1	Over-expressed
DEFB106B	8p23.1	0.26	0.15	0.27	0.26	0.11	0.121	1	Over-expressed
RNF213	17q25.3	0.13	-0.15	0.78	0.55	0.28	0.121	1	Over-expressed
PKDREJ	22q13.31	0.9	0.54	0.99	0.78	0.36	0.121	1	Over-expressed
LRRC19	9p21.2	0.1	-0.06	0.46	0.31	0.16	0.121	1	Over-expressed
HERC6	4q22.1	1.82	1.29	1.4	1.18	0.53	0.121	1	Over-expressed
UBQLN4	1q22	0.15	-0.08	0.58	0.51	0.23	0.122	1	Over-expressed
TIGD6	5q32	0.7	0.51	0.47	0.43	0.18	0.122	1	Over-expressed
UNC13B	9p13.3	0.42	0.17	0.62	0.59	0.25	0.122	1	Over-expressed
IFT46	11q23.3	0.24	0.04	0.46	0.52	0.2	0.122	1	Over-expressed
HTR6	1p36.13	0.28	0.12	0.36	0.44	0.17	0.122	1	Over-expressed
SLC17A4	6p22.2	0.38	0.27	0.3	0.24	0.11	0.123	1	Over-expressed
C3ORF62	3p21.31	0.15	-0.06	0.57	0.45	0.21	0.123	1	Over-expressed
INVS	9q31.1	-0.55	-0.73	0.39	0.46	0.18	0.123	1	Over-expressed
OXGR1	13q32.1	1.39	0.81	1.69	1.15	0.59	0.123	1	Over-expressed
PHF21A	11p11.2	0.17	-0.01	0.49	0.38	0.18	0.123	1	Over-expressed
C1ORF216	1p34.3	0.2	0	0.52	0.49	0.21	0.123	1	Over-expressed
LINC00314	21q21.3	0.09	-0.16	0.66	0.6	0.26	0.123	1	Over-expressed
TBL1XR1	3q26.32	1.06	0.85	0.58	0.45	0.21	0.123	1	Over-expressed
PRMT5	14q11.2	-0.67	-0.89	0.46	0.57	0.21	0.124	1	Over-expressed
CLASRP	19q13.32	-0.75	-1	0.66	0.56	0.25	0.124	1	Over-expressed
MID1	Xp22.2	-0.73	-1.23	1.3	1.16	0.51	0.124	1	Over-expressed
RGPD5	2q13	0.36	0.05	0.85	0.7	0.32	0.124	1	Over-expressed
DPYSL4	10q26.3	-1.86	-2.31	1.43	0.68	0.45	0.124	1	Over-expressed
PAXBP1	21q22.11	-0.76	-0.94	0.47	0.39	0.18	0.124	1	Over-expressed
GKN2	2p13.3	0.33	0.24	0.23	0.24	0.1	0.124	1	Over-expressed
FUT11	10q22.2	-0.21	-0.37	0.42	0.37	0.16	0.124	1	Over-expressed
FBXO38	5q32	0.28	0.13	0.34	0.42	0.16	0.125	1	Over-expressed
ANG	14q11.2	-0.67	-1.07	1.09	0.89	0.4	0.125	1	Over-expressed
TNS4	17q21.2	1.35	0.73	1.6	1.45	0.62	0.125	1	Over-expressed
TNF	6p21.33	1.85	1.53	0.68	0.87	0.32	0.125	1	Over-expressed
SON	21q22.11	0.03	-0.12	0.36	0.37	0.15	0.125	1	Over-expressed
GNB1	1p36.33	0.01	-0.23	0.49	0.66	0.24	0.126	1	Over-expressed
PDCD7	15q22.31	-0.71	-0.88	0.38	0.44	0.17	0.126	1	Over-expressed
FSHB	11p14.1	0.16	-0.04	0.48	0.51	0.2	0.126	1	Over-expressed
DDX59	1q32.1	0.45	0.22	0.69	0.42	0.23	0.126	1	Over-expressed
FBXW8	12q24.22	0.3	0.11	0.43	0.49	0.19	0.126	1	Over-expressed
KNTC1	12q24.31	-1.85	-2.07	0.54	0.56	0.23	0.126	1	Over-expressed
SCAPER	15q24.3	-0.2	-0.39	0.45	0.47	0.19	0.126	1	Over-expressed
XAB2	19p13.2	0.28	0.13	0.42	0.33	0.15	0.126	1	Over-expressed
TECR	19p13.12	-0.2	-0.41	0.43	0.59	0.21	0.126	1	Over-expressed
GABARAP	17p13.1	0.49	0.36	0.3	0.36	0.14	0.127	1	Over-expressed
OR10Z1	1q23.1	0.46	0.29	0.39	0.42	0.17	0.127	1	Over-expressed
CFAP57	1p34.2	0.73	0.55	0.53	0.32	0.18	0.127	1	Over-expressed
STRC	15q15.3	0.42	0.05	1.13	0.65	0.37	0.127	1	Over-expressed
DDX58	9p21.1	2.47	2.06	1.19	0.84	0.41	0.127	1	Over-expressed
FAM149B1	10q22.2	0.02	-0.15	0.36	0.42	0.16	0.127	1	Over-expressed
TMEM250	9q34.3	0.2	0.01	0.46	0.45	0.19	0.128	1	Over-expressed
HERC5	4q22.1	-0.3	-0.76	1.27	0.98	0.46	0.128	1	Over-expressed
NAV2	11p15.1	-1.01	-1.25	0.73	0.4	0.24	0.128	1	Over-expressed
CAMSAP1	9q34.3	-0.02	-0.17	0.4	0.34	0.15	0.128	1	Over-expressed
OPTC	1q32.1	-0.27	-0.42	0.35	0.36	0.15	0.128	1	Over-expressed
LGTN	-	-0.18	-0.45	0.61	0.67	0.26	0.128	1	Over-expressed
DIAPH1	5q31.3	-0.26	-0.46	0.52	0.44	0.19	0.128	1	Over-expressed
AKAP4	Xp11.22	-0.18	-0.43	0.61	0.62	0.25	0.128	1	Over-expressed
RBM25	14q24.2	0.19	0.03	0.37	0.43	0.16	0.129	1	Over-expressed
GEMIN7	19q13.32	-0.12	-0.31	0.43	0.48	0.19	0.129	1	Over-expressed
AQP4	18q11.2	0.29	0.11	0.55	0.36	0.19	0.129	1	Over-expressed
IMPA1	8q21.13	-0.9	-1.17	0.72	0.61	0.27	0.129	1	Over-expressed
CDR2	16p12.2	0.63	0.4	0.53	0.59	0.23	0.129	1	Over-expressed
LINC00597	15q24.3	-1.21	-1.55	0.77	0.86	0.33	0.129	1	Over-expressed
UNC13A	19p13.11	-1.63	-1.95	1.05	0.44	0.32	0.129	1	Over-expressed
WAPL	10q23.2	0.26	0.1	0.31	0.45	0.16	0.13	1	Over-expressed
CEP104	1p36.32	0.05	-0.13	0.35	0.51	0.18	0.13	1	Over-expressed
ANKRD36	2q11.2	-0.54	-0.83	0.78	0.68	0.29	0.13	1	Over-expressed
CLEC16A	16p13.13	0.12	-0.06	0.39	0.5	0.18	0.131	1	Over-expressed
XAF1	17p13.1	2.18	1.81	1.13	0.7	0.37	0.131	1	Over-expressed
USP31	16p12.2	-0.16	-0.34	0.4	0.45	0.17	0.131	1	Over-expressed
TFDP3	Xq26.2	-0.11	-0.34	0.56	0.56	0.23	0.131	1	Over-expressed
ST3GAL5	2p11.2	0.23	-0.14	1.01	0.83	0.37	0.131	1	Over-expressed
ARID3B	15q24.1	-2.06	-2.27	0.62	0.43	0.21	0.132	1	Over-expressed
OR51E1	11p15.4	2.08	1.8	0.74	0.66	0.28	0.132	1	Over-expressed
MROH7	1p32.3	0.46	0.37	0.29	0.16	0.09	0.132	1	Over-expressed
EDRF1	10q26.2	-0.28	-0.48	0.52	0.47	0.2	0.132	1	Over-expressed
ASNS	7q21.3	-1.54	-1.88	0.82	0.88	0.34	0.132	1	Over-expressed
FBXO34	14q22.3	0.29	0.14	0.44	0.33	0.15	0.132	1	Over-expressed
OR10A4	11p15.4	0.21	0.12	0.26	0.18	0.09	0.132	1	Over-expressed
TUBA4A	2q35	-0.26	-0.46	0.57	0.45	0.21	0.133	1	Over-expressed
AHSA1	14q24.3	-0.31	-0.54	0.62	0.49	0.22	0.133	1	Over-expressed
RPL30	8q22.2	0.62	0.36	0.76	0.56	0.26	0.133	1	Over-expressed
SMARCC1	3p21.31	0.05	-0.16	0.44	0.56	0.2	0.133	1	Over-expressed
IPO9	1q32.1	-0.06	-0.19	0.33	0.32	0.13	0.133	1	Over-expressed
CFAP47	Xp21.1	0.64	0.34	0.83	0.65	0.3	0.134	1	Over-expressed
RNF34	12q24.31	0.27	0.09	0.45	0.44	0.18	0.134	1	Over-expressed
TCL1B	14q32.13	0.28	-0.32	1.59	1.4	0.6	0.134	1	Over-expressed
KRT4	12q13.13	1.73	1.2	1.34	1.31	0.53	0.134	1	Over-expressed
UBXN11	1p36.11	0.18	0	0.49	0.39	0.17	0.134	1	Over-expressed
ZNF696	8q24.3	0.26	-0.01	0.86	0.42	0.27	0.134	1	Over-expressed
TCERG1	5q32	-1.36	-1.5	0.3	0.38	0.14	0.134	1	Over-expressed
FGF11	17p13.1	0.05	-0.07	0.32	0.28	0.12	0.135	1	Over-expressed
FAM241B	10q22.1	1.3	0.97	0.66	0.92	0.32	0.135	1	Over-expressed
SUMO3	21q22.3	0.33	0.06	0.68	0.66	0.27	0.135	1	Over-expressed
CDK3	17q25.1	-0.41	-0.59	0.37	0.5	0.18	0.135	1	Over-expressed
DUT	15q21.1	-0.7	-0.93	0.54	0.59	0.23	0.135	1	Over-expressed
PPRC1	10q24.32	-0.2	-0.37	0.46	0.42	0.17	0.135	1	Over-expressed
NPAS2	2q11.2	-0.17	-0.52	0.96	0.78	0.35	0.135	1	Over-expressed
VPS28	8q24.3	0.79	0.57	0.65	0.48	0.23	0.135	1	Over-expressed
ZC3H3	8q24.3	0.64	0.45	0.49	0.45	0.19	0.136	1	Over-expressed
RFC4	3q27.3	-1.54	-1.78	0.71	0.53	0.25	0.136	1	Over-expressed
IL1RL2	2q12.1	0.45	0.34	0.32	0.26	0.12	0.136	1	Over-expressed
RBM6	3p21.31	-0.68	-0.84	0.45	0.36	0.16	0.136	1	Over-expressed
ODF3L1	15q24.2	0.07	-0.08	0.4	0.34	0.15	0.136	1	Over-expressed
GARS	7p14.3	-0.48	-0.7	0.51	0.56	0.21	0.136	1	Over-expressed
PRPF3	1q21.2	-0.04	-0.3	0.66	0.65	0.26	0.137	1	Over-expressed
LRRC47	1p36.32	-0.18	-0.39	0.46	0.56	0.21	0.137	1	Over-expressed
TNFSF8	9q32-q33.1	0.58	0.38	0.5	0.51	0.2	0.137	1	Over-expressed
LCE2C	1q21.3	-0.16	-0.28	0.29	0.29	0.12	0.137	1	Over-expressed
KIR2DS1	19q13.4	0.5	0.41	0.24	0.25	0.1	0.138	1	Over-expressed
FAM71A	1q32.3	0.05	-0.04	0.25	0.2	0.09	0.138	1	Over-expressed
MYT1	20q13.33	-0.17	-0.81	1.92	1.29	0.64	0.138	1	Over-expressed
SYNE2	14q23.2	0.57	0.32	0.57	0.69	0.25	0.138	1	Over-expressed
UBC	12q24.31	0.69	0.52	0.38	0.45	0.17	0.138	1	Over-expressed
RPL7L1	6p21.1	-0.38	-0.56	0.32	0.53	0.18	0.138	1	Over-expressed
PBX2	6p21.32	-0.24	-0.44	0.48	0.55	0.2	0.138	1	Over-expressed
2018-03-10	17q23.2	0.25	0.09	0.38	0.4	0.16	0.138	1	Over-expressed
DNM1L	12p11.21	-0.53	-0.72	0.52	0.42	0.19	0.138	1	Over-expressed
RAPGEF4	2q31.1	0.86	0.51	0.94	0.83	0.35	0.139	1	Over-expressed
TJP2	9q21.11	-0.14	-0.34	0.46	0.55	0.2	0.139	1	Over-expressed
TMCO6	5q31.3	-0.64	-0.79	0.39	0.37	0.15	0.139	1	Over-expressed
OR52N2	11p15.4	0.45	0.34	0.32	0.21	0.1	0.139	1	Over-expressed
LYN	8q12.1	0.24	0.07	0.41	0.45	0.17	0.139	1	Over-expressed
SCGN	6p22.2	1.39	0.59	2.27	1.76	0.79	0.14	1	Over-expressed
EN1	2q14.2	1.65	1.09	1.56	1.3	0.56	0.14	1	Over-expressed
SLC34A1	5q35.3	-0.15	-0.24	0.19	0.25	0.09	0.14	1	Over-expressed
PRNT	20p13	0.3	0.16	0.36	0.34	0.14	0.141	1	Over-expressed
SOCS4	14q22.3	-0.13	-0.31	0.52	0.38	0.18	0.141	1	Over-expressed
PLA2G4C	19q13.33	1.99	1.67	0.92	0.75	0.33	0.141	1	Over-expressed
ITLN2	1q23.3	-0.67	-0.88	0.66	0.42	0.21	0.141	1	Over-expressed
PPP1R8	1p35.3	-0.19	-0.36	0.47	0.43	0.18	0.142	1	Over-expressed
KIR2DS2	19q13.4	0.74	0.55	0.44	0.54	0.2	0.142	1	Over-expressed
SPG11	15q21.1	0.04	-0.13	0.43	0.43	0.17	0.142	1	Over-expressed
LINC00923	15q26.2	0.5	0.24	0.8	0.54	0.26	0.142	1	Over-expressed
USP45	6q16.2	-1.03	-1.26	0.51	0.67	0.24	0.142	1	Over-expressed
KCNK17	6p21.2	1.42	1.08	0.93	0.8	0.34	0.142	1	Over-expressed
EIF3H	8q23.3-q24.11	0.67	0.42	0.68	0.59	0.25	0.142	1	Over-expressed
KIAA2026	9p24.1	0.51	0.35	0.44	0.39	0.16	0.142	1	Over-expressed
ACAD10	12q24.12	-0.2	-0.37	0.4	0.44	0.17	0.142	1	Over-expressed
PCCB	3q22.3	-0.26	-0.53	0.67	0.7	0.27	0.142	1	Over-expressed
TIMM44	19p13.2	-0.53	-0.72	0.38	0.56	0.19	0.142	1	Over-expressed
EIF2S1	14q23.3	-0.06	-0.21	0.42	0.34	0.15	0.142	1	Over-expressed
MRPL39	21q21.3	-0.72	-0.94	0.61	0.51	0.22	0.143	1	Over-expressed
ATP6V1D	14q23.3	0.17	0.01	0.38	0.45	0.16	0.143	1	Over-expressed
BPIFB1	20q11.21	2.83	2.13	1.92	1.65	0.7	0.143	1	Over-expressed
LARS	5q32	-0.73	-0.85	0.34	0.29	0.12	0.143	1	Over-expressed
DCTN3	9p13.3	0.14	-0.06	0.54	0.51	0.21	0.143	1	Over-expressed
NXPE4	11q23.2	0.74	0.42	0.71	0.93	0.33	0.143	1	Over-expressed
COLQ	3p25.1	0.44	0.25	0.5	0.46	0.19	0.143	1	Over-expressed
TEP1	14q11.2	0.22	-0.07	0.77	0.68	0.28	0.143	1	Over-expressed
DNAJC11	1p36.31	-0.25	-0.44	0.42	0.54	0.19	0.143	1	Over-expressed
SDCCAG8	1q43-q44	0.89	0.75	0.36	0.35	0.14	0.143	1	Over-expressed
TRARG1	17p13.3	0.4	0.27	0.35	0.31	0.13	0.143	1	Over-expressed
SIGLEC1	20p13	3	2.73	0.63	0.76	0.28	0.144	1	Over-expressed
LINC00303	1q32.1	0.47	0.23	0.64	0.58	0.24	0.144	1	Over-expressed
CYP1A2	15q24.1	-0.36	-0.46	0.25	0.26	0.1	0.144	1	Over-expressed
MPP5	14q23.3	0.58	0.35	0.63	0.54	0.23	0.144	1	Over-expressed
BMP15	Xp11.22	0.29	0.19	0.24	0.26	0.1	0.144	1	Over-expressed
HOXB9	17q21.32	-3.35	-3.83	1.32	1.17	0.48	0.144	1	Over-expressed
EIF3J	15q21.1	-0.45	-0.62	0.37	0.48	0.17	0.144	1	Over-expressed
ATF6	1q23.3	0.72	0.5	0.58	0.53	0.22	0.144	1	Over-expressed
PARVB	22q13.31	-0.75	-1.05	0.82	0.71	0.3	0.145	1	Over-expressed
TMEM52B	12p13.2	0.75	0.55	0.54	0.46	0.19	0.145	1	Over-expressed
YARS	1p35.1	-0.83	-1.03	0.48	0.53	0.2	0.145	1	Over-expressed
IFI44L	1p31.1	3.51	3	1.47	1.14	0.51	0.145	1	Over-expressed
TAF1A	1q41	-0.81	-0.99	0.55	0.38	0.18	0.145	1	Over-expressed
SHLD2P1	10q11.22	0.38	0.19	0.43	0.53	0.19	0.145	1	Over-expressed
TSEN15	1q25.3	-0.18	-0.39	0.5	0.55	0.2	0.145	1	Over-expressed
MX2	21q22.3	0.08	-0.27	1.07	0.71	0.35	0.145	1	Over-expressed
PFKP	10p15.2	-0.99	-1.35	0.89	0.97	0.36	0.146	1	Over-expressed
SERPINB4	18q21.33	-3.22	-3.78	1.97	0.67	0.56	0.146	1	Over-expressed
ADSL	22q13.1	-0.79	-0.98	0.55	0.45	0.19	0.146	1	Over-expressed
RRAGB	Xp11.21	0.75	0.47	0.67	0.75	0.28	0.146	1	Over-expressed
STPG4	2p21	-0.11	-0.3	0.51	0.49	0.2	0.146	1	Over-expressed
MPP3	17q21.31	0.26	-0.12	0.81	1.11	0.38	0.146	1	Over-expressed
LGR4	11p14.1	-0.27	-0.59	0.83	0.78	0.31	0.146	1	Over-expressed
CLEC7A	12p13.2	1.62	1.31	0.84	0.77	0.31	0.147	1	Over-expressed
SEC22C	3p22.1	-0.06	-0.27	0.52	0.53	0.2	0.147	1	Over-expressed
TRIP11	14q32.12	0.53	0.34	0.57	0.38	0.19	0.147	1	Over-expressed
LAG3	12p13.31	1.69	1.26	1.01	1.22	0.44	0.147	1	Over-expressed
TMEM44	3q29	-1.07	-1.27	0.56	0.47	0.2	0.147	1	Over-expressed
B3GALT6	1p36.33	0.03	-0.13	0.48	0.33	0.16	0.147	1	Over-expressed
OLFM1	9q34.3	-0.49	-0.88	0.94	1.05	0.39	0.147	1	Over-expressed
WDR27	6q27	-1.01	-1.22	0.55	0.52	0.21	0.147	1	Over-expressed
BMS1P1	10q11.22	-1.43	-1.66	0.53	0.66	0.23	0.148	1	Over-expressed
DENND6A	3p14.3	-0.19	-0.34	0.38	0.37	0.15	0.148	1	Over-expressed
SPINT1	15q15.1	2.28	2.09	0.51	0.47	0.19	0.148	1	Over-expressed
CPSF2	14q32.12	-0.28	-0.43	0.42	0.35	0.15	0.149	1	Over-expressed
SLC26A7	8q21.3	1.32	0.99	1.03	0.69	0.33	0.149	1	Over-expressed
LYRM2	6q15	0.18	-0.02	0.49	0.56	0.2	0.149	1	Over-expressed
ATP5F1C	10p14	-0.11	-0.35	0.61	0.6	0.23	0.149	1	Over-expressed
CRNN	1q21.3	0.61	0.27	1.21	0.43	0.34	0.149	1	Over-expressed
MECP2	Xq28	0.1	-0.07	0.35	0.51	0.17	0.149	1	Over-expressed
EQTN	9p21.2	-0.15	-0.39	0.47	0.74	0.24	0.149	1	Over-expressed
IGSF5	21q22.2	0.67	0.41	0.83	0.5	0.26	0.149	1	Over-expressed
CLPX	15q22.31	-1.04	-1.21	0.35	0.49	0.17	0.149	1	Over-expressed
CSNK1G2-AS1	19p13.3	-0.05	-0.21	0.39	0.44	0.16	0.149	1	Over-expressed
WDFY2	13q14.3	-0.21	-0.4	0.55	0.45	0.19	0.149	1	Over-expressed
ZNF700	19p13.2	-0.69	-0.92	0.58	0.65	0.24	0.149	1	Over-expressed
CEP162	6q14.2-q14.3	0.08	-0.12	0.46	0.55	0.2	0.15	1	Over-expressed
PLA2G3	22q12.2	-0.64	-1.52	2.35	2.21	0.88	0.15	1	Over-expressed
CATSPER2	15q15.3	-1.17	-1.39	0.65	0.52	0.22	0.15	1	Over-expressed
DVL1	1p36.33	-0.26	-0.45	0.55	0.42	0.19	0.15	1	Over-expressed
ARAF	Xp11.3	0.01	-0.19	0.45	0.58	0.2	0.15	1	Over-expressed
ATR	3q23	-0.05	-0.23	0.51	0.45	0.18	0.15	1	Over-expressed
MRPL54	19p13.3	0.41	0.22	0.49	0.51	0.19	0.15	1	Over-expressed
EPS15L1	19p13.11	0.04	-0.18	0.57	0.58	0.22	0.151	1	Over-expressed
GNL3L	Xp11.22	-1.29	-1.45	0.44	0.42	0.17	0.151	1	Over-expressed
AZIN1	8q22.3	0.46	0.23	0.7	0.49	0.23	0.151	1	Over-expressed
PLCD3	17q21.31	-0.72	-0.85	0.37	0.32	0.13	0.151	1	Over-expressed
PNPT1	2p16.1	-0.79	-1	0.48	0.6	0.21	0.151	1	Over-expressed
SLMAP	3p14.3	0.42	0.21	0.63	0.46	0.21	0.151	1	Over-expressed
RUFY2	10q21.3	0.08	-0.1	0.44	0.46	0.17	0.151	1	Over-expressed
IFRD1	7q31.1	-1.44	-1.7	0.75	0.63	0.26	0.152	1	Over-expressed
C5ORF24	5q31.1	0.45	0.22	0.62	0.54	0.22	0.152	1	Over-expressed
LYPD1	2q21.2	-1.09	-1.34	0.65	0.62	0.24	0.152	1	Over-expressed
GASK1A	3p22.1	-1.96	-2.31	1.17	0.61	0.35	0.153	1	Over-expressed
UBE2D2	5q31.2	-0.01	-0.14	0.31	0.34	0.13	0.153	1	Over-expressed
ARX	Xp21.3	0.65	0.51	0.45	0.3	0.14	0.153	1	Over-expressed
CHAMP1	13q34	-0.26	-0.47	0.48	0.57	0.2	0.153	1	Over-expressed
BRPF3	6p21.31	0.5	0.35	0.4	0.37	0.15	0.153	1	Over-expressed
CACNG3	16p12.1	0.2	0.13	0.19	0.17	0.07	0.153	1	Over-expressed
PRO2012	1q42.13	0.28	0.13	0.4	0.38	0.15	0.153	1	Over-expressed
RBBP7	Xp22.2	0.19	-0.04	0.69	0.56	0.24	0.153	1	Over-expressed
CA9	9p13.3	-2.12	-2.56	1.4	0.89	0.44	0.153	1	Over-expressed
STT3B	3p23	-0.27	-0.5	0.7	0.51	0.23	0.153	1	Over-expressed
TAS2R43	12p13.2	-0.11	-0.26	0.39	0.42	0.16	0.153	1	Over-expressed
KCNS1	20q13.12	-0.02	-0.42	1.31	0.79	0.41	0.154	1	Over-expressed
ZNF391	6p22.1	-0.7	-0.95	0.7	0.62	0.25	0.154	1	Over-expressed
MYO9A	15q23	0.03	-0.12	0.42	0.38	0.15	0.154	1	Over-expressed
LARP4B	10p15.3	0.53	0.38	0.37	0.4	0.15	0.154	1	Over-expressed
DNAJC24	11p13	-0.26	-0.41	0.41	0.4	0.15	0.154	1	Over-expressed
HESX1	3p14.3	-0.5	-0.79	0.75	0.75	0.28	0.154	1	Over-expressed
TBC1D22B	6p21.2	0.07	-0.07	0.4	0.38	0.15	0.154	1	Over-expressed
USP54	10q22.2	0.84	0.6	0.64	0.62	0.24	0.155	1	Over-expressed
TMEM266	15q24.2	-1.82	-2.09	0.79	0.68	0.28	0.155	1	Over-expressed
ASNSD1	2q32.2	-0.24	-0.37	0.44	0.22	0.13	0.155	1	Over-expressed
WNT1	12q13.12	0.25	0.19	0.2	0.15	0.06	0.155	1	Over-expressed
NDUFS2	1q23.3	0.29	0.06	0.59	0.61	0.23	0.155	1	Over-expressed
CASP8	2q33.1	-0.67	-0.83	0.45	0.37	0.16	0.155	1	Over-expressed
TNR	1q25.1	0.47	0.37	0.29	0.21	0.1	0.155	1	Over-expressed
LRRC57	15q15.2	0.16	0	0.42	0.4	0.16	0.156	1	Over-expressed
INO80	15q15.1	0.16	0.05	0.32	0.28	0.11	0.156	1	Over-expressed
EML2	19q13.32	-0.51	-0.78	0.83	0.57	0.27	0.156	1	Over-expressed
MYO5C	15q21.2	0.84	0.55	0.74	0.81	0.29	0.156	1	Over-expressed
HSD11B1L	19p13.3	0.1	-0.13	0.67	0.56	0.23	0.156	1	Over-expressed
XPO7	8p21.3	-0.68	-0.83	0.36	0.41	0.15	0.156	1	Over-expressed
OR6A2	11p15.4	0.42	0.12	0.4	0.99	0.3	0.156	1	Over-expressed
HPSE	4q21.23	0.95	0.64	0.71	0.9	0.31	0.157	1	Over-expressed
TOPBP1	3q22.1	-0.67	-0.83	0.43	0.44	0.16	0.157	1	Over-expressed
EXT1	8q24.11	0.39	0.15	0.69	0.57	0.24	0.157	1	Over-expressed
OBP2A	9q34.3	1.85	1.25	1.67	1.48	0.59	0.157	1	Over-expressed
GRIN3A	9q31.1	1.62	1.31	0.86	0.81	0.31	0.157	1	Over-expressed
BCAR3	1p22.1	0.42	0.13	0.74	0.81	0.29	0.157	1	Over-expressed
DMXL1	5q23.1	-0.04	-0.22	0.46	0.45	0.17	0.157	1	Over-expressed
AHDC1	1p36.11-p35.3	0.38	0.14	0.59	0.7	0.24	0.157	1	Over-expressed
PPFIA3	19q13.33	0.29	-0.05	0.86	0.95	0.34	0.157	1	Over-expressed
DEDD	1q23.3	0.67	0.53	0.46	0.32	0.15	0.157	1	Over-expressed
MUC4	3q29	-0.56	-0.98	1.41	0.74	0.42	0.157	1	Over-expressed
CLVS1	8q12.2-q12.3	0.36	0.17	0.53	0.45	0.18	0.158	1	Over-expressed
ARFGEF3	6q23.3-q24.1	2.78	2.47	0.81	0.84	0.31	0.158	1	Over-expressed
U2AF1	21q22.3	-0.61	-0.8	0.63	0.34	0.19	0.158	1	Over-expressed
IL17C	16q24.2	0.18	0.03	0.38	0.41	0.15	0.158	1	Over-expressed
SULT4A1	22q13.31	-0.71	-1.06	1.14	0.66	0.35	0.158	1	Over-expressed
CCR8	3p22.1	0.83	0.61	0.69	0.49	0.22	0.158	1	Over-expressed
PNN	14q21.1	-0.99	-1.13	0.35	0.37	0.14	0.158	1	Over-expressed
GPS2	17p13.1	-0.27	-0.41	0.39	0.34	0.14	0.158	1	Over-expressed
RBBP5	1q32.1	0.61	0.45	0.45	0.4	0.16	0.158	1	Over-expressed
TRIM60	4q32.3	0.55	0.27	0.88	0.64	0.29	0.159	1	Over-expressed
MROH5	8q24.3	0.32	0.18	0.35	0.39	0.14	0.159	1	Over-expressed
SLC10A6	4q21.3	0.72	0.54	0.54	0.41	0.18	0.159	1	Over-expressed
MTERF3	8q22.1	0	-0.25	0.78	0.53	0.25	0.159	1	Over-expressed
UBE2J1	6q15	0.15	-0.05	0.58	0.5	0.2	0.159	1	Over-expressed
PPP1R16A	8q24.3	0.12	-0.11	0.75	0.47	0.23	0.159	1	Over-expressed
UBA5	3q22.1	-0.65	-0.83	0.58	0.4	0.18	0.159	1	Over-expressed
FAM8A1	6p22.3	0.29	0.11	0.43	0.5	0.18	0.159	1	Over-expressed
SUPV3L1	10q22.1	-0.13	-0.31	0.47	0.49	0.18	0.159	1	Over-expressed
CAMTA2	17p13.2	0.2	0	0.53	0.54	0.2	0.16	1	Over-expressed
RASSF5	1q32.1	-0.05	-0.36	0.9	0.74	0.31	0.16	1	Over-expressed
SDHAF3	7q21.3	-1.07	-1.5	0.99	1.22	0.42	0.161	1	Over-expressed
SMC4	3q25.33	-1.01	-1.19	0.52	0.46	0.18	0.161	1	Over-expressed
GPATCH3	1p36.11	-0.23	-0.37	0.32	0.41	0.14	0.161	1	Over-expressed
NOXO1	16p13.3	2.51	1.93	1.52	1.56	0.58	0.161	1	Over-expressed
PHYKPL	5q35.3	-0.19	-0.35	0.49	0.4	0.17	0.161	1	Over-expressed
CBFA2T2	20q11.21-q11.22	0.33	0.18	0.45	0.38	0.16	0.161	1	Over-expressed
DHFR	5q14.1	-1.12	-1.3	0.48	0.46	0.17	0.162	1	Over-expressed
DEFB125	20p13	0.23	-0.15	0.72	1.22	0.38	0.162	1	Over-expressed
PRMT2	21q22.3	0.53	0.35	0.57	0.42	0.19	0.162	1	Over-expressed
RGPD1	2p11.2	-0.63	-0.81	0.49	0.52	0.19	0.162	1	Over-expressed
GRTP1	13q34	0.39	0.12	0.76	0.72	0.27	0.162	1	Over-expressed
SFTPD	10q22.3	1.02	0.67	1.01	0.88	0.35	0.163	1	Over-expressed
MLKL	16q23.1	-0.46	-0.69	0.69	0.54	0.23	0.163	1	Over-expressed
AP2A2	11p15.5	0.44	0.3	0.33	0.41	0.14	0.163	1	Over-expressed
NPM2	8p21.3	-1.31	-1.6	0.93	0.62	0.29	0.163	1	Over-expressed
IARS	9q22.31	-1.11	-1.31	0.48	0.58	0.2	0.163	1	Over-expressed
CYP20A1	2q33.2	0.22	0.08	0.41	0.34	0.14	0.163	1	Over-expressed
HRK	12q24.22	0.34	-0.01	1.11	0.78	0.35	0.163	1	Over-expressed
SF1	11q13.1	-0.73	-0.89	0.49	0.37	0.16	0.163	1	Over-expressed
KAZALD1	10q24.31	0.21	-0.24	1.18	1.23	0.45	0.163	1	Over-expressed
ZNF630	Xp11.23	1.14	0.94	0.56	0.51	0.2	0.163	1	Over-expressed
CSTF2	Xq22.1	-0.55	-0.72	0.45	0.43	0.16	0.164	1	Over-expressed
CES3	16q22.1	0.02	-0.34	1.15	0.8	0.36	0.164	1	Over-expressed
UBAP2L	1q21.3	-0.18	-0.37	0.59	0.38	0.18	0.164	1	Over-expressed
RXRB	6p21.32	-0.19	-0.35	0.49	0.41	0.17	0.164	1	Over-expressed
CIB4	2p23.3	0.48	0.25	0.8	0.42	0.23	0.164	1	Over-expressed
TM4SF20	2q36.3	0.02	-0.21	0.71	0.56	0.24	0.165	1	Over-expressed
TMEM125	1p34.2	3.33	3.04	0.72	0.86	0.29	0.165	1	Over-expressed
MYH3	17p13.1	-1.27	-1.62	0.95	0.93	0.35	0.165	1	Over-expressed
CROCCP2	1p36.13	-2.36	-2.58	0.58	0.61	0.22	0.165	1	Over-expressed
SSRP1	11q12.1	-0.68	-0.84	0.43	0.39	0.15	0.165	1	Over-expressed
NBEAL2	3p21.31	0.19	0	0.44	0.54	0.18	0.165	1	Over-expressed
HNRNPAB	5q35.3	-0.33	-0.55	0.59	0.6	0.22	0.165	1	Over-expressed
PI4KB	1q21.3	0.51	0.36	0.45	0.38	0.15	0.166	1	Over-expressed
MAPK9	5q35.3	0.36	0.14	0.52	0.63	0.21	0.166	1	Over-expressed
POLR2K	8q22.2	0.93	0.68	0.79	0.55	0.25	0.166	1	Over-expressed
ACAP3	1p36.33	-0.5	-0.66	0.45	0.42	0.16	0.166	1	Over-expressed
TBCA	5q14.1	-0.45	-0.62	0.48	0.39	0.16	0.166	1	Over-expressed
DAPK1	9q21.33	0.3	0.03	0.77	0.7	0.27	0.167	1	Over-expressed
OFD1	Xp22.2	-0.24	-0.4	0.38	0.45	0.16	0.167	1	Over-expressed
BRK1	3p25.3	0.78	0.63	0.39	0.43	0.15	0.167	1	Over-expressed
MUS81	11q13.1	-0.62	-0.75	0.36	0.35	0.13	0.167	1	Over-expressed
CHCHD4	3p25.1	-0.43	-0.63	0.56	0.5	0.19	0.167	1	Over-expressed
MMP27	11q22.2	0.74	0.52	0.48	0.67	0.22	0.167	1	Over-expressed
SYCP1	1p13.2	1.51	1	1.64	1.15	0.52	0.168	1	Over-expressed
RIMBP2	12q24.33	-0.24	-0.55	1.18	0.39	0.32	0.168	1	Over-expressed
MAP3K7	6q15	-0.03	-0.19	0.43	0.44	0.16	0.168	1	Over-expressed
USE1	19p13.11	-0.12	-0.28	0.48	0.43	0.17	0.168	1	Over-expressed
PTAR1	9q21.12	-0.94	-1.12	0.5	0.48	0.18	0.168	1	Over-expressed
GTF3C3	2q33.1	-0.78	-0.92	0.45	0.29	0.14	0.168	1	Over-expressed
STXBP2	19p13.2	0.52	0.31	0.63	0.54	0.21	0.168	1	Over-expressed
RCOR3	1q32.2-q32.3	0.11	-0.09	0.57	0.52	0.2	0.169	1	Over-expressed
S100A10	1q21.3	0.31	0.04	0.86	0.62	0.27	0.169	1	Over-expressed
SP2	17q21.32	0.01	-0.14	0.38	0.39	0.14	0.169	1	Over-expressed
PDAP1	7q22.1	-1.24	-1.42	0.48	0.47	0.17	0.169	1	Over-expressed
OLIG1	21q22.11	-1.71	-2.11	1.13	1.05	0.4	0.17	1	Over-expressed
PPP5C	19q13.32	-0.3	-0.52	0.56	0.65	0.22	0.17	1	Over-expressed
PDCD6IP	3p22.3	0.14	-0.05	0.58	0.46	0.19	0.17	1	Over-expressed
FGF22	19p13.3	0.29	0.09	0.64	0.43	0.2	0.17	1	Over-expressed
SLC25A36	3q23	-0.12	-0.4	0.71	0.82	0.28	0.17	1	Over-expressed
ARHGAP26	5q31.3	-0.43	-0.71	0.85	0.71	0.28	0.17	1	Over-expressed
PTGDR	14q22.1	2.34	2.09	0.77	0.6	0.25	0.171	1	Over-expressed
CFAP410	21q22.3	-0.37	-0.53	0.45	0.45	0.16	0.171	1	Over-expressed
DRD5	4p16.1	-1.83	-2.21	1.26	0.76	0.37	0.171	1	Over-expressed
AKAP8L	19p13.12	-0.64	-0.8	0.46	0.39	0.16	0.171	1	Over-expressed
GPR101	Xq26.3	0.05	-0.27	0.52	1.09	0.32	0.171	1	Over-expressed
NBPF3	1p36.12	-0.24	-0.43	0.6	0.42	0.19	0.171	1	Over-expressed
FNTA	8p11.21	-0.07	-0.3	0.82	0.41	0.23	0.171	1	Over-expressed
PPP1R12B	1q32.1	0.55	0.37	0.36	0.59	0.18	0.171	1	Over-expressed
RABEP1	17p13.2	0.5	0.22	0.88	0.68	0.28	0.172	1	Over-expressed
PRKAG3	2q35	1.48	0.82	2.25	1.29	0.66	0.172	1	Over-expressed
AATK	17q25.3	-0.08	-0.26	0.54	0.44	0.18	0.172	1	Over-expressed
ZNF121	19p13.2	0.51	0.32	0.52	0.55	0.2	0.172	1	Over-expressed
CAPN2	1q41	0.7	0.35	1.07	0.88	0.35	0.173	1	Over-expressed
HAUS2	15q15.2	-1.23	-1.41	0.47	0.47	0.17	0.173	1	Over-expressed
CHRM3	1q43	-1.42	-1.65	0.76	0.46	0.23	0.173	1	Over-expressed
RRAGD	6q15	-0.4	-0.69	0.98	0.56	0.29	0.173	1	Over-expressed
ZFP69	1p34.2	0.56	0.32	0.81	0.42	0.23	0.173	1	Over-expressed
ARHGAP4	Xq28	-0.78	-1.03	0.82	0.6	0.26	0.173	1	Over-expressed
RING1	6p21.32	-0.06	-0.21	0.45	0.35	0.15	0.173	1	Over-expressed
PCNT	21q22.3	-0.53	-0.74	0.66	0.52	0.21	0.174	1	Over-expressed
FXYD7	19q13.12	0.25	0.15	0.27	0.28	0.1	0.174	1	Over-expressed
CA2	8q21.2	0.31	-0.14	1.18	1.28	0.45	0.174	1	Over-expressed
PXN	12q24.23	-0.32	-0.45	0.39	0.34	0.13	0.174	1	Over-expressed
SPATA31E1	9q22.1	0.16	0.06	0.28	0.3	0.11	0.174	1	Over-expressed
UBE3D	6q14.1	-0.1	-0.32	0.63	0.59	0.22	0.174	1	Over-expressed
SEC13	3p25.3	0.15	-0.03	0.41	0.55	0.18	0.174	1	Over-expressed
SEC14L5	16p13.3	-0.05	-0.28	0.81	0.37	0.22	0.174	1	Over-expressed
IL17RC	3p25.3|3p25.3-p24.1	1.18	0.93	0.79	0.61	0.25	0.174	1	Over-expressed
PRR4	12p13.2	-0.03	-0.51	1.58	1.04	0.48	0.174	1	Over-expressed
NDRG1	8q24.22	-0.37	-0.69	0.99	0.79	0.32	0.175	1	Over-expressed
HTR3A	11q23.2	-0.23	-0.48	0.76	0.62	0.25	0.175	1	Over-expressed
KAT6B	10q22.2	1.29	1.06	0.62	0.66	0.23	0.175	1	Over-expressed
CCL27	9p13.3	-0.79	-1.02	0.68	0.6	0.23	0.175	1	Over-expressed
SLC6A1	3p25.3	1.07	0.86	0.67	0.48	0.21	0.175	1	Over-expressed
APC	5q22.2	0.4	0.22	0.5	0.49	0.18	0.175	1	Over-expressed
PRUNE2	9q21.2	-1.84	-2.12	0.98	0.53	0.28	0.175	1	Over-expressed
COG5	7q22.3	-0.25	-0.43	0.5	0.5	0.18	0.175	1	Over-expressed
RASA2	3q23	0.08	-0.09	0.56	0.4	0.17	0.175	1	Over-expressed
NAA25	12q24.13	-0.73	-0.93	0.51	0.57	0.2	0.176	1	Over-expressed
TSEN2	3p25.2	-1.04	-1.28	0.57	0.75	0.24	0.176	1	Over-expressed
TCEAL9	Xq22.2	0.03	-0.31	0.89	0.96	0.34	0.176	1	Over-expressed
FNBP4	11p11.2	-1.12	-1.27	0.43	0.38	0.15	0.176	1	Over-expressed
TACC2	10q26.13	0.76	0.59	0.49	0.43	0.16	0.177	1	Over-expressed
PCNX1	14q24.2	0.07	-0.08	0.31	0.46	0.14	0.177	1	Over-expressed
ADGRL4	1p31.1	4.87	4.59	0.77	0.78	0.28	0.177	1	Over-expressed
ZNF500	16p13.3	-0.27	-0.45	0.48	0.53	0.18	0.177	1	Over-expressed
FERD3L	7p21.1	0.08	0	0.22	0.2	0.08	0.177	1	Over-expressed
GOLGA8A	15q14	-3.09	-3.39	0.92	0.72	0.29	0.177	1	Over-expressed
HOXD8	2q31.1	1.52	1.17	1.08	0.86	0.35	0.177	1	Over-expressed
SOX13	1q32.1	1.25	0.99	0.72	0.76	0.27	0.178	1	Over-expressed
DNAJC13	3q22.1	0.2	0.05	0.43	0.42	0.15	0.179	1	Over-expressed
SH3BP5L	1q44	0.53	0.36	0.46	0.52	0.18	0.179	1	Over-expressed
MSANTD3	9q31.1	-0.87	-1.02	0.36	0.44	0.15	0.179	1	Over-expressed
SCGB1D2	11q12.3	5.4	4.63	1.97	2.28	0.77	0.179	1	Over-expressed
ZNF33B	10q11.21	0.12	-0.09	0.61	0.59	0.21	0.179	1	Over-expressed
NXPE1	11q23.2	0.27	0.04	0.79	0.48	0.23	0.179	1	Over-expressed
MIPEP	13q12.12	0.54	0.29	0.81	0.6	0.25	0.179	1	Over-expressed
HMGN4	6p22.2	-0.6	-0.84	0.51	0.8	0.25	0.179	1	Over-expressed
UBE2G2	21q22.3	-0.8	-0.99	0.47	0.57	0.19	0.18	1	Over-expressed
RTN4R	22q11.21	0.74	0.48	0.62	0.81	0.26	0.18	1	Over-expressed
TBC1D12	10q23.33	0.72	0.52	0.48	0.62	0.2	0.18	1	Over-expressed
L3MBTL2	22q13.2	1.03	0.91	0.39	0.32	0.13	0.18	1	Over-expressed
TRIM27	6p22.1	0.06	-0.08	0.36	0.44	0.15	0.181	1	Over-expressed
KRT74	12q13.13	0.43	0.27	0.46	0.46	0.16	0.181	1	Over-expressed
DFFB	1p36.32	-0.34	-0.48	0.42	0.38	0.14	0.181	1	Over-expressed
TACR3	4q24	0.8	0.6	0.45	0.64	0.2	0.181	1	Over-expressed
EIF2B1	12q24.31	-0.1	-0.22	0.39	0.31	0.12	0.181	1	Over-expressed
ADGRG7	3q12.2	0.72	0.25	1.66	0.87	0.47	0.181	1	Over-expressed
ABCA13	7p12.3	0.12	-0.21	1.15	0.68	0.33	0.181	1	Over-expressed
SLC39A12	10p12.33	0.78	0.41	1.24	0.76	0.36	0.181	1	Over-expressed
LINC00324	17p13.1	1.29	1.1	0.59	0.5	0.19	0.181	1	Over-expressed
GABPA	21q21.3	0.17	-0.05	0.55	0.62	0.21	0.181	1	Over-expressed
KRTAP7-1	21q22.11	0.1	-0.08	0.41	0.55	0.17	0.181	1	Over-expressed
UBQLN3	11p15.4	0.35	0.24	0.31	0.32	0.11	0.181	1	Over-expressed
CASR	3q13.33-q21.1	0.31	0.17	0.36	0.41	0.14	0.181	1	Over-expressed
IDE	10q23.33	0.19	0	0.52	0.52	0.19	0.181	1	Over-expressed
AMMECR1	Xq23	-0.11	-0.35	0.69	0.68	0.24	0.181	1	Over-expressed
MRPS22	3q23	-0.62	-0.78	0.47	0.39	0.15	0.181	1	Over-expressed
VLDLR	9p24.2	-0.7	-1.12	1.02	1.3	0.42	0.182	1	Over-expressed
PDE6H	12p12.3	-0.72	-1.06	0.86	1.02	0.34	0.182	1	Over-expressed
RSPH3	6q25.3	1.2	0.93	0.81	0.7	0.27	0.182	1	Over-expressed
FMN2	1q43	-2.36	-2.65	0.67	0.94	0.29	0.182	1	Over-expressed
SECISBP2	9q22.2	-0.15	-0.33	0.57	0.45	0.18	0.183	1	Over-expressed
ANKRD30A	10p11.21	2.8	2.06	2.18	2.04	0.75	0.183	1	Over-expressed
STK19	6p21.33	0.2	0.05	0.47	0.35	0.14	0.183	1	Over-expressed
HOXB8	17q21.32	-0.58	-0.89	0.95	0.76	0.3	0.183	1	Over-expressed
AGER	6p21.32	-1.02	-1.14	0.35	0.28	0.11	0.183	1	Over-expressed
VPS39	15q15.1	0.36	0.24	0.39	0.31	0.12	0.183	1	Over-expressed
ZSWIM6	5q12.1	-0.14	-0.29	0.37	0.45	0.15	0.183	1	Over-expressed
UVRAG	11q13.5	0.38	0.19	0.61	0.51	0.2	0.183	1	Over-expressed
APBA3	19p13.3	0.08	-0.07	0.51	0.3	0.15	0.183	1	Over-expressed
PWP2	21q22.3	-0.24	-0.41	0.51	0.43	0.17	0.183	1	Over-expressed
ADAMTS9	3p14.1	0.16	-0.08	0.8	0.54	0.24	0.183	1	Over-expressed
R3HDM4	19p13.3	0.3	0.1	0.62	0.51	0.2	0.184	1	Over-expressed
CHD4	12p13.31	0.06	-0.07	0.31	0.39	0.13	0.184	1	Over-expressed
SRSF5	14q24.1	-0.67	-0.83	0.58	0.35	0.17	0.184	1	Over-expressed
NUDT2	9p13.3	0.07	-0.12	0.55	0.55	0.19	0.184	1	Over-expressed
RBMXL2	11p15.4	-0.25	-0.44	0.5	0.54	0.18	0.184	1	Over-expressed
LCN8	9q34.3	0.2	0.1	0.32	0.23	0.1	0.184	1	Over-expressed
VEPH1	3q25.31-q25.32	-1.89	-2.27	1.22	0.87	0.37	0.184	1	Over-expressed
RHCG	15q26.1	0.6	0.27	1.1	0.79	0.34	0.184	1	Over-expressed
HPCAL4	1p34.2	-0.39	-0.54	0.52	0.25	0.14	0.185	1	Over-expressed
PRB1	12p13.2	0.16	-0.09	0.55	0.79	0.24	0.185	1	Over-expressed
RNF220	1p34.1	-0.28	-0.39	0.33	0.33	0.12	0.185	1	Over-expressed
OR52R1	11p15.4	0.19	-0.03	0.39	0.73	0.21	0.185	1	Over-expressed
TRIM58	1q44	-1.22	-1.66	1.48	0.96	0.43	0.185	1	Over-expressed
FGD6	12q22	1.51	1.33	0.56	0.48	0.18	0.185	1	Over-expressed
SIRT5	6p23	-0.35	-0.51	0.46	0.46	0.16	0.186	1	Over-expressed
PCDHA9	5q31.3	0.53	0.26	0.84	0.66	0.26	0.186	1	Over-expressed
DAAM1	14q23.1	1.25	1.09	0.38	0.53	0.17	0.186	1	Over-expressed
KCNK7	11q13.1	0.29	0.2	0.27	0.26	0.09	0.186	1	Over-expressed
HOXC5	12q13.13	0.65	0.45	0.71	0.4	0.2	0.186	1	Over-expressed
DSCAML1	11q23.3	0.15	-0.14	0.99	0.62	0.29	0.186	1	Over-expressed
CYP4B1	1p33	3.28	2.51	2.51	1.87	0.77	0.187	1	Over-expressed
SPEG	2q35	0.14	-0.07	0.63	0.59	0.21	0.187	1	Over-expressed
LPA	6q25.3-q26	-0.17	-0.27	0.33	0.25	0.1	0.187	1	Over-expressed
C1QL2	2q14.2	0.47	0.22	0.82	0.6	0.25	0.187	1	Over-expressed
OTOP3	17q25.1	0.42	0.29	0.52	0.2	0.13	0.187	1	Over-expressed
CCNL1	3q25.31	-1.03	-1.22	0.5	0.56	0.19	0.187	1	Over-expressed
C9ORF40	9q21.13	-1.69	-1.92	0.74	0.55	0.23	0.188	1	Over-expressed
OR2J3	6p22.1	0.36	0.15	0.65	0.53	0.21	0.188	1	Over-expressed
CNTN3	3p12.3	2.38	2.01	1.22	0.9	0.37	0.188	1	Over-expressed
INGX	Xq13.1	0.22	0.05	0.62	0.33	0.17	0.188	1	Over-expressed
NEIL1	15q24.2	0.6	0.28	0.8	0.98	0.32	0.188	1	Over-expressed
PRPF39	14q21.2	-0.4	-0.53	0.43	0.35	0.14	0.188	1	Over-expressed
KIR2DL1	19q13.42	0.78	0.67	0.3	0.3	0.11	0.188	1	Over-expressed
TRIM13	13q14.2	0.28	0.12	0.43	0.48	0.16	0.188	1	Over-expressed
DIP2C	10p15.3	0.63	0.45	0.36	0.6	0.18	0.188	1	Over-expressed
POP1	8q22.2	-0.22	-0.5	0.82	0.79	0.28	0.189	1	Over-expressed
ZSCAN26	6p22.1	0.06	-0.13	0.44	0.6	0.19	0.189	1	Over-expressed
ADAM15	1q21.3	0.38	0.13	0.7	0.73	0.25	0.189	1	Over-expressed
RNF145	5q33.3	-1.22	-1.55	1	0.86	0.32	0.189	1	Over-expressed
CCDC114	19q13.33	0.33	0.26	0.24	0.18	0.07	0.189	1	Over-expressed
ATXN7L1	7q22.3	0.28	0.16	0.34	0.35	0.12	0.189	1	Over-expressed
DIO1	1p32.3	0.51	-0.3	2.58	2.07	0.81	0.189	1	Over-expressed
EGFL6	Xp22.2	3.76	3.37	1.16	1.09	0.39	0.19	1	Over-expressed
DONSON	21q22.11	-1.28	-1.5	0.79	0.46	0.22	0.19	1	Over-expressed
TRIAP1	12q24.31	-0.05	-0.18	0.37	0.37	0.13	0.19	1	Over-expressed
CDH16	16q22.1	-1.52	-1.69	0.49	0.47	0.17	0.19	1	Over-expressed
MRPL4	19p13.2	-0.37	-0.52	0.42	0.41	0.14	0.19	1	Over-expressed
HSF4	16q22.1	-1.29	-1.46	0.55	0.4	0.17	0.19	1	Over-expressed
OR2AG1	11p15.4	0.39	0.33	0.22	0.16	0.07	0.19	1	Over-expressed
ITIH4	3p21.1	-0.5	-0.75	0.8	0.61	0.25	0.19	1	Over-expressed
TARS	5p13.3	-0.49	-0.68	0.52	0.6	0.2	0.19	1	Over-expressed
ARID1A	1p36.11	0.23	0.1	0.36	0.36	0.13	0.19	1	Over-expressed
CCDC180	9q22.33	-0.48	-0.76	0.97	0.61	0.28	0.191	1	Over-expressed
SLC5A3	21q22.11	-0.06	-0.27	0.7	0.51	0.21	0.191	1	Over-expressed
PLXNA2	1q32.2	1.04	0.84	0.59	0.59	0.21	0.191	1	Over-expressed
RIOK2	5q15	-0.22	-0.38	0.36	0.5	0.15	0.191	1	Over-expressed
PLAG1	8q12.1	-1.72	-1.98	0.79	0.71	0.26	0.191	1	Over-expressed
CSNK2A3	11p15.4	-0.28	-0.45	0.4	0.56	0.17	0.191	1	Over-expressed
LINC00319	21q22.3	-0.91	-1.32	1.35	1.04	0.42	0.191	1	Over-expressed
PTGR1	9q31.3	-0.32	-0.62	0.82	0.86	0.29	0.191	1	Over-expressed
KIR3DX1	19q13.42	0.47	0.2	0.96	0.51	0.26	0.191	1	Over-expressed
IQSEC3	12p13.33	0.39	0.3	0.23	0.27	0.09	0.191	1	Over-expressed
FBN2	5q23.3	-0.36	-0.74	1.12	1.06	0.38	0.191	1	Over-expressed
CCDC84	11q23.3	-1.6	-1.82	0.68	0.59	0.22	0.192	1	Over-expressed
SAV1	14q22.1	0.53	0.3	0.58	0.72	0.23	0.192	1	Over-expressed
TTLL3	3p25.3	-1.01	-1.17	0.44	0.47	0.16	0.192	1	Over-expressed
ZFAND5	9q21.13	0.53	0.41	0.37	0.32	0.12	0.192	1	Over-expressed
ZBTB48	1p36.31	0	-0.13	0.44	0.31	0.13	0.192	1	Over-expressed
TAS2R7	12p13.2	0.32	0.18	0.4	0.39	0.14	0.192	1	Over-expressed
ALG2	9q22.33	0.49	0.32	0.54	0.46	0.17	0.192	1	Over-expressed
CD2AP	6p12.3	0.64	0.46	0.49	0.56	0.18	0.192	1	Over-expressed
PDE7A	8q13.1	-0.3	-0.62	0.9	0.93	0.32	0.192	1	Over-expressed
HOXB4	17q21.32	0.91	0.64	0.92	0.64	0.27	0.192	1	Over-expressed
LIMD1	3p21.31	-0.21	-0.44	0.59	0.76	0.24	0.193	1	Over-expressed
SSTR2	17q25.1	2.76	2.41	1.04	0.94	0.34	0.193	1	Over-expressed
NUDCD3	7p13	0.41	0.27	0.46	0.38	0.15	0.194	1	Over-expressed
NT5DC3	12q23.3	-1.17	-1.33	0.47	0.44	0.16	0.194	1	Over-expressed
MRPL15	8q11.23	-0.12	-0.32	0.58	0.56	0.2	0.194	1	Over-expressed
TADA1	1q24.1	-0.27	-0.46	0.62	0.49	0.19	0.194	1	Over-expressed
MAPK8IP1	11p11.2	-0.08	-0.3	0.62	0.66	0.22	0.194	1	Over-expressed
RACGAP1P	12q12	-1.49	-1.74	0.77	0.63	0.24	0.194	1	Over-expressed
PTPRG	3p14.2	-0.82	-1.03	0.67	0.59	0.22	0.194	1	Over-expressed
ACBD6	1q25.2-q25.3	-0.04	-0.18	0.39	0.46	0.15	0.194	1	Over-expressed
CCAR1	10q21.3	-0.14	-0.29	0.42	0.41	0.14	0.194	1	Over-expressed
DENND4C	9p22.1	0.37	0.18	0.6	0.49	0.19	0.194	1	Over-expressed
GNE	9p13.3	-0.88	-1.19	1.14	0.66	0.32	0.194	1	Over-expressed
STKLD1	9q34.2	0.22	0.05	0.58	0.41	0.17	0.194	1	Over-expressed
AP2M1	3q27.1	-0.31	-0.52	0.63	0.58	0.21	0.195	1	Over-expressed
ISG15	1p36.33	1.96	1.57	1.36	0.87	0.39	0.195	1	Over-expressed
PCDHAC2	5q31.3	0.21	-0.06	0.99	0.52	0.27	0.195	1	Over-expressed
CLIP1	12q24.31	0.8	0.59	0.63	0.59	0.21	0.195	1	Over-expressed
MAX	14q23.3	0.65	0.5	0.48	0.41	0.15	0.195	1	Over-expressed
CEACAM6	19q13.2	4.04	3.12	2.83	2.54	0.92	0.195	1	Over-expressed
POLR3B	12q23.3	0.07	-0.07	0.39	0.43	0.14	0.195	1	Over-expressed
BDKRB2	14q32.2	1.77	1.58	0.62	0.5	0.19	0.195	1	Over-expressed
CTNND1	11q12.1	1.06	0.93	0.46	0.35	0.14	0.196	1	Over-expressed
ZFYVE26	14q24.1	-0.06	-0.2	0.37	0.42	0.14	0.196	1	Over-expressed
PIGB	15q21.3	-0.25	-0.42	0.46	0.53	0.17	0.196	1	Over-expressed
HDAC8	Xq13.1	-0.31	-0.45	0.45	0.34	0.14	0.196	1	Over-expressed
DDX11	12p11.21	-1.63	-1.78	0.46	0.41	0.15	0.196	1	Over-expressed
TYRO3	15q15.1	-1.43	-1.63	0.71	0.44	0.2	0.196	1	Over-expressed
NBPF15	1q21.1	-0.42	-0.61	0.7	0.44	0.2	0.196	1	Over-expressed
C6ORF136	6p21.33	-0.23	-0.36	0.34	0.44	0.14	0.196	1	Over-expressed
NR2C1	12q22	-1.06	-1.27	0.6	0.61	0.21	0.196	1	Over-expressed
HOXC10	12q13.13	1.76	1.44	0.87	0.96	0.32	0.197	1	Over-expressed
TSHB	1p13.2	0.34	0.26	0.27	0.21	0.08	0.197	1	Over-expressed
CIDEB	14q12	-0.09	-0.35	0.88	0.64	0.26	0.197	1	Over-expressed
C4ORF17	4q23	0.13	0.01	0.35	0.34	0.12	0.198	1	Over-expressed
FARSB	2q36.1	-0.58	-0.69	0.36	0.33	0.12	0.198	1	Over-expressed
BAHCC1	17q25.3	-0.37	-0.58	0.59	0.63	0.21	0.198	1	Over-expressed
TLE6	19p13.3	0.76	0.43	1.15	0.74	0.33	0.198	1	Over-expressed
MBD6	12q13.3	0.21	0.08	0.32	0.4	0.12	0.198	1	Over-expressed
SLK	10q24.33-q25.1	0.5	0.33	0.39	0.57	0.17	0.198	1	Over-expressed
PIGC	1q24.3	0.65	0.45	0.48	0.63	0.19	0.198	1	Over-expressed
SUPT5H	19q13.2	0.42	0.3	0.34	0.36	0.12	0.199	1	Over-expressed
MELK	9p13.2	-1	-1.26	0.67	0.83	0.26	0.199	1	Over-expressed
RTP1	3q27.3	-0.23	-0.39	0.52	0.4	0.16	0.2	1	Over-expressed
MAS1	6q25.3	-0.01	-0.22	0.65	0.59	0.21	0.2	1	Over-expressed
JMJD6	17q25.1	-0.1	-0.24	0.44	0.39	0.14	0.2	1	Over-expressed
FBH1	10p15.1	0.23	0.06	0.42	0.55	0.17	0.2	1	Over-expressed
ADGRF4	6p12.3	-0.3	-0.71	1.44	0.95	0.41	0.2	1	Over-expressed
SEC31B	10q24.31	-2.19	-2.4	0.61	0.59	0.2	0.2	1	Over-expressed
ZNF354A	5q35.3	0.44	0.29	0.44	0.43	0.15	0.201	1	Over-expressed
TNFRSF10A	8p21.3	0.5	0.27	0.66	0.69	0.23	0.201	1	Over-expressed
SERPINB6	6p25.2	0	-0.2	0.53	0.59	0.19	0.201	1	Over-expressed
ZNF302	19q13.11	0.04	-0.17	0.66	0.6	0.21	0.201	1	Over-expressed
GLP1R	6p21.2	0.48	0.35	0.4	0.34	0.13	0.201	1	Over-expressed
WDR97	8q24.3	-0.22	-0.35	0.42	0.31	0.12	0.201	1	Over-expressed
PMCH	12q23.2	0.39	0.11	0.92	0.73	0.28	0.201	1	Over-expressed
CEACAM8	19q13.2	0.95	0.72	0.66	0.69	0.23	0.201	1	Over-expressed
FAM71B	5q33.3	0.1	-0.04	0.43	0.38	0.14	0.201	1	Over-expressed
ZNF594	17p13.2	-0.32	-0.51	0.5	0.58	0.18	0.202	1	Over-expressed
RAB7A	3q21.3	0.48	0.36	0.41	0.31	0.12	0.202	1	Over-expressed
TMCO5A	15q14	0.58	0.4	0.67	0.34	0.18	0.202	1	Over-expressed
ASB15	7q31.32	0.46	0.3	0.44	0.49	0.16	0.202	1	Over-expressed
FAM215A	17q21.31	-0.38	-0.52	0.43	0.38	0.14	0.202	1	Over-expressed
SUDS3	12q24.23	0.57	0.39	0.49	0.55	0.18	0.202	1	Over-expressed
VCP	9p13.3	0.3	0.18	0.3	0.38	0.12	0.202	1	Over-expressed
LRP2	2q31.1	1.27	0.74	1.67	1.45	0.53	0.202	1	Over-expressed
SYNJ1	21q22.11	-0.29	-0.4	0.34	0.33	0.11	0.202	1	Over-expressed
NOM1	7q36.3	-0.59	-0.74	0.41	0.46	0.15	0.202	1	Over-expressed
LAPTM4B	8q22.1	0.17	-0.28	1.48	1.19	0.45	0.202	1	Over-expressed
SNRPN	15q11.2	-2.1	-2.35	0.71	0.78	0.26	0.202	1	Over-expressed
DHX36	3q25.2	-0.62	-0.8	0.55	0.51	0.18	0.202	1	Over-expressed
ZNF674	Xp11.3	-0.21	-0.39	0.46	0.62	0.19	0.203	1	Over-expressed
LCN1	9q34.3	-0.22	-0.37	0.31	0.55	0.16	0.203	1	Over-expressed
IL12B	5q33.3	0.68	0.43	0.82	0.67	0.25	0.203	1	Over-expressed
CCDC125	5q13.2	1.67	1.4	0.85	0.76	0.27	0.203	1	Over-expressed
LINC00574	6q27	0.02	-0.13	0.55	0.32	0.15	0.203	1	Over-expressed
FYCO1	3p21.31	1.12	0.92	0.69	0.5	0.2	0.203	1	Over-expressed
OPLAH	8q24.3	0.33	-0.08	1.25	1.14	0.4	0.203	1	Over-expressed
MLXIP	12q24.31	-0.22	-0.37	0.41	0.43	0.14	0.203	1	Over-expressed
INTS11	1p36.33	0.1	-0.07	0.47	0.5	0.17	0.204	1	Over-expressed
TMEM41A	3q27.2	0.4	0.27	0.42	0.38	0.13	0.204	1	Over-expressed
OGT	Xq13.1	-0.71	-0.84	0.31	0.44	0.13	0.204	1	Over-expressed
OR7A5	19p13.12	0.55	0.39	0.55	0.39	0.16	0.204	1	Over-expressed
SLC4A5	2p13.1	0.3	0.22	0.26	0.19	0.08	0.204	1	Over-expressed
OPRM1	6q25.2	0.37	0.2	0.54	0.43	0.16	0.204	1	Over-expressed
IFT74	9p21.2	0.12	-0.16	0.9	0.74	0.28	0.204	1	Over-expressed
OR8U1	11q12.1	0.36	0.3	0.19	0.17	0.06	0.204	1	Over-expressed
NKX2-1	14q13.3	0.13	-0.01	0.55	0.27	0.14	0.204	1	Over-expressed
POGK	1q24.1	0.67	0.47	0.58	0.63	0.2	0.205	1	Over-expressed
HSP90AB6P	13q32.1	-0.04	-0.21	0.36	0.58	0.17	0.205	1	Over-expressed
OR5M8	11q12.1	0.28	0.17	0.36	0.31	0.11	0.205	1	Over-expressed
USPL1	13q12.3	-0.06	-0.28	0.61	0.66	0.22	0.205	1	Over-expressed
SMG1	16p12.3	-0.61	-0.77	0.47	0.49	0.16	0.205	1	Over-expressed
CRYZL1	21q22.11	-0.21	-0.36	0.4	0.46	0.15	0.205	1	Over-expressed
USP18	22q11.21	1.66	1.42	0.84	0.56	0.24	0.205	1	Over-expressed
POLR1C	6p21.1	-0.01	-0.17	0.5	0.47	0.16	0.205	1	Over-expressed
IPO13	1p34.1	0.37	0.24	0.37	0.41	0.13	0.205	1	Over-expressed
PGBD5	1q42.13	-0.88	-1.27	1.18	1.15	0.39	0.206	1	Over-expressed
RASGEF1B	4q21.21	1.23	1.06	0.57	0.43	0.17	0.206	1	Over-expressed
KRI1	19p13.2	-0.24	-0.42	0.59	0.47	0.18	0.206	1	Over-expressed
LTN1	21q21.3	-0.28	-0.48	0.62	0.6	0.21	0.206	1	Over-expressed
ZNF586	19q13.43	-0.01	-0.26	0.64	0.81	0.25	0.206	1	Over-expressed
SERPINB8	18q22.1	-0.05	-0.22	0.53	0.52	0.18	0.206	1	Over-expressed
CRBN	3p26.2	0.18	-0.01	0.58	0.54	0.19	0.206	1	Over-expressed
GLDN	15q21.2	-0.09	-0.45	1.21	0.96	0.37	0.206	1	Over-expressed
RSRC2	12q24.31	-0.02	-0.13	0.31	0.36	0.11	0.206	1	Over-expressed
PLEKHG2	19q13.2	-0.67	-0.89	0.68	0.59	0.21	0.206	1	Over-expressed
OASL	12q24.31	2.47	2.11	1.21	0.96	0.36	0.206	1	Over-expressed
ZNF383	19q13.12	0.11	-0.05	0.49	0.47	0.16	0.206	1	Over-expressed
RPS6KA1	1p36.11	0.74	0.57	0.49	0.55	0.17	0.206	1	Over-expressed
TOP1MT	8q24.3	-0.56	-0.81	0.94	0.5	0.25	0.207	1	Over-expressed
SMG1P5	16p11.2	-0.39	-0.5	0.33	0.33	0.11	0.207	1	Over-expressed
UCHL5	1q31.2	-0.82	-1.02	0.62	0.58	0.2	0.207	1	Over-expressed
PNISR	6q16.2	-0.96	-1.17	0.63	0.61	0.21	0.207	1	Over-expressed
VEGFA	6p21.1	-0.19	-0.47	0.8	0.87	0.28	0.207	1	Over-expressed
CLSTN1	1p36.22	1.23	1.06	0.51	0.51	0.17	0.207	1	Over-expressed
DHX16	6p21.33	-0.19	-0.3	0.3	0.35	0.11	0.207	1	Over-expressed
NEURL1	10q24.33	0.02	-0.46	1.66	1.16	0.48	0.207	1	Over-expressed
TFF3	21q22.3	2.46	1.99	1.31	1.51	0.48	0.207	1	Over-expressed
NTPCR	1q42.2	0.11	-0.14	0.55	0.88	0.25	0.208	1	Over-expressed
PPY2P	17q11.2	0.24	0.14	0.3	0.31	0.1	0.208	1	Over-expressed
KDM1B	6p22.3	0.13	-0.03	0.49	0.49	0.16	0.208	1	Over-expressed
ATP5PO	21q22.11	-0.28	-0.43	0.54	0.41	0.16	0.208	1	Over-expressed
ST7L	1p13.2	0.45	0.27	0.51	0.56	0.18	0.209	1	Over-expressed
SPTLC2	14q24.3	1.84	1.61	0.65	0.71	0.23	0.209	1	Over-expressed
EP300	22q13.2	1	0.81	0.58	0.57	0.19	0.209	1	Over-expressed
POLH	6p21.1	-0.53	-0.69	0.53	0.4	0.16	0.209	1	Over-expressed
SCN2A	2q24.3	0.47	0.14	1.29	0.6	0.33	0.209	1	Over-expressed
MAP1LC3A	20q11.22	1.18	0.98	0.69	0.49	0.2	0.209	1	Over-expressed
ATP2A2	12q24.11	0.07	-0.08	0.44	0.5	0.16	0.209	1	Over-expressed
EIF4G1	3q27.1	-0.03	-0.16	0.41	0.39	0.14	0.209	1	Over-expressed
RBM34	1q42.3	-0.02	-0.18	0.53	0.41	0.16	0.21	1	Over-expressed
AKR1E2	10p15.1	0.54	0.16	1.19	1.11	0.38	0.21	1	Over-expressed
DAND5	19p13.13	-1.65	-1.93	0.9	0.82	0.29	0.21	1	Over-expressed
HDDC3	15q26.1	-0.05	-0.19	0.51	0.33	0.14	0.21	1	Over-expressed
TMED1	19p13.2	-0.07	-0.2	0.36	0.41	0.13	0.21	1	Over-expressed
HCAR2	12q24.31	0.84	0.73	0.34	0.29	0.1	0.21	1	Over-expressed
GTSF1L	20q13.12	0.42	0.25	0.41	0.55	0.16	0.21	1	Over-expressed
ZNF702P	19q13.41	1.21	0.89	0.85	1.01	0.31	0.21	1	Over-expressed
SSU72	1p36.33	0.38	0.23	0.49	0.44	0.16	0.21	1	Over-expressed
NELFE	6p21.33	-0.34	-0.45	0.33	0.34	0.11	0.21	1	Over-expressed
PLD1	3q26.31	-0.42	-0.68	0.96	0.57	0.26	0.21	1	Over-expressed
ZBED3	5q13.3	-0.39	-0.6	0.65	0.64	0.22	0.21	1	Over-expressed
TDO2	4q32.1	3.27	2.87	1.21	1.17	0.4	0.21	1	Over-expressed
LMCD1	3p25.3	2.05	1.81	0.8	0.63	0.24	0.211	1	Over-expressed
TRIM72	16p11.2	0.39	0.28	0.29	0.37	0.11	0.211	1	Over-expressed
ACAD11	3q22.1	-1.21	-1.39	0.6	0.48	0.18	0.211	1	Over-expressed
HOXA13	7p15.2	-2.25	-2.68	1.6	0.99	0.44	0.211	1	Over-expressed
RPL8	8q24.3	0.71	0.49	0.75	0.55	0.22	0.211	1	Over-expressed
SAPCD1	6p21.33	-2.3	-2.5	0.64	0.57	0.2	0.211	1	Over-expressed
PPP4R3A	14q32.12	0.34	0.21	0.43	0.4	0.14	0.211	1	Over-expressed
IFIH1	2q24.2	2.32	2.01	1.18	0.65	0.31	0.211	1	Over-expressed
PAX1	20p11.22	0.14	0.04	0.31	0.28	0.1	0.211	1	Over-expressed
TAF5L	1q42.13	-0.63	-0.88	0.77	0.74	0.25	0.211	1	Over-expressed
ACADL	2q34	0.5	0.01	1.84	1.08	0.49	0.212	1	Over-expressed
MAP3K4	6q26	-0.1	-0.26	0.44	0.51	0.16	0.212	1	Over-expressed
ZNF235	19q13.31	0.57	0.41	0.51	0.48	0.16	0.212	1	Over-expressed
TNFRSF18	1p36.33	-0.19	-0.45	0.81	0.75	0.26	0.212	1	Over-expressed
ZNF519	18p11.21	-0.95	-1.21	0.8	0.77	0.26	0.212	1	Over-expressed
PDCD2	6q27	-0.6	-0.77	0.43	0.59	0.17	0.213	1	Over-expressed
IFNL3	19q13.2	0.47	0.22	0.9	0.6	0.25	0.213	1	Over-expressed
GPR180	13q32.1	-0.35	-0.53	0.62	0.47	0.18	0.213	1	Over-expressed
GPR82	Xp11.4	0.75	0.59	0.54	0.38	0.15	0.213	1	Over-expressed
RNF44	5q35.2	-0.4	-0.55	0.46	0.43	0.15	0.213	1	Over-expressed
YTHDF3	8q12.3	0.79	0.54	0.77	0.73	0.25	0.213	1	Over-expressed
CEP89	19q13.11	0.59	0.43	0.36	0.55	0.16	0.214	1	Over-expressed
EIF2B2	14q24.3	-0.33	-0.47	0.41	0.42	0.14	0.214	1	Over-expressed
STK38L	12p11.23	1.54	1.29	0.78	0.73	0.25	0.214	1	Over-expressed
MSH4	1p31.1	0.45	0.23	0.64	0.69	0.22	0.214	1	Over-expressed
U2AF1L4	19q13.12	0.13	-0.04	0.47	0.54	0.17	0.214	1	Over-expressed
ENPEP	4q25	1.92	1.66	0.74	0.82	0.26	0.214	1	Over-expressed
RANBP9	6p23	0.23	0.06	0.5	0.5	0.17	0.214	1	Over-expressed
PMS1	2q32.2	-0.78	-0.92	0.51	0.36	0.14	0.214	1	Over-expressed
PARP12	7q34	1.06	0.83	0.78	0.6	0.23	0.214	1	Over-expressed
LIG4	13q33.3	-0.21	-0.43	0.73	0.6	0.22	0.215	1	Over-expressed
IYD	6q25.1	2.96	2.48	1.3	1.56	0.48	0.215	1	Over-expressed
ECD	10q22.2	0.24	0.1	0.38	0.42	0.13	0.215	1	Over-expressed
HSPA4	5q31.1	-0.44	-0.6	0.42	0.57	0.17	0.215	1	Over-expressed
DNAH11	7p15.3	0.08	-0.41	1.69	1.3	0.49	0.215	1	Over-expressed
PRAMEF1	1p36.21	0.12	-0.02	0.39	0.42	0.13	0.215	1	Over-expressed
SAFB	19p13.3	-0.07	-0.19	0.41	0.37	0.13	0.215	1	Over-expressed
THUMPD2	2p22.1|2p22-p21	0.05	-0.1	0.42	0.45	0.14	0.215	1	Over-expressed
MXI1	10q25.2	-0.08	-0.38	0.87	0.97	0.3	0.216	1	Over-expressed
ZFYVE19	15q15.1	0.03	-0.17	0.65	0.53	0.2	0.216	1	Over-expressed
TYW5	2q33.1	-0.38	-0.49	0.33	0.34	0.11	0.216	1	Over-expressed
RARS2	6q15	-0.22	-0.37	0.49	0.45	0.15	0.216	1	Over-expressed
GBA2	9p13.3	-0.41	-0.55	0.39	0.46	0.14	0.216	1	Over-expressed
BAG1	9p13.3	0.03	-0.16	0.6	0.54	0.19	0.216	1	Over-expressed
ZNF22	10q11.21	0.12	-0.1	0.71	0.66	0.23	0.216	1	Over-expressed
DIXDC1	11q23.1	0.26	0.14	0.41	0.28	0.11	0.216	1	Over-expressed
MTHFD1	14q23.3	-0.87	-1.03	0.43	0.52	0.16	0.216	1	Over-expressed
ZNF347	19q13.42	0.4	0.19	0.46	0.76	0.21	0.217	1	Over-expressed
FAM81B	5q15	1.37	0.84	1.81	1.4	0.53	0.217	1	Over-expressed
ARID2	12q12	-0.44	-0.62	0.54	0.56	0.18	0.217	1	Over-expressed
CTPS2	Xp22.2	0.93	0.71	0.71	0.65	0.22	0.217	1	Over-expressed
SARM1	17q11.2	0.05	-0.22	1.02	0.57	0.27	0.217	1	Over-expressed
PQLC2L	3q25.32	1.2	0.84	1.3	0.81	0.35	0.217	1	Over-expressed
LOC729603	6q25.3	-0.31	-0.44	0.42	0.38	0.13	0.217	1	Over-expressed
TSNARE1	8q24.3	0.45	0.33	0.38	0.37	0.12	0.218	1	Over-expressed
STN1	10q24.33	0.21	0.02	0.51	0.66	0.2	0.218	1	Over-expressed
PYGM	11q13.1	-0.28	-0.44	0.44	0.49	0.15	0.218	1	Over-expressed
SRSF2	17q25.1	-0.47	-0.59	0.32	0.38	0.12	0.218	1	Over-expressed
DUOXA1	15q21.1	0.92	0.74	0.64	0.42	0.18	0.218	1	Over-expressed
ANKAR	2q32.2	0.21	0.01	0.71	0.52	0.2	0.219	1	Over-expressed
WDR12	2q33.2	-1.11	-1.27	0.59	0.38	0.16	0.219	1	Over-expressed
WDR89	14q23.2	0.21	0.07	0.43	0.45	0.14	0.219	1	Over-expressed
SPRR4	1q21.3	0.22	0.02	0.48	0.72	0.2	0.219	1	Over-expressed
HUWE1	Xp11.22	0.28	0.19	0.24	0.29	0.09	0.219	1	Over-expressed
ZBTB5	9p13.2	-0.19	-0.34	0.44	0.49	0.15	0.219	1	Over-expressed
GPRIN2	10q11.22	1.49	1.07	1.25	1.3	0.42	0.22	1	Over-expressed
STC2	5q35.2	-2.09	-2.45	1.18	1.07	0.37	0.22	1	Over-expressed
KIR3DL2	19q13.42	0.6	0.4	0.68	0.56	0.2	0.22	1	Over-expressed
MPP6	7p15.3	-2.86	-3.18	0.92	1	0.32	0.22	1	Over-expressed
GRM8	7q31.33	0.56	0.32	0.73	0.71	0.23	0.221	1	Over-expressed
GRID2	4q22.1-q22.2	0.22	0.12	0.33	0.31	0.11	0.221	1	Over-expressed
SLC7A5P2	16p12.2	-2.47	-2.68	0.7	0.56	0.2	0.221	1	Over-expressed
AHCY	20q11.22	-0.18	-0.39	0.71	0.59	0.21	0.221	1	Over-expressed
NEU2	2q37.1	0.47	0.29	0.45	0.6	0.17	0.221	1	Over-expressed
NSUN5	7q11.23	-0.42	-0.57	0.45	0.47	0.15	0.221	1	Over-expressed
ANKS1A	6p21.31	0.17	0.06	0.34	0.35	0.11	0.221	1	Over-expressed
PIP5K1A	1q21.3	-0.14	-0.31	0.52	0.49	0.16	0.221	1	Over-expressed
DENND4A	15q22.31	-0.79	-0.92	0.34	0.48	0.14	0.222	1	Over-expressed
OR1G1	17p13.3	0.26	0.05	0.74	0.5	0.2	0.222	1	Over-expressed
ACPP	3q22.1	0.68	0.4	0.94	0.74	0.27	0.222	1	Over-expressed
SIRT6	19p13.3	0.16	0.06	0.31	0.28	0.09	0.222	1	Over-expressed
HARS2	5q31.3	0.15	-0.03	0.52	0.57	0.18	0.222	1	Over-expressed
ZNF571	19q13.12	0.67	0.49	0.53	0.53	0.17	0.222	1	Over-expressed
FOCAD	9p21.3	-0.08	-0.22	0.47	0.4	0.14	0.222	1	Over-expressed
ANAPC7	12q24.11	-0.31	-0.44	0.44	0.35	0.13	0.222	1	Over-expressed
UFC1	1q23.3	1.02	0.85	0.49	0.54	0.17	0.222	1	Over-expressed
MED6	14q24.2	-0.33	-0.52	0.49	0.64	0.19	0.223	1	Over-expressed
GRIA2	4q32.1	0.58	0.31	1.13	0.34	0.26	0.223	1	Over-expressed
ZP2	16p12.3-p12.2	1.43	0.97	1.62	1.27	0.47	0.223	1	Over-expressed
NDUFV3	21q22.3	-0.16	-0.31	0.44	0.47	0.15	0.223	1	Over-expressed
CSRP2	12q21.2	-0.49	-0.85	1.19	1.01	0.36	0.223	1	Over-expressed
VGLL2	6q22.1	0.14	0.06	0.22	0.26	0.08	0.223	1	Over-expressed
ERGIC1	5q35.1	0.89	0.73	0.53	0.46	0.16	0.224	1	Over-expressed
ZFP2	5q35.3	1.41	1.13	0.76	0.92	0.27	0.224	1	Over-expressed
LOC403312	11q24.2	0.33	0.19	0.36	0.48	0.14	0.224	1	Over-expressed
SETMAR	3p26.1	0.69	0.53	0.55	0.47	0.16	0.224	1	Over-expressed
CPSF1	8q24.3	-0.35	-0.57	0.66	0.69	0.22	0.225	1	Over-expressed
SMAD5	5q31.1	0.42	0.17	0.66	0.85	0.25	0.225	1	Over-expressed
ASH1L	1q22	0.84	0.65	0.63	0.55	0.19	0.225	1	Over-expressed
EBF2	8p21.2	0.46	0.39	0.25	0.17	0.07	0.225	1	Over-expressed
GTPBP2	6p21.1	-0.34	-0.46	0.33	0.39	0.12	0.225	1	Over-expressed
KDR	4q12	3.04	2.86	0.57	0.56	0.18	0.225	1	Over-expressed
LRFN3	19q13.12	0.82	0.68	0.49	0.42	0.15	0.226	1	Over-expressed
ADAR	1q21.3	0.9	0.73	0.54	0.49	0.17	0.226	1	Over-expressed
C11ORF52	11q23.1	2.46	2.25	0.63	0.65	0.21	0.226	1	Over-expressed
TDRD5	1q25.2	0.96	0.68	0.97	0.75	0.28	0.226	1	Over-expressed
POMT2	14q24.3	-0.04	-0.18	0.4	0.45	0.14	0.226	1	Over-expressed
ZNF429	19p12	-0.39	-0.55	0.58	0.45	0.17	0.226	1	Over-expressed
SUPT3H	6p21.1	-0.9	-1.11	0.63	0.69	0.21	0.226	1	Over-expressed
CALML6	1p36.33	-0.29	-0.49	0.7	0.55	0.2	0.226	1	Over-expressed
RNF112	17p11.2	-1.5	-1.83	1.14	0.9	0.33	0.226	1	Over-expressed
LY6G6C	6p21.33	-0.04	-0.27	0.87	0.53	0.23	0.227	1	Over-expressed
FADS1	11q12.2	-2.12	-2.46	1.3	0.74	0.33	0.227	1	Over-expressed
PELP1	17p13.2	-0.45	-0.57	0.33	0.4	0.12	0.227	1	Over-expressed
MIR17HG	13q31.3	-3.75	-3.94	0.66	0.52	0.19	0.228	1	Over-expressed
ZNF512	2p23.3	-0.35	-0.51	0.49	0.5	0.16	0.228	1	Over-expressed
YEATS2	3q27.1	-0.89	-1.04	0.58	0.33	0.15	0.228	1	Over-expressed
CIZ1	9q34.11	-0.3	-0.43	0.27	0.51	0.13	0.228	1	Over-expressed
FOXD4	9p24.3	0.64	0.47	0.64	0.42	0.17	0.228	1	Over-expressed
ZC3HAV1	7q34	0.36	0.24	0.42	0.36	0.12	0.229	1	Over-expressed
TOR3A	1q25.2	0.42	0.28	0.42	0.41	0.13	0.229	1	Over-expressed
CEACAM4	19q13.2	0.77	0.64	0.37	0.45	0.13	0.229	1	Over-expressed
AP1M2	19p13.2	1.74	1.6	0.44	0.46	0.15	0.229	1	Over-expressed
RPA4	Xq21.33	-0.49	-0.79	1.04	0.8	0.29	0.229	1	Over-expressed
OGA	10q24.32	-0.3	-0.47	0.51	0.53	0.17	0.229	1	Over-expressed
CDC42BPA	1q42.13	0.13	-0.12	0.87	0.7	0.25	0.229	1	Over-expressed
OR1D4	17p13.3	0.53	0.46	0.2	0.24	0.07	0.229	1	Over-expressed
POLG	15q26.1	-1.5	-1.64	0.4	0.51	0.15	0.229	1	Over-expressed
URI1	19q12	-0.16	-0.33	0.57	0.52	0.17	0.23	1	Over-expressed
TMOD4	1q21.3	-0.1	-0.27	0.63	0.43	0.17	0.23	1	Over-expressed
HSFX1	Xq28	0.17	0.04	0.4	0.39	0.13	0.23	1	Over-expressed
TMLHE	Xq28	-0.02	-0.24	0.59	0.74	0.22	0.23	1	Over-expressed
WDR75	2q32.2	-0.52	-0.68	0.55	0.43	0.16	0.23	1	Over-expressed
CYP2B6	19q13.2	-0.48	-0.59	0.38	0.29	0.11	0.23	1	Over-expressed
GOLGA2	9q34.11	0.53	0.33	0.56	0.72	0.21	0.23	1	Over-expressed
FEV	2q35	0.24	0.09	0.64	0.21	0.15	0.231	1	Over-expressed
OTUD6B	8q21.3	-0.46	-0.69	0.77	0.68	0.23	0.231	1	Over-expressed
KSR2	12q24.22-q24.23	0	-0.31	1.15	0.75	0.3	0.231	1	Over-expressed
NSMAF	8q12.1	-0.51	-0.69	0.55	0.58	0.18	0.231	1	Over-expressed
PWWP3B	Xq22.3	1.74	1.07	2.41	1.79	0.67	0.231	1	Over-expressed
IL20RB	3q22.3	-1.66	-1.87	0.68	0.63	0.21	0.232	1	Over-expressed
METTL21A	2q33.3	-0.9	-1.06	0.56	0.48	0.16	0.232	1	Over-expressed
PKP3	11p15.5	1.11	0.93	0.55	0.57	0.18	0.232	1	Over-expressed
ATXN3	14q32.12	0.2	0.07	0.44	0.39	0.13	0.232	1	Over-expressed
ZDHHC18	1p36.11	0.07	-0.07	0.32	0.53	0.14	0.232	1	Over-expressed
KLHL3	5q31.2	-0.06	-0.21	0.48	0.45	0.15	0.233	1	Over-expressed
HGSNAT	8p11.21-p11.1	0.81	0.63	0.6	0.54	0.18	0.233	1	Over-expressed
HOXA5	7p15.2	-0.61	-0.89	1.1	0.66	0.28	0.233	1	Over-expressed
ADGRE4P	19p13.2	0.21	0.14	0.22	0.24	0.07	0.233	1	Over-expressed
SYTL3	6q25.3	2.68	2.44	0.77	0.74	0.24	0.233	1	Over-expressed
ARL16	17q25.3	-0.33	-0.55	0.73	0.66	0.22	0.233	1	Over-expressed
ELMO3	16q22.1	1.47	1.12	0.79	1.31	0.35	0.233	1	Over-expressed
FAM53C	5q31.2	-0.02	-0.14	0.37	0.36	0.12	0.233	1	Over-expressed
YIPF2	19p13.2	0.71	0.57	0.38	0.5	0.14	0.234	1	Over-expressed
EPSTI1	13q14.11	1.61	1.39	0.82	0.6	0.22	0.234	1	Over-expressed
GPR31	6q27	0.53	0.46	0.22	0.21	0.07	0.234	1	Over-expressed
DNAJA4	15q25.1	2.31	2.03	0.95	0.84	0.28	0.234	1	Over-expressed
POLR3E	16p12.2	-1.44	-1.6	0.48	0.52	0.16	0.234	1	Over-expressed
NOS1AP	1q23.3	-0.85	-1.14	1.04	0.78	0.29	0.234	1	Over-expressed
ACKR2	3p22.1	0.79	0.4	1.3	1.13	0.38	0.234	1	Over-expressed
ZNF197	3p21.31	-0.28	-0.43	0.45	0.52	0.16	0.234	1	Over-expressed
HSP90AB1	6p21.1	0.08	-0.04	0.37	0.41	0.12	0.234	1	Over-expressed
RAD54B	8q22.1	-0.48	-0.68	0.69	0.57	0.2	0.234	1	Over-expressed
SNAPC5	15q22.31	-0.19	-0.32	0.43	0.37	0.13	0.235	1	Over-expressed
CHGA	14q32.12	0.3	-0.09	1.52	0.88	0.39	0.235	1	Over-expressed
HELLS	10q23.33	-1.29	-1.51	0.66	0.73	0.22	0.235	1	Over-expressed
USP16	21q21.3	0.15	0	0.5	0.44	0.15	0.235	1	Over-expressed
KBTBD6	13q14.11	0.17	-0.07	0.79	0.7	0.23	0.235	1	Over-expressed
TRIM17	1q42.13	0.37	-0.12	1.72	1.36	0.49	0.235	1	Over-expressed
ZNF761	19q13.42	0.47	0.3	0.55	0.52	0.17	0.236	1	Over-expressed
CDC16	13q34	-0.29	-0.46	0.59	0.5	0.17	0.236	1	Over-expressed
MAPT	17q21.31	0.39	0.15	0.8	0.77	0.25	0.236	1	Over-expressed
EXOSC10	1p36.22	-0.31	-0.45	0.43	0.46	0.14	0.236	1	Over-expressed
GPR157	1p36.22	-0.26	-0.43	0.59	0.46	0.17	0.237	1	Over-expressed
ENY2	8q23.1	0.14	-0.07	0.85	0.42	0.21	0.237	1	Over-expressed
PIN1P1	1p31.1	-0.01	-0.12	0.32	0.38	0.11	0.237	1	Over-expressed
PAFAH1B1	17p13.3	-0.44	-0.54	0.37	0.32	0.11	0.237	1	Over-expressed
NAA16	13q14.11	-0.45	-0.57	0.38	0.4	0.12	0.237	1	Over-expressed
ZNF529	19q13.12	-0.55	-0.7	0.5	0.44	0.15	0.237	1	Over-expressed
BAG6	6p21.33	-0.36	-0.47	0.34	0.39	0.11	0.237	1	Over-expressed
SPEN	1p36.21-p36.13	-0.01	-0.11	0.3	0.34	0.1	0.237	1	Over-expressed
SGPL1	10q22.1	1.7	1.56	0.46	0.45	0.14	0.238	1	Over-expressed
DLG1	3q29	0	-0.16	0.47	0.54	0.16	0.238	1	Over-expressed
PPP3CB	10q22.2	0.54	0.41	0.41	0.45	0.14	0.238	1	Over-expressed
FAM171B	2q32.1	0.68	0.37	1.27	0.65	0.31	0.238	1	Over-expressed
SRSF4	1p35.3	-0.58	-0.76	0.61	0.55	0.18	0.238	1	Over-expressed
CIRBP-AS1	19p13.3	0.97	0.8	0.68	0.42	0.17	0.238	1	Over-expressed
GPR22	7q22.3	-0.03	-0.23	0.79	0.42	0.2	0.239	1	Over-expressed
PBX1	1q23.3	2.47	2.25	0.82	0.52	0.21	0.239	1	Over-expressed
LHPP	10q26.13	0.52	0.34	0.6	0.56	0.18	0.239	1	Over-expressed
PARP4	13q12.12	-0.19	-0.4	0.78	0.55	0.21	0.239	1	Over-expressed
TMCC2	1q32.1	-1.08	-1.23	0.6	0.36	0.15	0.239	1	Over-expressed
GFM1	3q25.32	0.02	-0.16	0.59	0.52	0.17	0.239	1	Over-expressed
PCDHGB6	5q31.3	0.1	-0.12	0.64	0.75	0.22	0.239	1	Over-expressed
IRF2BP1	19q13.32	0.88	0.71	0.5	0.57	0.17	0.239	1	Over-expressed
HACD2	3q21.1	0.88	0.7	0.48	0.63	0.18	0.239	1	Over-expressed
KIF1BP	10q22.1	0.71	0.53	0.57	0.6	0.18	0.239	1	Over-expressed
GNG7	19p13.3	0.16	-0.01	0.56	0.53	0.17	0.24	1	Over-expressed
DLL4	15q15.1	2.09	1.87	0.75	0.63	0.22	0.24	1	Over-expressed
MIA3	1q41	1.58	1.35	0.66	0.78	0.23	0.24	1	Over-expressed
VPS53	17p13.3	-1.03	-1.16	0.38	0.42	0.13	0.24	1	Over-expressed
TMEM9	1q32.1	0.42	0.23	0.68	0.59	0.2	0.24	1	Over-expressed
C2ORF42	2p13.3	0.09	-0.04	0.39	0.45	0.13	0.24	1	Over-expressed
PRIMA1	14q32.12	0.88	0.66	0.64	0.76	0.22	0.241	1	Over-expressed
BCOR	Xp11.4	-0.63	-0.75	0.46	0.33	0.13	0.241	1	Over-expressed
DIP2B	12q13.12	0.51	0.34	0.45	0.62	0.17	0.241	1	Over-expressed
CTAGE1	18q11.2	0.5	0.33	0.51	0.55	0.17	0.241	1	Over-expressed
GP2	16p12.3	2.78	2.14	2.13	1.99	0.64	0.241	1	Over-expressed
B3GALT1	2q24.3	-0.92	-1.09	0.47	0.56	0.16	0.241	1	Over-expressed
ACSL6	5q31.1	0	-0.25	0.95	0.61	0.25	0.241	1	Over-expressed
MOAP1	14q32.12	0.06	-0.14	0.56	0.66	0.19	0.242	1	Over-expressed
HOOK3	8p11.21	0.81	0.57	0.88	0.62	0.23	0.242	1	Over-expressed
TMEM145	19q13.2	-1.49	-1.71	0.8	0.66	0.23	0.242	1	Over-expressed
DDB2	11p11.2	-1.51	-1.69	0.7	0.44	0.18	0.242	1	Over-expressed
IDI2	10p15.3	0.21	0.1	0.36	0.34	0.11	0.242	1	Over-expressed
PRKDC	8q11.21	-0.53	-0.71	0.62	0.56	0.18	0.242	1	Over-expressed
KCNA7	19q13.33	-0.21	-0.42	0.79	0.55	0.21	0.242	1	Over-expressed
THSD7A	7p21.3	1.4	1.18	0.78	0.64	0.22	0.242	1	Over-expressed
TDP1	14q32.11	-0.3	-0.46	0.54	0.49	0.16	0.243	1	Over-expressed
LALBA	12q13.11	0.28	0.1	0.66	0.52	0.18	0.243	1	Over-expressed
ADHFE1	8q13.1	0.14	-0.14	1.02	0.8	0.28	0.243	1	Over-expressed
PLS1	3q23	0.08	-0.29	1.09	1.25	0.37	0.243	1	Over-expressed
TM9SF4	20q11.21	0.06	-0.06	0.33	0.43	0.12	0.243	1	Over-expressed
SHQ1	3p13	0.23	0.08	0.48	0.44	0.14	0.243	1	Over-expressed
ARMC1	8q13.1	0.09	-0.13	0.68	0.69	0.21	0.243	1	Over-expressed
ZMAT2	5q31.3	0.12	-0.03	0.5	0.49	0.15	0.243	1	Over-expressed
IBTK	6q14.1	0.2	0.05	0.49	0.46	0.15	0.244	1	Over-expressed
MICU2	13q12.11	0.14	-0.09	0.64	0.83	0.23	0.244	1	Over-expressed
RECQL4	8q24.3	-0.83	-1.04	0.79	0.58	0.21	0.244	1	Over-expressed
GAD1	2q31.1	-3	-3.2	0.74	0.55	0.2	0.244	1	Over-expressed
SMAD5-AS1	5q31.1	0.27	0.06	0.78	0.55	0.21	0.244	1	Over-expressed
FNDC9	5q33.3	0.34	0.26	0.18	0.31	0.08	0.244	1	Over-expressed
SSBP2	5q14.1	-0.16	-0.41	0.97	0.58	0.24	0.245	1	Over-expressed
COPB2	3q23	0.89	0.74	0.55	0.45	0.15	0.245	1	Over-expressed
PCBP3	21q22.3	-0.18	-0.38	0.71	0.58	0.2	0.245	1	Over-expressed
MTMR14	3p25.3	0.09	-0.05	0.38	0.5	0.14	0.245	1	Over-expressed
GDF2	10q11.22	0.01	-0.07	0.25	0.26	0.08	0.245	1	Over-expressed
ACOT9	Xp22.11	-0.25	-0.43	0.61	0.52	0.17	0.245	1	Over-expressed
ELOA2	18q21.1	0.18	0.07	0.36	0.35	0.11	0.245	1	Over-expressed
PRSS16	6p22.1	-0.05	-0.59	1.69	1.79	0.54	0.245	1	Over-expressed
HGH1	8q24.3	0.3	0.12	0.65	0.49	0.18	0.245	1	Over-expressed
ZBP1	20q13.31	1.71	1.36	1.21	1.04	0.35	0.245	1	Over-expressed
ANKFY1	17p13.2	-0.94	-1.07	0.41	0.42	0.13	0.245	1	Over-expressed
F13B	1q31.3	-1.34	-1.58	0.74	0.78	0.24	0.246	1	Over-expressed
KLC3	19q13.32	-0.17	-0.29	0.33	0.46	0.12	0.246	1	Over-expressed
TGFB1	19q13.2	-0.26	-0.4	0.46	0.41	0.13	0.246	1	Over-expressed
INTS7	1q32.3	0.09	-0.06	0.59	0.38	0.15	0.246	1	Over-expressed
PHIP	6q14.1	-0.03	-0.18	0.55	0.47	0.16	0.246	1	Over-expressed
LCMT2	15q15.3	0.6	0.45	0.48	0.51	0.15	0.246	1	Over-expressed
TTTY14	Yq11.222	-1.01	-1.11	0.37	0.31	0.1	0.246	1	Over-expressed
FOXP3	Xp11.23	0.52	0.41	0.36	0.37	0.11	0.246	1	Over-expressed
EXOC4	7q33	-0.3	-0.45	0.42	0.53	0.15	0.246	1	Over-expressed
SFXN1	5q35.2	-1.08	-1.24	0.42	0.6	0.16	0.247	1	Over-expressed
IFNL1	19q13.2	0.24	0.1	0.57	0.37	0.14	0.247	1	Over-expressed
CHD9	16q12.2	-0.21	-0.35	0.49	0.46	0.15	0.247	1	Over-expressed
NUCKS1	1q32.1	0.21	-0.01	0.75	0.68	0.22	0.247	1	Over-expressed
PIAS3	1q21.1	0.37	0.21	0.61	0.43	0.16	0.247	1	Over-expressed
TCP1	6q25.3	-0.76	-0.96	0.59	0.71	0.2	0.247	1	Over-expressed
SLC17A5	6q13	0.09	-0.14	0.74	0.76	0.23	0.247	1	Over-expressed
ERCC3	2q14.3	-0.12	-0.23	0.3	0.36	0.1	0.247	1	Over-expressed
NFE2L1	17q21.32	0.02	-0.2	0.82	0.61	0.22	0.247	1	Over-expressed
AP2B1	17q12	-0.05	-0.31	0.68	0.96	0.26	0.248	1	Over-expressed
PLCE1	10q23.33	-0.35	-0.72	1.48	0.93	0.38	0.248	1	Over-expressed
TEDDM1	1q25.3	0.28	0.11	0.53	0.52	0.16	0.248	1	Over-expressed
NAPA	19q13.32-q13.33	1.4	1.18	0.67	0.7	0.21	0.248	1	Over-expressed
IFI44	1p31.1	1.01	0.66	1.21	1.04	0.35	0.248	1	Over-expressed
YAP1	11q22.1	-0.14	-0.27	0.51	0.37	0.14	0.248	1	Over-expressed
PFKL	21q22.3	-0.02	-0.19	0.47	0.63	0.17	0.248	1	Over-expressed
LGMN	14q32.12	0.39	0.26	0.44	0.38	0.13	0.248	1	Over-expressed
RGS7BP	5q12.3	0.33	0.13	0.79	0.49	0.2	0.249	1	Over-expressed
ATP13A1	19p13.11	0.26	0.13	0.39	0.48	0.14	0.249	1	Over-expressed
MPZL3	11q23.3	0.96	0.76	0.73	0.55	0.2	0.249	1	Over-expressed
TRPA1	8q21.11	-3.38	-3.72	1.04	1.16	0.34	0.249	1	Over-expressed
NUP210	3p25.1	-0.7	-0.9	0.55	0.7	0.2	0.249	1	Over-expressed
HINFP	11q23.3	-0.61	-0.74	0.4	0.43	0.13	0.249	1	Over-expressed
TRIM25	17q22	0.14	0.01	0.42	0.4	0.13	0.249	1	Over-expressed
CHGB	20p12.3	-2.31	-2.73	1.91	0.53	0.42	0.249	1	Over-expressed
DNER	2q36.3	-3.75	-4.09	1.56	0.42	0.34	0.25	1	Over-expressed
CHD5	1p36.31	-0.09	-0.25	0.55	0.5	0.16	0.25	1	Over-expressed
PLSCR1	3q24	0.66	0.38	1.01	0.85	0.28	0.25	1	Over-expressed
FSCB	14q21.2	0.31	0.17	0.54	0.35	0.14	0.25	1	Over-expressed
EZR	6q25.3	1.3	1.11	0.66	0.58	0.19	0.25	1	Over-expressed
RNF31	14q12	0.32	0.18	0.44	0.44	0.13	0.25	1	Over-expressed
HSH2D	19p13.11	-0.52	-0.86	1.25	0.99	0.34	0.25	1	Over-expressed
ANXA2	15q22.2	0.88	0.7	0.64	0.56	0.18	0.251	1	Over-expressed
MCTP1	5q15	-1.98	-2.11	0.51	0.36	0.13	0.251	1	Over-expressed
AFG3L1P	16q24.3	-1.54	-1.73	0.6	0.61	0.19	0.251	1	Over-expressed
SCHIP1	3q25.32-q25.33	0.25	0.04	0.68	0.64	0.2	0.251	1	Over-expressed
ZNF576	19q13.31	0.49	0.35	0.48	0.42	0.14	0.251	1	Over-expressed
UNC80	2q34	0.12	-0.11	0.9	0.61	0.23	0.251	1	Over-expressed
MSH3	5q14.1	-0.28	-0.46	0.61	0.59	0.18	0.251	1	Over-expressed
MAGI1	3p14.1	-0.26	-0.43	0.57	0.57	0.17	0.251	1	Over-expressed
NDUFAF4	6q16.1	-0.71	-0.89	0.55	0.6	0.18	0.251	1	Over-expressed
XKRX	Xq22.1	0.56	0.27	0.89	1.01	0.29	0.252	1	Over-expressed
ZBED9	6p22.1	-0.66	-1.06	1.37	1.24	0.4	0.252	1	Over-expressed
PCMTD2	20q13.33	-0.19	-0.35	0.64	0.41	0.16	0.252	1	Over-expressed
GNRH1	8p21.2	-1.68	-1.88	0.55	0.73	0.2	0.252	1	Over-expressed
ARFIP2	11p15.4	0.85	0.64	0.69	0.69	0.21	0.252	1	Over-expressed
HIBCH	2q32.2	-0.21	-0.42	0.79	0.58	0.21	0.252	1	Over-expressed
COX4I2	20q11.21	1.79	1.64	0.51	0.47	0.15	0.252	1	Over-expressed
ZNF765	19q13.42	-0.38	-0.54	0.59	0.48	0.16	0.252	1	Over-expressed
HNRNPC	14q11.2	0.32	0.23	0.24	0.32	0.09	0.252	1	Over-expressed
CASQ1	1q23.2	0.37	0.27	0.39	0.27	0.1	0.252	1	Over-expressed
DNMT1	19p13.2	-0.78	-0.92	0.49	0.44	0.14	0.252	1	Over-expressed
PARP2	14q11.2	-0.41	-0.57	0.46	0.53	0.15	0.253	1	Over-expressed
CRIPAK	4p16.3	-0.61	-0.81	0.69	0.61	0.2	0.253	1	Over-expressed
APLNR	11q12.1	0.7	0.57	0.42	0.4	0.12	0.253	1	Over-expressed
CASP8AP2	6q15	-0.5	-0.69	0.63	0.6	0.19	0.253	1	Over-expressed
MECR	1p35.3	-0.24	-0.38	0.44	0.45	0.14	0.253	1	Over-expressed
KDM3A	2p11.2	-0.65	-0.81	0.59	0.45	0.16	0.253	1	Over-expressed
GRINA	8q24.3	1.25	1.04	0.75	0.67	0.21	0.253	1	Over-expressed
GABRE	Xq28	-1.98	-2.36	1.28	1.2	0.38	0.253	1	Over-expressed
GALNT10	5q33.2	1.18	1.02	0.55	0.54	0.16	0.253	1	Over-expressed
KHK	2p23.3	-1.06	-1.27	0.71	0.65	0.21	0.254	1	Over-expressed
DOP1B	21q22.12	1.88	1.67	0.75	0.66	0.21	0.254	1	Over-expressed
FUT4	11q21	0.01	-0.14	0.51	0.48	0.15	0.254	1	Over-expressed
GPAA1	8q24.3	0.12	-0.12	0.72	0.85	0.24	0.254	1	Over-expressed
UPP1	7p12.3	-1.61	-1.78	0.67	0.5	0.18	0.255	1	Over-expressed
MIR503HG	Xq26.3	-2	-2.26	0.95	0.79	0.26	0.255	1	Over-expressed
SURF2	9q34.2	0.11	-0.02	0.38	0.47	0.13	0.255	1	Over-expressed
UBQLN2	Xp11.21	0.59	0.46	0.36	0.47	0.13	0.255	1	Over-expressed
CSAD	12q13.13	-0.27	-0.5	0.92	0.58	0.23	0.255	1	Over-expressed
OR51G1	11p15.4	0.31	0.24	0.2	0.25	0.07	0.255	1	Over-expressed
SLC39A4	8q24.3	0.12	-0.2	1.11	0.96	0.31	0.255	1	Over-expressed
RFPL3	22q12.3	-0.12	-0.26	0.54	0.39	0.14	0.255	1	Over-expressed
ANKRD26	10p12.1	-0.6	-0.77	0.51	0.59	0.17	0.255	1	Over-expressed
FAM222A	12q24.11	1.2	1	0.71	0.63	0.2	0.255	1	Over-expressed
ZIM3	19q13.43	0.17	0.03	0.45	0.47	0.14	0.256	1	Over-expressed
SLCO5A1	8q13.3	0.18	-0.06	0.89	0.71	0.24	0.256	1	Over-expressed
CDYL	6p25.1	-0.3	-0.45	0.58	0.41	0.15	0.256	1	Over-expressed
ATAD3A	1p36.33	-0.7	-0.86	0.51	0.53	0.16	0.256	1	Over-expressed
MRTO4	1p36.13	-0.89	-1	0.32	0.38	0.11	0.256	1	Over-expressed
LONP1	19p13.3	-0.85	-1.01	0.47	0.59	0.16	0.256	1	Over-expressed
KLRA1P	12p13.2	-0.25	-0.4	0.6	0.4	0.15	0.256	1	Over-expressed
HEATR9	17q12	0.36	0.25	0.41	0.32	0.11	0.256	1	Over-expressed
FLNB	3p14.3	0.32	0.1	0.68	0.72	0.21	0.256	1	Over-expressed
SHANK3	22q13.33	0.95	0.84	0.34	0.43	0.12	0.257	1	Over-expressed
CPEB4	5q35.2	0.6	0.44	0.55	0.53	0.16	0.257	1	Over-expressed
DHX32	10q26.2	0.61	0.46	0.53	0.5	0.15	0.257	1	Over-expressed
ZNF195	11p15.4	-0.3	-0.42	0.38	0.41	0.12	0.257	1	Over-expressed
HOXB2	17q21.32	1.35	0.93	1.58	1.21	0.42	0.257	1	Over-expressed
ZNF540	19q13.12	0.6	0.34	0.86	0.84	0.26	0.257	1	Over-expressed
TMF1	3p14.1	0.29	0.15	0.4	0.51	0.14	0.257	1	Over-expressed
FBXL6	8q24.3	0.45	0.23	0.86	0.65	0.23	0.257	1	Over-expressed
COX6B2	19q13.42	-0.03	-0.22	0.69	0.56	0.19	0.258	1	Over-expressed
PNPLA6	19p13.2	0.14	0.03	0.35	0.37	0.11	0.258	1	Over-expressed
PDHA2	4q22.3	0.2	0.11	0.28	0.3	0.09	0.258	1	Over-expressed
UQCRB	8q22.1	0.42	0.24	0.71	0.48	0.18	0.258	1	Over-expressed
ZNF337	20p11.21	-0.13	-0.25	0.42	0.37	0.12	0.259	1	Over-expressed
DTNBP1	6p22.3	-0.09	-0.23	0.45	0.47	0.14	0.259	1	Over-expressed
OR2A2	7q35	0.5	0.33	0.47	0.65	0.17	0.259	1	Over-expressed
DMXL2	15q21.2	-0.99	-1.18	0.62	0.63	0.19	0.259	1	Over-expressed
MRE11	11q21	-0.25	-0.34	0.27	0.29	0.08	0.259	1	Over-expressed
CLEC4M	19p13.2	0.23	0.14	0.29	0.35	0.1	0.259	1	Over-expressed
NEURL3	2q11.2	1.06	0.73	1.16	1.1	0.34	0.259	1	Over-expressed
SAMD7	3q26.2	0.46	0.35	0.37	0.32	0.1	0.259	1	Over-expressed
CNTN1	12q12	0.51	0.3	0.82	0.55	0.21	0.259	1	Over-expressed
ZNF578	19q13.41	0.58	0.45	0.4	0.43	0.12	0.259	1	Over-expressed
IRF9	14q12	2.23	2.01	0.83	0.63	0.22	0.26	1	Over-expressed
SWAP70	11p15.4	0.98	0.8	0.59	0.58	0.17	0.26	1	Over-expressed
FNTB	14q23.3	0.27	0.13	0.47	0.46	0.14	0.26	1	Over-expressed
NUP50	22q13.31	0.33	0.22	0.4	0.36	0.11	0.26	1	Over-expressed
PAK1	11q13.5-q14.1	0.46	0.19	0.94	0.87	0.27	0.26	1	Over-expressed
PTPN23	3p21.31	0.1	0.01	0.31	0.29	0.09	0.26	1	Over-expressed
ME1	6q14.2	-0.27	-0.6	1.01	1.19	0.33	0.26	1	Over-expressed
GNAO1	16q13	0.13	0.01	0.49	0.28	0.12	0.26	1	Over-expressed
ZC3H11A	1q32.1	0.26	0.08	0.65	0.58	0.18	0.26	1	Over-expressed
MADD	11p11.2	-0.07	-0.2	0.43	0.43	0.13	0.26	1	Over-expressed
CARS	11p15.4	-0.16	-0.33	0.44	0.66	0.17	0.26	1	Over-expressed
CDK5RAP3	17q21.32	-0.53	-0.77	0.84	0.8	0.25	0.26	1	Over-expressed
B4GALT3	1q23.3	0.91	0.74	0.58	0.52	0.16	0.26	1	Over-expressed
HIGD2A	5q35.2	0.13	-0.02	0.57	0.45	0.15	0.26	1	Over-expressed
TTC14	3q26.33	-0.5	-0.64	0.45	0.48	0.14	0.26	1	Over-expressed
ATP6V0A1	17q21.2	-0.31	-0.47	0.5	0.54	0.16	0.261	1	Over-expressed
SERPINB3	18q21.33	-3.53	-4	2.15	0.68	0.47	0.261	1	Over-expressed
PARP14	3q21.1	1.25	1.04	0.83	0.61	0.21	0.261	1	Over-expressed
MBNL3	Xq26.2	-1.61	-1.86	1	0.67	0.25	0.261	1	Over-expressed
AVIL	12q14.1	0.87	0.67	0.78	0.58	0.2	0.261	1	Over-expressed
SLC35D3	6q23.3	0.34	0.27	0.23	0.24	0.07	0.261	1	Over-expressed
FKRP	19q13.32	0.32	0.17	0.39	0.55	0.15	0.261	1	Over-expressed
CNST	1q44	-0.12	-0.26	0.47	0.42	0.13	0.261	1	Over-expressed
MATR3	5q31.2	0.29	0.19	0.28	0.34	0.09	0.262	1	Over-expressed
CC2D1A	19p13.12	0.05	-0.08	0.43	0.45	0.13	0.262	1	Over-expressed
IL24	1q32.1	0.34	0.16	0.72	0.43	0.18	0.262	1	Over-expressed
TBCCD1	3q27.3	0.28	0.13	0.57	0.4	0.14	0.262	1	Over-expressed
NAP1L2	Xq13.2	-0.25	-0.73	1.8	1.42	0.48	0.262	1	Over-expressed
PLCB4	20p12.3-p12.2	0.72	0.41	1.18	0.92	0.31	0.262	1	Over-expressed
MTREX	5q11.2	-0.79	-0.92	0.42	0.43	0.13	0.262	1	Over-expressed
MLH3	14q24.3	0.74	0.6	0.38	0.51	0.14	0.262	1	Over-expressed
NUP153	6p22.3	-0.61	-0.73	0.43	0.37	0.12	0.262	1	Over-expressed
CASP14	19p13.12	0.33	0.16	0.67	0.46	0.17	0.262	1	Over-expressed
RAB29	1q32.1	0.35	0.13	0.76	0.76	0.23	0.262	1	Over-expressed
NLRP14	11p15.4	0.04	-0.09	0.44	0.47	0.14	0.262	1	Over-expressed
SCGB1D1	11q12.3	4.41	3.92	1.5	1.74	0.49	0.262	1	Over-expressed
TRIM74	7q11.23	-1.6	-1.75	0.61	0.37	0.15	0.262	1	Over-expressed
ABLIM2	4p16.1	0.84	0.64	0.71	0.62	0.2	0.263	1	Over-expressed
REEP3	10q21.3	1.39	1.24	0.47	0.5	0.14	0.263	1	Over-expressed
AIM2	1q23.1-q23.2	1.88	1.41	1.75	1.38	0.47	0.263	1	Over-expressed
SNAPC4	9q34.3	-0.12	-0.25	0.35	0.47	0.12	0.263	1	Over-expressed
HCRP1	6p21.1	-0.19	-0.48	0.99	0.93	0.29	0.263	1	Over-expressed
OR51T1	11p15.4	0.29	0.2	0.31	0.3	0.09	0.263	1	Over-expressed
PIN1	19p13.2	-0.25	-0.36	0.38	0.35	0.11	0.263	1	Over-expressed
RTL6	22q13.31	0.17	0.01	0.59	0.48	0.16	0.263	1	Over-expressed
ZNF569	19q13.12	0.06	-0.11	0.63	0.54	0.17	0.263	1	Over-expressed
DCTN2	12q13.3	-0.04	-0.14	0.33	0.29	0.09	0.263	1	Over-expressed
TMX2	11q12.1	-0.2	-0.35	0.53	0.5	0.15	0.263	1	Over-expressed
NT5C2	10q24.32-q24.33	-0.14	-0.34	0.6	0.7	0.19	0.263	1	Over-expressed
FUT6	19p13.3	-0.95	-1.12	0.66	0.46	0.17	0.264	1	Over-expressed
MGC32805	5q23.2	0.74	0.41	1.21	1.06	0.34	0.264	1	Over-expressed
RSPH10B	7p22.1	0.17	-0.03	0.82	0.53	0.2	0.264	1	Over-expressed
KCNH3	12q13.12	0.11	-0.05	0.59	0.46	0.16	0.265	1	Over-expressed
COPE	19p13.11	0.2	0.07	0.38	0.5	0.13	0.265	1	Over-expressed
KLHL24	3q27.1	0.87	0.71	0.55	0.56	0.17	0.265	1	Over-expressed
BTBD3	20p12.2	-0.07	-0.23	0.51	0.54	0.16	0.265	1	Over-expressed
RPP25L	9p13.3	0.14	-0.04	0.63	0.55	0.17	0.265	1	Over-expressed
ARHGAP5	14q12	0.04	-0.23	0.92	0.9	0.27	0.265	1	Over-expressed
CHAF1A	19p13.3	-1.27	-1.41	0.55	0.44	0.15	0.265	1	Over-expressed
PITX1	5q31.1	0.93	0.6	1.3	0.91	0.33	0.265	1	Over-expressed
MEP1B	18q12.1	0.15	0.01	0.32	0.55	0.14	0.265	1	Over-expressed
PPME1	11q13.4	0.28	0.06	0.87	0.64	0.22	0.265	1	Over-expressed
PROK1	1p13.3	0.32	0.22	0.29	0.41	0.11	0.265	1	Over-expressed
RTBDN	19p13.13	0.45	0.31	0.53	0.4	0.14	0.265	1	Over-expressed
CALHM1	10q24.33	0.32	0.2	0.45	0.39	0.12	0.265	1	Over-expressed
ARHGAP35	19q13.32	0.64	0.48	0.63	0.46	0.16	0.265	1	Over-expressed
SMARCA4	19p13.2	-0.14	-0.27	0.41	0.47	0.13	0.266	1	Over-expressed
PCID2	13q34	-0.72	-0.84	0.42	0.35	0.11	0.266	1	Over-expressed
IFNAR1	21q22.11	0.6	0.45	0.55	0.42	0.14	0.267	1	Over-expressed
LILRA1	19q13.42	0.72	0.58	0.46	0.44	0.13	0.267	1	Over-expressed
PLA2G4A	1q31.1	-3.91	-4.19	1.21	0.64	0.28	0.267	1	Over-expressed
SHLD2	10q23.2	0.04	-0.1	0.38	0.54	0.14	0.267	1	Over-expressed
IL7	8q21.13	0.42	0.06	1.45	1.03	0.37	0.267	1	Over-expressed
PEAK1	15q24.3	-0.05	-0.13	0.27	0.28	0.08	0.267	1	Over-expressed
RNF10	12q24.31	0.47	0.34	0.43	0.47	0.13	0.267	1	Over-expressed
LAMC2	1q25.3	0.62	0.16	1.68	1.48	0.46	0.267	1	Over-expressed
UBAC1	9q34.3	-0.61	-0.71	0.35	0.3	0.1	0.267	1	Over-expressed
KRT76	12q13.13	0.26	0.17	0.26	0.3	0.08	0.267	1	Over-expressed
TMEM190	19q13.42	-0.2	-0.67	1.74	1.42	0.47	0.267	1	Over-expressed
BICD2	9q22.31	-0.24	-0.39	0.56	0.47	0.15	0.267	1	Over-expressed
MTDH	8q22.1	0.52	0.32	0.81	0.5	0.2	0.267	1	Over-expressed
HCRT	17q21.2	0.03	-0.03	0.19	0.2	0.06	0.267	1	Over-expressed
KMT2C	7q36.1	-0.19	-0.31	0.38	0.43	0.12	0.268	1	Over-expressed
STAT1	2q32.2	2.01	1.73	0.97	0.9	0.28	0.268	1	Over-expressed
SLC16A12	10q23.31	-0.47	-0.78	1.28	0.8	0.31	0.268	1	Over-expressed
OXSM	3p24.2	-0.06	-0.2	0.5	0.48	0.14	0.268	1	Over-expressed
ITIH6	Xp11.22	0.56	0.4	0.52	0.58	0.16	0.268	1	Over-expressed
AP1G2	14q11.2	0.09	-0.05	0.59	0.33	0.14	0.268	1	Over-expressed
EXO5	1p34.2	0.41	0.2	0.8	0.56	0.2	0.268	1	Over-expressed
SNRPB	20p13	-1	-1.16	0.57	0.51	0.16	0.269	1	Over-expressed
HOXC8	12q13.13	0.97	0.76	0.86	0.55	0.21	0.269	1	Over-expressed
TRPV1	17p13.2	0.04	-0.1	0.53	0.45	0.14	0.269	1	Over-expressed
SAMD4B	19q13.2	0.42	0.3	0.37	0.42	0.12	0.269	1	Over-expressed
ENTPD3	3p22.1	3.52	3.1	1.53	1.32	0.42	0.269	1	Over-expressed
RPP38	10p13	0.35	0.23	0.46	0.36	0.12	0.269	1	Over-expressed
TOX2	20q13.12	-2.35	-2.62	1.18	0.58	0.27	0.269	1	Over-expressed
MAP2K7	19p13.2	-0.11	-0.22	0.38	0.39	0.11	0.269	1	Over-expressed
TMPRSS12	12q13.12	0.34	0.23	0.4	0.38	0.11	0.269	1	Over-expressed
AK2	1p35.1	-0.42	-0.55	0.44	0.42	0.13	0.27	1	Over-expressed
MYO15B	17q25.1	-0.22	-0.39	0.61	0.51	0.16	0.27	1	Over-expressed
CACNA1G	17q21.33	-0.15	-0.22	0.23	0.28	0.08	0.27	1	Over-expressed
SACM1L	3p21.31	-0.87	-1.1	0.69	0.82	0.22	0.27	1	Over-expressed
GJB7	6q14.3-q15	-0.82	-1.34	2.22	1.28	0.52	0.27	1	Over-expressed
TPGS1	19p13.3	0.49	0.36	0.49	0.45	0.14	0.27	1	Over-expressed
DTWD2	5q23.1	0.84	0.61	0.79	0.78	0.23	0.27	1	Over-expressed
JOSD1	22q13.1	0.2	0.06	0.43	0.5	0.14	0.27	1	Over-expressed
SEMA6A	5q23.1	-1.42	-1.61	0.68	0.63	0.19	0.27	1	Over-expressed
ARHGEF1	19q13.2	-0.01	-0.14	0.43	0.41	0.12	0.27	1	Over-expressed
BPIFA4P	20q11.21	0.63	0.37	0.78	0.96	0.26	0.271	1	Over-expressed
MTOR	1p36.22	-0.2	-0.34	0.39	0.52	0.14	0.271	1	Over-expressed
TXLNG	Xp22.2	-0.06	-0.23	0.54	0.58	0.16	0.271	1	Over-expressed
CHMP4B	20q11.22	-0.11	-0.25	0.51	0.43	0.14	0.271	1	Over-expressed
MAPKAPK2	1q32.1	0.85	0.73	0.46	0.35	0.12	0.271	1	Over-expressed
FGF21	19q13.33	0.38	0.32	0.19	0.25	0.07	0.271	1	Over-expressed
ACOT4	14q24.3	2.34	2.05	1.13	0.83	0.29	0.271	1	Over-expressed
MCM3AP-AS1	21q22.3	-1.62	-1.84	0.78	0.76	0.23	0.271	1	Over-expressed
TBCB	19q13.12	0.36	0.24	0.37	0.49	0.13	0.271	1	Over-expressed
KRTAP12-1	21q22.3	0.11	0.04	0.21	0.26	0.07	0.271	1	Over-expressed
KRTAP13-1	21q22.11	0.3	0.18	0.31	0.47	0.12	0.271	1	Over-expressed
SF3B1	2q33.1	0.16	0.09	0.25	0.25	0.07	0.271	1	Over-expressed
TREX1	3p21.31	0.76	0.56	0.73	0.65	0.2	0.272	1	Over-expressed
POLR2H	3q27.1	-0.39	-0.51	0.4	0.41	0.12	0.272	1	Over-expressed
TBCE	1q42.3	-0.2	-0.37	0.57	0.56	0.17	0.272	1	Over-expressed
SLC2A7	1p36.23	-0.13	-0.32	0.56	0.75	0.19	0.272	1	Over-expressed
TLNRD1	15q25.1	0.44	0.25	0.77	0.55	0.19	0.272	1	Over-expressed
PRDM13	6q16.2	-3.65	-4.03	1.58	1	0.38	0.272	1	Over-expressed
USF1	1q23.3	0.96	0.69	1.05	0.82	0.27	0.272	1	Over-expressed
TRH	3q22.1	0.58	0.09	1.97	1.38	0.49	0.272	1	Over-expressed
PAPLN	14q24.2	0.83	0.7	0.48	0.41	0.13	0.272	1	Over-expressed
TENT2	5q14.1	-0.42	-0.55	0.41	0.48	0.13	0.272	1	Over-expressed
CD101	1p13.1	0.88	0.72	0.63	0.41	0.15	0.273	1	Over-expressed
CACNA1F	Xp11.23	0.05	-0.09	0.56	0.41	0.14	0.273	1	Over-expressed
TPX2	20q11.21	-1.27	-1.41	0.42	0.54	0.14	0.273	1	Over-expressed
DAPK3	19p13.3	0.82	0.67	0.54	0.5	0.15	0.273	1	Over-expressed
PPT2	6p21.32	-1.83	-1.98	0.47	0.55	0.15	0.273	1	Over-expressed
COPS5	8q13.1	0.02	-0.15	0.6	0.55	0.17	0.273	1	Over-expressed
ATXN7L3	17q21.31	-0.17	-0.29	0.35	0.45	0.12	0.273	1	Over-expressed
DCAF8	1q23.2	0.57	0.42	0.56	0.47	0.15	0.273	1	Over-expressed
NFATC2IP	16p11.2	-0.45	-0.54	0.37	0.29	0.1	0.273	1	Over-expressed
PMPCA	9q34.3	-0.44	-0.58	0.42	0.52	0.14	0.274	1	Over-expressed
NIPAL3	1p36.11	-0.3	-0.48	0.61	0.6	0.18	0.274	1	Over-expressed
TCHP	12q24.11	-0.5	-0.62	0.45	0.42	0.13	0.274	1	Over-expressed
TMEM249	8q24.3	-0.03	-0.28	0.99	0.72	0.25	0.274	1	Over-expressed
EEF2K	16p12.2	0.3	0.13	0.62	0.57	0.17	0.275	1	Over-expressed
KAAG1	6p22.3	0.25	0.06	0.91	0.37	0.2	0.275	1	Over-expressed
TREH	11q23.3	0.03	-0.04	0.32	0.15	0.07	0.275	1	Over-expressed
KCNF1	2p25.1	-0.26	-0.54	1.16	0.75	0.28	0.275	1	Over-expressed
ATF3	1q32.3	0.18	-0.05	0.74	0.83	0.23	0.276	1	Over-expressed
XPO4	13q12.11	-0.39	-0.53	0.47	0.52	0.14	0.276	1	Over-expressed
MTG1	10q26.3	-0.73	-0.9	0.62	0.54	0.17	0.276	1	Over-expressed
RAPSN	11p11.2	0.35	0.29	0.25	0.17	0.06	0.276	1	Over-expressed
LINC00313	21q22.3	-1.09	-1.24	0.59	0.42	0.15	0.276	1	Over-expressed
STOM	9q33.2	0.71	0.49	0.76	0.73	0.22	0.276	1	Over-expressed
SP8	7p21.1	-3.52	-3.83	1.07	1.09	0.31	0.277	1	Over-expressed
CLCA4	1p22.3	0.24	0.15	0.37	0.24	0.09	0.277	1	Over-expressed
URB1	21q22.11	-0.2	-0.35	0.42	0.59	0.15	0.277	1	Over-expressed
PLPP2	19p13.3	2.07	1.89	0.66	0.65	0.19	0.277	1	Over-expressed
ANKRD44	2q33.1	-0.41	-0.57	0.64	0.52	0.17	0.277	1	Over-expressed
VGF	7q22.1	-0.99	-1.22	1	0.53	0.23	0.277	1	Over-expressed
UBE2V2	8q11.21	-0.48	-0.64	0.6	0.52	0.16	0.277	1	Over-expressed
CIC	19q13.2	0.48	0.38	0.37	0.33	0.1	0.278	1	Over-expressed
ERI3	1p34.1	-0.29	-0.49	0.72	0.66	0.2	0.278	1	Over-expressed
MANEA	6q16.1	0.23	0.03	0.66	0.73	0.2	0.278	1	Over-expressed
CACNA2D2	3p21.31	0.51	0.28	0.81	0.78	0.23	0.278	1	Over-expressed
PFKFB3	10p15.1	0.12	-0.11	0.89	0.73	0.23	0.278	1	Over-expressed
VPS26C	21q22.13	-0.12	-0.26	0.62	0.4	0.15	0.279	1	Over-expressed
CSGALNACT1	8p21.3	-0.33	-0.6	0.95	0.94	0.27	0.279	1	Over-expressed
PAQR6	1q22	-1.67	-1.97	1.11	1.04	0.31	0.279	1	Over-expressed
SLC18A3	10q11.23	0.07	-0.04	0.43	0.34	0.11	0.279	1	Over-expressed
KLHL21	1p36.31	-0.31	-0.41	0.41	0.31	0.1	0.279	1	Over-expressed
LIN28A	1p36.11	-4.42	-4.62	0.86	0.56	0.21	0.279	1	Over-expressed
CEBPG	19q13.11	0.11	-0.03	0.41	0.59	0.15	0.279	1	Over-expressed
MAP2K1	15q22.31	-0.48	-0.58	0.36	0.35	0.1	0.279	1	Over-expressed
APOPT1	14q32.33	-0.18	-0.3	0.37	0.45	0.12	0.28	1	Over-expressed
FGFR4	5q35.2	0.43	0.07	1.27	1.24	0.36	0.28	1	Over-expressed
PSPC1	13q12.11	0.06	-0.07	0.49	0.37	0.12	0.28	1	Over-expressed
FAM160B1	10q25.3	0.75	0.61	0.49	0.45	0.14	0.28	1	Over-expressed
PI15	8q21.13	0.25	0.11	0.43	0.49	0.13	0.28	1	Over-expressed
AZI2	3p24.1	0.04	-0.1	0.45	0.48	0.13	0.28	1	Over-expressed
ALOX12	17p13.1	-1.08	-1.25	0.67	0.49	0.17	0.28	1	Over-expressed
FICD	12q23.3	0.52	0.35	0.61	0.55	0.17	0.28	1	Over-expressed
SLC25A19	17q25.1	-0.33	-0.49	0.58	0.52	0.16	0.28	1	Over-expressed
LSM2	6p21.33	-0.38	-0.5	0.4	0.43	0.12	0.281	1	Over-expressed
CARS2	13q34	0.17	0.04	0.42	0.47	0.13	0.281	1	Over-expressed
LAMP3	3q27.1	2.54	2.08	1.75	1.48	0.46	0.281	1	Over-expressed
PDZD3	11q23.3	0	-0.06	0.2	0.24	0.06	0.281	1	Over-expressed
PRDM12	9q34.12	-1.7	-2	1.01	1.09	0.3	0.281	1	Over-expressed
GCN1	12q24.23	-0.26	-0.38	0.44	0.39	0.12	0.282	1	Over-expressed
RBM4B	11q13.2	0.24	0.11	0.48	0.45	0.13	0.282	1	Over-expressed
WFDC10B	20q13.12	0.32	0.2	0.54	0.26	0.12	0.282	1	Over-expressed
CHFR	12q24.33	0.26	0.14	0.38	0.46	0.12	0.282	1	Over-expressed
DHPS	19p13.13	-0.32	-0.45	0.49	0.45	0.13	0.282	1	Over-expressed
MIF4GD	17q25.1	0.28	0.11	0.63	0.6	0.18	0.283	1	Over-expressed
JAG2	14q32.33	0.71	0.54	0.51	0.64	0.17	0.283	1	Over-expressed
ASB10	7q36.1	0.13	0.07	0.21	0.22	0.06	0.283	1	Over-expressed
NFASC	1q32.1	0.47	0.34	0.56	0.36	0.13	0.283	1	Over-expressed
PF4	4q13.3	0.59	0.47	0.49	0.33	0.12	0.283	1	Over-expressed
C2CD4C	19p13.3	-0.52	-0.91	1.62	1.12	0.39	0.283	1	Over-expressed
MID2	Xq22.3	1.54	1.39	0.55	0.52	0.15	0.283	1	Over-expressed
EHMT2	6p21.33	-0.47	-0.59	0.43	0.36	0.11	0.284	1	Over-expressed
PTDSS1	8q22.1	0.1	-0.06	0.72	0.44	0.17	0.284	1	Over-expressed
CLK2	1q22	-0.49	-0.62	0.5	0.43	0.13	0.284	1	Over-expressed
CHD1L	1q21.1	-1.07	-1.25	0.71	0.56	0.18	0.284	1	Over-expressed
CCDC7	10p11.22	1.04	0.8	0.99	0.71	0.24	0.284	1	Over-expressed
LAMB3	1q32.2	-0.21	-0.56	1.27	1.22	0.35	0.284	1	Over-expressed
GLYATL1	11q12.1	2.49	1.86	2.38	2.07	0.63	0.285	1	Over-expressed
GTF2IRD1	7q11.23	0.19	0.04	0.55	0.49	0.15	0.285	1	Over-expressed
CCT8	21q21.3	-0.39	-0.5	0.42	0.37	0.11	0.285	1	Over-expressed
GUCY1B2	13q14.3	-0.39	-0.74	1.26	1.21	0.35	0.285	1	Over-expressed
CCDC14	3q21.1	-1.16	-1.32	0.65	0.47	0.16	0.286	1	Over-expressed
GOLGB1	3q13.33	1.08	0.94	0.49	0.48	0.14	0.286	1	Over-expressed
ADRA1B	5q33.3	0.07	-0.11	0.71	0.61	0.19	0.286	1	Over-expressed
ZNF292	6q14.3	0.29	0.07	0.68	0.8	0.21	0.286	1	Over-expressed
CDIP1	16p13.3	-1.04	-1.18	0.5	0.48	0.14	0.286	1	Over-expressed
TTC9	14q24.2	2.68	2.51	0.58	0.67	0.18	0.286	1	Over-expressed
ITGB3BP	1p31.3	-1.5	-1.67	0.66	0.5	0.16	0.286	1	Over-expressed
LARP1	5q33.2	-0.1	-0.18	0.34	0.28	0.09	0.286	1	Over-expressed
OR5J2	11q12.1	0.51	0.39	0.42	0.45	0.12	0.286	1	Over-expressed
DRD1	5q35.2	0.5	0.37	0.57	0.36	0.13	0.287	1	Over-expressed
C21ORF62	21q22.11	0.41	0.29	0.42	0.37	0.11	0.287	1	Over-expressed
B3GLCT	13q12.3	-0.26	-0.45	0.71	0.61	0.19	0.287	1	Over-expressed
ZNF101	19p13.11	-0.18	-0.41	0.97	0.66	0.23	0.287	1	Over-expressed
CACNG5	17q24.2	0.34	0.26	0.33	0.21	0.08	0.287	1	Over-expressed
ATG13	11p11.2	0.2	0.07	0.42	0.51	0.13	0.287	1	Over-expressed
PARP15	3q21.1	0.66	0.43	0.85	0.78	0.23	0.287	1	Over-expressed
SLC9A3	5p15.33	-0.29	-0.52	0.73	0.89	0.23	0.287	1	Over-expressed
CEP70	3q22.3	-0.03	-0.21	0.81	0.44	0.18	0.287	1	Over-expressed
QTRT1	19p13.2	-0.68	-0.84	0.67	0.42	0.16	0.287	1	Over-expressed
FBXL21P	5q31.1	-4.07	-4.35	0.78	1.12	0.28	0.288	1	Over-expressed
DEXI	16p13.13	0.26	0.13	0.45	0.49	0.13	0.288	1	Over-expressed
FAM189B	1q22	-0.07	-0.25	0.68	0.55	0.17	0.288	1	Over-expressed
HP1BP3	1p36.12	-0.48	-0.61	0.45	0.42	0.12	0.288	1	Over-expressed
CEP128	14q31.1	-0.6	-0.78	0.67	0.54	0.17	0.288	1	Over-expressed
TOGARAM1	14q21.2	0.69	0.5	0.75	0.59	0.19	0.288	1	Over-expressed
ATAD1	10q23.31	-0.16	-0.33	0.34	0.75	0.17	0.288	1	Over-expressed
GSPT2	Xp11.22	-0.47	-0.65	0.78	0.48	0.18	0.288	1	Over-expressed
CHDH	3p21.1	-0.14	-0.41	0.97	0.89	0.26	0.288	1	Over-expressed
RFX3	9p24.2	-0.19	-0.39	0.8	0.57	0.19	0.288	1	Over-expressed
KRT12	17q21.2	-0.99	-1.34	1.71	0.54	0.35	0.288	1	Over-expressed
ZFYVE9	1p32.3	-0.39	-0.59	0.69	0.71	0.2	0.288	1	Over-expressed
TMEM225	11q24.1	0.15	0.04	0.48	0.31	0.11	0.288	1	Over-expressed
OR5C1	9q33.2	0.19	0.1	0.35	0.27	0.09	0.288	1	Over-expressed
ITPR1	3p26.1	0.56	0.29	0.99	0.9	0.26	0.288	1	Over-expressed
KRT28	17q21.2	0.37	0.27	0.28	0.36	0.09	0.289	1	Over-expressed
RLF	1p34.2	-0.54	-0.66	0.49	0.38	0.12	0.289	1	Over-expressed
MBIP	14q13.3	-0.55	-0.7	0.6	0.47	0.15	0.289	1	Over-expressed
SYP	Xp11.23	0.1	-0.06	0.73	0.34	0.16	0.289	1	Over-expressed
PLEKHA5	12p12.3	0.2	0.1	0.24	0.39	0.09	0.289	1	Over-expressed
IRF7	11p15.5	1.53	1.35	0.66	0.63	0.18	0.289	1	Over-expressed
STYK1	12p13.2	1.71	1.28	1.5	1.57	0.43	0.289	1	Over-expressed
UMOD	16p12.3	1.13	0.82	1.17	1.03	0.31	0.29	1	Over-expressed
SHD	19p13.3	-0.36	-0.48	0.48	0.38	0.12	0.29	1	Over-expressed
REXO1	19p13.3	0.12	0.03	0.31	0.34	0.09	0.29	1	Over-expressed
SLC26A6	3p21.31	-0.88	-1.05	0.71	0.56	0.18	0.29	1	Over-expressed
ATP6V1C2	2p25.1	0.27	-0.11	1.52	1.16	0.38	0.29	1	Over-expressed
TES	7q31.2	1.26	1.07	0.59	0.76	0.19	0.29	1	Over-expressed
PAPPA2	1q25.2	0.21	0.08	0.43	0.44	0.12	0.29	1	Over-expressed
ZBTB37	1q25.1	0.54	0.37	0.73	0.49	0.17	0.291	1	Over-expressed
GADD45A	1p31.3	-1.28	-1.54	1.14	0.65	0.26	0.291	1	Over-expressed
REPS2	Xp22.2	1.36	1.07	1.17	0.94	0.3	0.291	1	Over-expressed
LILRA5	19q13.42	0.7	0.54	0.6	0.54	0.16	0.291	1	Over-expressed
ZNF414	19p13.2	0.34	0.21	0.49	0.45	0.13	0.291	1	Over-expressed
AGPAT4	6q26	-0.39	-0.57	0.69	0.55	0.17	0.291	1	Over-expressed
RPUSD2	15q15.1	-0.16	-0.29	0.39	0.47	0.12	0.291	1	Over-expressed
COBL	7p12.1	0.5	0.32	0.65	0.6	0.17	0.291	1	Over-expressed
GUCY1A2	11q22.3	2.26	1.88	1.3	1.4	0.38	0.291	1	Over-expressed
PSEN1	14q24.2	0.7	0.55	0.45	0.55	0.14	0.291	1	Over-expressed
CNR2	1p36.11	0.67	0.55	0.46	0.43	0.12	0.291	1	Over-expressed
PENK	8q12.1	-0.5	-0.74	0.89	0.78	0.23	0.291	1	Over-expressed
SF3B4	1q21.2	0.24	0.09	0.57	0.48	0.15	0.292	1	Over-expressed
MAP3K21	1q42.2	-0.42	-0.68	1.03	0.82	0.26	0.292	1	Over-expressed
EPRS	1q41	-0.08	-0.24	0.55	0.56	0.15	0.292	1	Over-expressed
RPGR	Xp11.4	-0.09	-0.27	0.68	0.62	0.18	0.292	1	Over-expressed
KCNS3	2p24.2	2.89	2.57	1.18	1.15	0.32	0.292	1	Over-expressed
SLC16A9	10q21.2	-0.82	-1.19	1.31	1.32	0.37	0.292	1	Over-expressed
FAM181A	14q32.12	0.4	0.27	0.55	0.38	0.13	0.293	1	Over-expressed
RASA1	5q14.3	-0.15	-0.32	0.63	0.54	0.16	0.293	1	Over-expressed
PLD4	14q32.33	0.31	0.13	0.66	0.67	0.19	0.293	1	Over-expressed
SRA1	5q31.3	0.31	0.17	0.52	0.47	0.14	0.293	1	Over-expressed
TRIB3	20p13	-0.19	-0.39	0.63	0.82	0.21	0.293	1	Over-expressed
[truncated: 6,067 more rows]

## Sheet: HER2-
Gene	Cytoband	µ in altered group	µ in unaltered group	σ in altered group	ER2	Log Ratio	p-Value	q-Value	Tendency
COMMD5	8q24.3	1.06	0.7	0.49	0.33	0.36	6.53e-08	0.0004233	Over-expressed
NDUFB9	8q24.13	0.51	0.05	0.61	0.5	0.46	8.45e-08	0.0004233	Over-expressed
DERL1	8q24.13	0.5	0.07	0.56	0.45	0.42	8.47e-08	0.0004233	Over-expressed
WWP1	8q21.3	2.5	1.75	1.06	0.6	0.75	1.13e-07	0.0004233	Over-expressed
ANKRD46	8q22.3	1.13	0.61	0.72	0.52	0.52	1.25e-07	0.0004233	Over-expressed
ELOC	8q21.11	0.06	-0.38	0.63	0.42	0.44	2.02e-07	0.0005693	Over-expressed
POLR2K	8q22.2	0.76	0.3	0.64	0.48	0.46	2.9e-07	0.000611	Over-expressed
RRS1	8q13.1	0.3	-0.28	0.82	0.6	0.58	3.12e-07	0.000611	Over-expressed
FUT1	19q13.33	0.95	0.64	0.41	0.45	0.32	3.26e-07	0.000611	Over-expressed
YWHAZ	8q22.3	0.55	0.15	0.57	0.45	0.4	4.63e-07	0.0007817	Over-expressed
PTDSS1	8q22.1	-0.07	-0.48	0.61	0.41	0.41	7.09e-07	0.001036	Over-expressed
PUF60	8q24.3	0.56	0.13	0.66	0.36	0.43	7.38e-07	0.001036	Over-expressed
BOP1	8q24.3	-0.52	-1	0.69	0.56	0.48	7.97e-07	0.001036	Over-expressed
HSF1	8q24.3	0.5	0.08	0.64	0.37	0.42	9.5e-07	0.001147	Over-expressed
ZNF696	8q24.3	0.28	-0.09	0.55	0.42	0.37	1.025e-06	0.001154	Over-expressed
RAD21	8q24.11	0.42	-0.12	0.8	0.62	0.54	1.094e-06	0.001155	Over-expressed
UTP23	8q24.11	0.9	0.36	0.8	0.59	0.53	1.328e-06	0.00132	Over-expressed
KIFC2	8q24.3	0.03	-0.38	0.6	0.55	0.41	1.733e-06	0.001626	Over-expressed
LACTB2	8q13.3	-0.4	-0.9	0.79	0.52	0.51	1.965e-06	0.001747	Over-expressed
RAB27A	15q21.3	-1.85	-1.46	0.56	0.58	-0.39	2.214e-06	0.00187	Under-expressed
ARFGEF1	8q13.2	1.51	1.03	0.75	0.52	0.48	2.434e-06	0.001874	Over-expressed
EXOSC4	8q24.3	0.26	-0.14	0.63	0.47	0.41	2.441e-06	0.001874	Over-expressed
RRM2B	8q22.3	0.88	0.4	0.75	0.55	0.48	2.781e-06	0.001931	Over-expressed
FAM91A1	8q24.13	0.31	-0.08	0.62	0.4	0.39	2.785e-06	0.001931	Over-expressed
AGO2	8q24.3	-0.58	-1.06	0.76	0.51	0.48	2.857e-06	0.001931	Over-expressed
RMDN1	8q21.3	-0.04	-0.4	0.58	0.38	0.36	3.142e-06	0.002041	Over-expressed
TRAPPC9	8q24.3	1.17	0.8	0.6	0.44	0.38	3.395e-06	0.002124	Over-expressed
RHPN1-AS1	8q24.3	1.27	0.7	0.9	0.71	0.57	4.207e-06	0.002451	Over-expressed
SLC39A4	8q24.3	0.08	-0.5	0.88	0.81	0.58	4.485e-06	0.002451	Over-expressed
TIGD5	8q24.3	0.9	0.51	0.62	0.46	0.39	4.57e-06	0.002451	Over-expressed
VPS28	8q24.3	1.18	0.85	0.54	0.36	0.33	4.635e-06	0.002451	Over-expressed
EFTUD2	17q21.31	-0.44	-0.7	0.4	0.39	0.26	4.643e-06	0.002451	Over-expressed
DUSP14	17q12	0.14	-0.22	0.56	0.5	0.36	4.9e-06	0.002509	Over-expressed
WASHC5	8q24.13	0.87	0.37	0.79	0.57	0.49	5.051e-06	0.002509	Over-expressed
PIP5K1B	9q21.11	-1.23	-0.43	1.19	1.23	-0.8	5.199e-06	0.002509	Under-expressed
CPNE3	8q21.3	0.92	0.48	0.71	0.52	0.44	5.519e-06	0.00259	Over-expressed
DCAF13	8q22.3	-0.46	-0.89	0.71	0.5	0.43	5.961e-06	0.002661	Over-expressed
OXR1	8q23.1	0.93	0.54	0.64	0.43	0.39	5.986e-06	0.002661	Over-expressed
C8ORF33	8q24.3	0.29	-0.08	0.64	0.38	0.38	7.304e-06	0.003091	Over-expressed
RIDA	8q22.2	-0.01	-0.47	0.75	0.54	0.46	7.321e-06	0.003091	Over-expressed
MRPL13	8q24.12	-0.07	-0.54	0.78	0.49	0.46	7.502e-06	0.003091	Over-expressed
UQCRB	8q22.1	0.22	-0.13	0.59	0.37	0.35	8.24e-06	0.003314	Over-expressed
SMPD1	11p15.4	0.09	0.42	0.54	0.41	-0.33	1.022e-05	0.004015	Under-expressed
ZNF706	8q22.3	0.61	0.24	0.6	0.49	0.36	1.122e-05	0.004308	Over-expressed
TAF2	8q24.12	0.34	-0.08	0.75	0.41	0.43	1.153e-05	0.004328	Over-expressed
EBAG9	8q23.2	0.78	0.41	0.61	0.46	0.37	1.202e-05	0.004416	Over-expressed
ZNF707	8q24.3	0.57	0.2	0.64	0.43	0.37	1.402e-05	0.005039	Over-expressed
TOP1MT	8q24.3	-0.3	-0.66	0.6	0.51	0.36	1.544e-05	0.005225	Over-expressed
PARP3	3p21.2	0.07	0.44	0.59	0.55	-0.36	1.555e-05	0.005225	Under-expressed
PRKDC	8q11.21	-0.54	-0.88	0.59	0.38	0.34	1.57e-05	0.005225	Over-expressed
MTERF3	8q22.1	-0.23	-0.62	0.68	0.49	0.39	1.582e-05	0.005225	Over-expressed
RHPN1	8q24.3	0.19	-0.12	0.52	0.42	0.31	1.647e-05	0.005225	Over-expressed
INTS8	8q22.1	-0.21	-0.56	0.61	0.41	0.35	1.675e-05	0.005225	Over-expressed
SQLE	8q24.13	-0.71	-1.34	1.06	0.87	0.63	1.678e-05	0.005225	Over-expressed
OR4D1	17q22	0.52	0.37	0.26	0.22	0.15	1.714e-05	0.005225	Over-expressed
CSGALNACT1	8p21.3	-1.13	-0.71	0.66	0.74	-0.43	1.732e-05	0.005225	Under-expressed
C8ORF76	8q24.13	0.04	-0.33	0.65	0.44	0.37	1.797e-05	0.005325	Over-expressed
LAT2	7q11.23	0.03	0.36	0.52	0.52	-0.32	1.928e-05	0.005615	Under-expressed
MRM1	17q12	-0.44	-0.75	0.49	0.55	0.32	2.048e-05	0.005863	Over-expressed
RPS27A	2p16.1	-0.67	-0.38	0.48	0.45	-0.29	2.161e-05	0.006085	Under-expressed
CAMK1	3p25.3	-0.46	-0.11	0.58	0.51	-0.35	2.323e-05	0.006433	Under-expressed
ATP8B4	15q21.2	1.19	1.67	0.8	0.71	-0.48	2.373e-05	0.006466	Under-expressed
TELO2	16p13.3	-0.13	-0.41	0.46	0.48	0.28	2.691e-05	0.007215	Over-expressed
DSP	6p24.3	1.53	1.03	0.64	1.17	0.51	3.131e-05	0.008263	Over-expressed
PKHD1	6p12.3-p12.2	0.54	0.88	0.5	0.72	-0.35	3.206e-05	0.008333	Under-expressed
USP7	16p13.2	0.74	0.5	0.42	0.36	0.24	3.414e-05	0.008737	Over-expressed
RPL10L	14q21.2	-0.53	-0.23	0.5	0.48	-0.3	3.494e-05	0.008766	Under-expressed
SAMD12	8q24.11-q24.12	2.04	1.59	0.8	0.59	0.45	3.529e-05	0.008766	Over-expressed
GCSH	16q23.2	-1.2	-1.54	0.58	0.53	0.34	3.671e-05	0.008916	Over-expressed
LDHD	16q23.1	0.6	0.05	0.93	0.87	0.55	3.695e-05	0.008916	Over-expressed
ERLIN1	10q24.31	-0.8	-0.59	0.37	0.35	-0.21	3.934e-05	0.009294	Under-expressed
TMEM97	17q11.2	-0.66	-1.15	0.88	0.68	0.49	3.976e-05	0.009294	Over-expressed
STK3	8q22.2	1.11	0.72	0.73	0.42	0.39	4.016e-05	0.009294	Over-expressed
SLC4A4	4q13.3	-1.18	-0.59	0.68	1.46	-0.59	4.104e-05	0.009368	Under-expressed
PCGF5	10q23.32	-0.28	-0.09	0.32	0.32	-0.19	4.405e-05	0.009868	Under-expressed
RRP8	11p15.4	-0.35	-0.14	0.37	0.33	-0.21	4.49e-05	0.009868	Under-expressed
SNAP23	15q15.1-q15.2	-0.08	0.31	0.69	0.59	-0.39	4.582e-05	0.009868	Under-expressed
CHSY1	15q26.3	0.05	0.4	0.6	0.59	-0.35	4.625e-05	0.009868	Under-expressed
SCRIB	8q24.3	0.24	-0.1	0.63	0.4	0.34	4.655e-05	0.009868	Over-expressed
MLH1	3p22.2	-0.48	-0.25	0.4	0.37	-0.23	4.677e-05	0.009868	Under-expressed
ZSWIM1	20q13.12	0.53	0.33	0.35	0.32	0.2	4.811e-05	0.009868	Over-expressed
MTBP	8q24.12	-0.77	-1.2	0.81	0.44	0.42	4.848e-05	0.009868	Over-expressed
LOXL4	10q24.2	-0.92	-0.53	0.63	0.71	-0.39	4.858e-05	0.009868	Under-expressed
EEF1A1	6q13	-0.23	0.09	0.57	0.5	-0.32	4.924e-05	0.009868	Under-expressed
ENY2	8q23.1	-0.24	-0.61	0.7	0.42	0.37	4.965e-05	0.009868	Over-expressed
ZIC5	13q32.3	-1.47	-1.76	0.51	0.44	0.29	5.099e-05	0.009951	Over-expressed
GRHL2	8q22.3	2.86	2.49	0.65	0.57	0.37	5.125e-05	0.009951	Over-expressed
STAU2	8q21.11	0.58	0.29	0.55	0.36	0.29	5.357e-05	0.0103	Over-expressed
SLC1A1	9p24.2	0.97	2.1	1.89	2.07	-1.13	5.629e-05	0.0107	Under-expressed
BCL2L14	12p13.2	0.17	0.64	0.76	0.94	-0.48	6.022e-05	0.0112	Under-expressed
VPS35	16q11.2	0.37	0.02	0.67	0.41	0.35	6.069e-05	0.0112	Over-expressed
DNASE1	16p13.3	0.31	-0.17	0.87	0.73	0.48	6.115e-05	0.0112	Over-expressed
FAM83H	8q24.3	1.42	1.05	0.69	0.48	0.37	6.317e-05	0.0114	Over-expressed
RPL30	8q22.2	0.59	0.27	0.59	0.42	0.32	6.321e-05	0.0114	Over-expressed
ADCK5	8q24.3	0.12	-0.25	0.68	0.52	0.37	6.419e-05	0.0114	Over-expressed
PSMD11	17q11.2	-0.36	-0.67	0.58	0.42	0.31	6.937e-05	0.0122	Over-expressed
RPL8	8q24.3	0.8	0.46	0.63	0.49	0.34	7.276e-05	0.0127	Over-expressed
ATP6V1C1	8q22.3	0.57	0.15	0.8	0.48	0.41	7.406e-05	0.0127	Over-expressed
MFSD3	8q24.3	0.71	0.31	0.71	0.64	0.4	7.441e-05	0.0127	Over-expressed
RB1CC1	8q11.23	0.42	0.09	0.64	0.41	0.33	7.652e-05	0.0129	Over-expressed
UBR5	8q22.3	0.03	-0.31	0.65	0.4	0.34	7.898e-05	0.0132	Over-expressed
SYT9	11p15.4	1.45	1.88	0.77	0.7	-0.43	8.263e-05	0.0136	Under-expressed
ITPA	20p13	-0.14	-0.38	0.44	0.36	0.24	8.27e-05	0.0136	Over-expressed
ARL14EP	11p14.1	0.43	0.65	0.41	0.37	-0.23	8.383e-05	0.0136	Under-expressed
MRPS26	20p13	0.71	0.48	0.4	0.38	0.22	8.482e-05	0.0136	Over-expressed
ZNF572	8q24.13	0.62	0.07	0.98	0.92	0.55	8.706e-05	0.0139	Over-expressed
RNF139	8q24.13	1.22	0.9	0.6	0.46	0.32	8.794e-05	0.0139	Over-expressed
LRP8	1p32.3	-2.84	-3.35	0.95	0.76	0.51	8.979e-05	0.014	Over-expressed
ESF1	20p12.1	-0.28	-0.55	0.52	0.37	0.27	9.084e-05	0.0141	Over-expressed
NTN4	12q22	0.55	1.44	1.68	1.37	-0.9	9.837e-05	0.0151	Under-expressed
NOP53	19q13.33	0.41	0.68	0.46	0.51	-0.27	9.992e-05	0.0152	Under-expressed
HDX	Xq21.1	0.57	0.97	0.76	0.66	-0.41	0.0001035	0.0155	Under-expressed
PPP1R16A	8q24.3	0.32	0.01	0.62	0.43	0.32	0.0001037	0.0155	Over-expressed
ZNF671	19q13.43	-0.18	0.38	1.06	0.87	-0.56	0.0001054	0.0156	Under-expressed
HGH1	8q24.3	0.21	-0.14	0.69	0.48	0.36	0.0001063	0.0156	Over-expressed
EMC2	8q23.1	0.38	0.01	0.72	0.44	0.36	0.0001086	0.0158	Over-expressed
ZNF250	8q24.3	0.48	0.15	0.65	0.4	0.33	0.0001106	0.016	Over-expressed
IMPDH2	3p21.31	-1.08	-0.75	0.57	0.59	-0.32	0.0001128	0.0161	Under-expressed
C2ORF42	2p13.3	-0.01	0.16	0.3	0.32	-0.17	0.0001165	0.0165	Under-expressed
OSMR	5p13.1	-0.89	-0.56	0.57	0.61	-0.32	0.0001208	0.017	Under-expressed
F3	1p21.3	0.27	0.95	1.26	1.14	-0.68	0.0001217	0.017	Under-expressed
LRRC14	8q24.3	0.33	0.05	0.53	0.39	0.27	0.0001233	0.0171	Over-expressed
BLOC1S6	15q21.1	-0.24	-0.02	0.39	0.41	-0.22	0.0001251	0.0171	Under-expressed
RUBCNL	13q14.13	-0.15	0.22	0.66	0.66	-0.37	0.0001256	0.0171	Under-expressed
IFNGR1	6q23.3	1.05	1.32	0.49	0.52	-0.28	0.0001272	0.0172	Under-expressed
DSCC1	8q24.12	-1.97	-2.4	0.84	0.57	0.43	0.0001291	0.0173	Over-expressed
UBE4B	1p36.22	-0.03	-0.22	0.32	0.41	0.19	0.0001316	0.0175	Over-expressed
GNAZ	22q11.22-q11.23	0.3	-0.05	0.64	0.64	0.35	0.000133	0.0175	Over-expressed
DTWD1	15q21.2	-0.78	-0.55	0.43	0.4	-0.23	0.0001338	0.0175	Under-expressed
ATP6V1H	8q11.23	0.71	0.39	0.63	0.43	0.32	0.0001386	0.018	Over-expressed
PLCL1	2q33.1	0.07	0.64	0.99	1.15	-0.57	0.0001422	0.0183	Under-expressed
PDE4B	1p31.3	-0.3	0.32	1.15	1.07	-0.62	0.0001458	0.0184	Under-expressed
ZNF34	8q24.3	1.07	0.78	0.59	0.36	0.29	0.0001461	0.0184	Over-expressed
TM2D3	15q26.3	0.4	0.65	0.47	0.4	-0.25	0.000149	0.0184	Under-expressed
GSPT2	Xp11.22	-0.55	-0.15	0.76	0.67	-0.4	0.0001507	0.0184	Under-expressed
P3H2	3q28	-3.01	-2.68	0.59	0.63	-0.33	0.0001526	0.0184	Under-expressed
NRBP2	8q24.3	0.02	-0.35	0.73	0.55	0.37	0.0001528	0.0184	Over-expressed
TMEM199	17q11.2	0.81	0.56	0.48	0.41	0.25	0.0001537	0.0184	Over-expressed
CMBL	5p15.2	1.11	0.74	0.7	0.63	0.37	0.0001541	0.0184	Over-expressed
PSMA7	20q13.33	0.32	-0.01	0.68	0.43	0.34	0.0001545	0.0184	Over-expressed
CBS	21q22.3	-2.2	-2.54	0.66	0.57	0.35	0.0001549	0.0184	Over-expressed
RPN2	20q11.23	0.45	0.15	0.61	0.42	0.31	0.000155	0.0184	Over-expressed
CHAC2	2p16.2	-2.31	-1.96	0.64	0.65	-0.35	0.0001616	0.0191	Under-expressed
TCF12	15q21.3	0.01	0.2	0.33	0.38	-0.19	0.000163	0.0191	Under-expressed
OR11L1	1q44	0.56	0.41	0.31	0.23	0.16	0.0001679	0.0196	Over-expressed
NMT2	10p13	-0.99	-0.61	0.73	0.59	-0.38	0.0001719	0.0199	Under-expressed
SHOC2	10q25.2	1.03	1.3	0.47	0.55	-0.27	0.0001766	0.02	Under-expressed
TRPC6	11q22.1	1.52	1.92	0.71	0.83	-0.4	0.0001771	0.02	Under-expressed
CRTAP	3p22.3	-0.13	0.08	0.4	0.38	-0.21	0.0001779	0.02	Under-expressed
BRF2	8p11.23	0.99	0.49	0.99	0.72	0.5	0.000178	0.02	Over-expressed
SLC52A2	8q24.3	0.36	0.04	0.65	0.47	0.33	0.0001836	0.0205	Over-expressed
IGDCC3	15q22.31	-2.01	-2.7	1.36	1.01	0.68	0.0001856	0.0205	Over-expressed
LRAT	4q32.1	-1.32	-0.84	0.94	0.8	-0.48	0.0001861	0.0205	Under-expressed
VCPIP1	8q13.1	0.33	0	0.66	0.4	0.32	0.0001869	0.0205	Over-expressed
SIX3	2p21	0.58	0.37	0.39	0.39	0.21	0.0001952	0.0212	Over-expressed
CST8	20p11.21	0.26	0.06	0.4	0.28	0.2	0.0001973	0.0212	Over-expressed
EIF3F	11p15.4	-0.62	-0.4	0.43	0.36	-0.22	0.0001974	0.0212	Under-expressed
PRODH	22q11.21	-0.79	-0.17	1.14	1.21	-0.62	0.0001996	0.0213	Under-expressed
C16ORF74	16q24.1	0.6	0.13	0.93	0.81	0.48	0.0002016	0.0213	Over-expressed
EIF2S3	Xp22.11	-0.59	-0.36	0.41	0.46	-0.23	0.0002016	0.0213	Under-expressed
TMEM159	16p12.3	1.59	1.89	0.57	0.53	-0.3	0.0002074	0.0216	Under-expressed
ZNF595	4p16.3	0.34	0.62	0.56	0.47	-0.28	0.0002076	0.0216	Under-expressed
PDP2	16q22.1	-0.24	-0.54	0.61	0.4	0.3	0.0002108	0.0219	Over-expressed
ERLIN2	8p11.23	1.54	1.08	0.89	0.78	0.46	0.0002168	0.0223	Over-expressed
SLC25A32	8q22.3	-0.24	-0.53	0.58	0.43	0.29	0.00023	0.0234	Over-expressed
OSGIN2	8q21.3	0.72	0.4	0.63	0.51	0.32	0.0002313	0.0234	Over-expressed
MCL1	1q21.2	0.47	0.71	0.43	0.47	-0.24	0.0002314	0.0234	Under-expressed
CYTH4	22q13.1	0.83	1.13	0.58	0.53	-0.3	0.0002331	0.0234	Under-expressed
KLRG2	7q34	-0.11	-0.85	1.49	1.14	0.74	0.0002341	0.0234	Over-expressed
UBE2O	17q25.1	-0.24	-0.44	0.4	0.34	0.2	0.0002384	0.0236	Over-expressed
CDC14B	9q22.32-q22.33	-1.03	-0.76	0.54	0.48	-0.28	0.0002386	0.0236	Under-expressed
TMEM249	8q24.3	-0.04	-0.47	0.88	0.6	0.43	0.0002455	0.0241	Over-expressed
HNRNPA1L2	13q14.3	-1.09	-0.83	0.52	0.48	-0.27	0.0002522	0.0246	Under-expressed
ALKAL2	2p25.3	-0.41	0.16	0.95	1.33	-0.57	0.0002539	0.0247	Under-expressed
DDX51	12q24.33	-0.18	-0.38	0.38	0.35	0.2	0.0002579	0.0248	Over-expressed
IGBP1	Xq13.1	0.08	0.28	0.37	0.38	-0.2	0.0002603	0.0248	Under-expressed
CRISP2	6p12.3	0.21	0.69	0.73	1.2	-0.48	0.0002607	0.0248	Under-expressed
TCEAL8	Xq22.1	0.44	0.72	0.55	0.47	-0.28	0.000261	0.0248	Under-expressed
UGT3A1	5p13.2	0.17	0.03	0.28	0.27	0.15	0.000264	0.0248	Over-expressed
BIRC3	11q22.2	-0.91	-0.35	1.06	1.11	-0.56	0.0002643	0.0248	Under-expressed
UBE2W	8q21.11	1.27	0.96	0.65	0.39	0.31	0.0002695	0.0252	Over-expressed
NUDCD1	8q23.1	-0.31	-0.67	0.77	0.43	0.36	0.0002723	0.0252	Over-expressed
ZG16	16p11.2	-0.65	-1.35	1.48	0.87	0.7	0.0002748	0.0252	Over-expressed
OTUD6B	8q21.3	-0.34	-0.71	0.76	0.54	0.37	0.0002756	0.0252	Over-expressed
PRB3	12p13.2	0.36	0.14	0.47	0.34	0.23	0.0002762	0.0252	Over-expressed
CCNE2	8q22.1	-1.25	-1.71	0.93	0.71	0.45	0.0002779	0.0252	Over-expressed
CUEDC2	10q24.32	-0.29	-0.08	0.42	0.33	-0.21	0.0002922	0.0264	Under-expressed
CHCHD7	8q12.1	-0.15	-0.5	0.69	0.6	0.35	0.0002949	0.0265	Over-expressed
PYCR3	8q24.3	0.81	0.46	0.72	0.54	0.35	0.0003012	0.0267	Over-expressed
GHSR	3q26.31	0.6	0.47	0.27	0.25	0.14	0.0003025	0.0267	Over-expressed
PPM1M	3p21.2	0.58	0.85	0.58	0.42	-0.28	0.0003027	0.0267	Under-expressed
POLR1E	9p13.2	-1.15	-0.92	0.42	0.49	-0.23	0.0003039	0.0267	Under-expressed
HSPA9	5q31.2	0.08	-0.12	0.36	0.41	0.2	0.0003065	0.0268	Over-expressed
CARMIL2	16q22.1	0.34	0.18	0.32	0.23	0.15	0.0003092	0.0269	Over-expressed
MAGED1	Xp11.22	0.28	0.62	0.64	0.68	-0.34	0.0003195	0.0277	Under-expressed
ADAM28	8p21.2	1.22	1.58	0.7	0.71	-0.36	0.0003217	0.0277	Under-expressed
JUNB	19p13.13	1.13	1.49	0.69	0.71	-0.36	0.0003435	0.0295	Under-expressed
DPY19L4	8q22.1	0.86	0.56	0.66	0.41	0.31	0.0003479	0.0297	Over-expressed
KDM6A	Xp11.3	0.56	0.81	0.51	0.43	-0.25	0.0003506	0.0298	Under-expressed
KLK10	19q13.41	-0.31	0.49	1.49	1.68	-0.8	0.0003614	0.0305	Under-expressed
KLK13	19q13.41	-1.03	-0.57	0.71	1.21	-0.46	0.0003636	0.0306	Under-expressed
PHF20L1	8q24.22	0.45	0.13	0.68	0.43	0.31	0.0003786	0.0317	Over-expressed
ZNF704	8q21.13	1.53	1.07	0.97	0.69	0.46	0.000385	0.0318	Over-expressed
SLC10A5	8q21.13	0.61	0.46	0.31	0.3	0.16	0.0003871	0.0318	Over-expressed
ABCE1	4q31.21	-0.39	-0.55	0.34	0.31	0.17	0.0003888	0.0318	Over-expressed
REX1BD	19p13.11	0.11	-0.14	0.52	0.43	0.25	0.000389	0.0318	Over-expressed
CAPS	19p13.3	2.12	1.51	1.23	1.15	0.61	0.0003894	0.0318	Over-expressed
CDK5R1	17q11.2	-0.13	-0.33	0.39	0.39	0.2	0.0003914	0.0318	Over-expressed
RPS27	1q21.3	0.41	0.64	0.44	0.46	-0.23	0.0004041	0.0327	Under-expressed
DCTN3	9p13.3	-0.09	0.11	0.42	0.36	-0.21	0.0004186	0.0337	Under-expressed
COPS5	8q13.1	0.17	-0.15	0.69	0.44	0.32	0.0004245	0.034	Over-expressed
SLC25A12	2q31.1	-0.18	0.1	0.54	0.54	-0.27	0.0004347	0.0344	Under-expressed
RBM12B	8q22.1	0.51	0.27	0.51	0.35	0.24	0.000436	0.0344	Over-expressed
PRKAA2	1p32.2	-0.57	0	1.14	1.11	-0.57	0.0004369	0.0344	Under-expressed
PLB1	2p23.2	0.79	1.07	0.57	0.49	-0.28	0.0004413	0.0344	Under-expressed
SPERT	13q14.13	0.27	-0.24	1.14	0.57	0.51	0.0004414	0.0344	Over-expressed
FGF7	15q21.2	1.74	2.16	0.84	0.81	-0.42	0.0004418	0.0344	Under-expressed
BBOF1	14q24.3	1.98	2.3	0.63	0.67	-0.32	0.0004469	0.0346	Under-expressed
GALNT7	4q34.1	1.16	1.62	0.94	0.83	-0.46	0.0004516	0.0348	Under-expressed
CCDC114	19q13.33	0.31	0.21	0.19	0.19	0.1	0.0004567	0.0351	Over-expressed
CNGB1	16q21	0.03	-0.07	0.21	0.19	0.1	0.0004616	0.0353	Over-expressed
RPS17	15q25.2	-0.99	-0.77	0.42	0.45	-0.22	0.0004672	0.0353	Under-expressed
ATAD2	8q24.13	-1.33	-1.69	0.76	0.61	0.36	0.0004674	0.0353	Over-expressed
RBM7	11q23.2	-0.93	-0.55	0.82	0.63	-0.38	0.0004683	0.0353	Under-expressed
BRI3BP	12q24.31	-0.15	-0.43	0.58	0.52	0.28	0.000489	0.0366	Over-expressed
ANXA11	10q22.3	0.5	0.69	0.37	0.41	-0.19	0.0004893	0.0366	Under-expressed
TMEM68	8q12.1	-0.14	-0.47	0.73	0.5	0.34	0.0004918	0.0366	Over-expressed
POP1	8q22.2	-0.97	-1.26	0.62	0.44	0.29	0.0004953	0.0367	Over-expressed
SIX5	19q13.32	0.18	0.43	0.52	0.43	-0.25	0.0005006	0.0367	Under-expressed
TNIP3	4q27	0.44	0.77	0.54	0.87	-0.33	0.0005008	0.0367	Under-expressed
MTDH	8q22.1	0.33	0.06	0.59	0.4	0.27	0.0005037	0.0367	Over-expressed
GOSR1	17q11.2	0.59	0.43	0.33	0.28	0.16	0.0005042	0.0367	Over-expressed
STXBP1	9q34.11	-1.34	-1.55	0.44	0.36	0.21	0.0005129	0.0372	Over-expressed
ZNF16	8q24.3	1.37	1.11	0.56	0.38	0.25	0.0005181	0.0373	Over-expressed
ERI1	8p23.1	-1.1	-0.67	0.89	0.77	-0.43	0.0005193	0.0373	Under-expressed
TRIP11	14q32.12	0.29	0.46	0.33	0.35	-0.17	0.0005214	0.0373	Under-expressed
H1F0	22q13.1	0.97	0.58	0.79	0.78	0.39	0.0005289	0.0377	Over-expressed
CROT	7q21.12	0.59	1.04	0.91	0.87	-0.45	0.0005319	0.0378	Under-expressed
SNRNP35	12q24.31	0.69	0.51	0.38	0.33	0.18	0.0005432	0.0383	Over-expressed
SYNGR1	22q13.1	0.15	-0.15	0.62	0.59	0.3	0.0005438	0.0383	Over-expressed
TMEM95	17p13.1	0.51	0.39	0.26	0.19	0.12	0.0005503	0.0386	Over-expressed
NT5C1B	2p24.2	-0.16	0.05	0.44	0.38	-0.21	0.0005554	0.0388	Under-expressed
GMPR2	14q12	-0.28	-0.07	0.45	0.37	-0.21	0.000564	0.0392	Under-expressed
BAG1	9p13.3	0.51	0.86	0.7	0.74	-0.35	0.0005677	0.0393	Under-expressed
PPP2R2A	8p21.2	-0.74	-0.44	0.6	0.61	-0.3	0.000571	0.0394	Under-expressed
EGR3	8p21.3	0.57	1.3	1.52	1.35	-0.73	0.0005737	0.0394	Under-expressed
GNG7	19p13.3	0.36	0.65	0.63	0.45	-0.29	0.0005785	0.0395	Under-expressed
RPL10	Xq28	-0.12	0.07	0.37	0.39	-0.19	0.0005802	0.0395	Under-expressed
AP5S1	20p13	0.42	0.17	0.53	0.44	0.25	0.0005835	0.0395	Over-expressed
STK17A	7p13	-1.01	-0.76	0.53	0.46	-0.25	0.0005857	0.0395	Under-expressed
CD3EAP	19q13.32	0.07	-0.2	0.58	0.45	0.27	0.0005872	0.0395	Over-expressed
MTFR1	8q13.1	-0.25	-0.65	0.89	0.63	0.41	0.0005919	0.0397	Over-expressed
NDUFAF6	8q22.1	0.77	0.35	0.96	0.61	0.43	0.0005953	0.0398	Over-expressed
AZIN1	8q22.3	0.23	-0.03	0.58	0.42	0.26	0.0006018	0.04	Over-expressed
VPS13B	8q22.2	0.5	0.27	0.49	0.4	0.23	0.0006044	0.04	Over-expressed
YBX2	17p13.1	-0.21	-0.65	0.91	0.86	0.44	0.0006181	0.0408	Over-expressed
KLHL8	4q22.1	0.17	-0.02	0.4	0.34	0.19	0.000622	0.0409	Over-expressed
EIF6	20q11.22	-0.35	-0.53	0.39	0.29	0.18	0.000626	0.041	Over-expressed
JRK	8q24.3	-0.01	-0.19	0.4	0.3	0.18	0.0006343	0.0413	Over-expressed
NYAP1	7q22.1	0.43	0.23	0.4	0.38	0.19	0.0006362	0.0413	Over-expressed
DRAM2	1p13.3	0.26	0.52	0.55	0.5	-0.26	0.0006418	0.0415	Under-expressed
AKAP9	7q21.2	0.39	0.68	0.61	0.54	-0.29	0.0006447	0.0416	Under-expressed
ZCCHC14	16q24.2	0	-0.21	0.44	0.42	0.21	0.0006499	0.0417	Over-expressed
CEMP1	16p13.3	0.26	-0.05	0.65	0.57	0.31	0.0006571	0.0419	Over-expressed
KLK11	19q13.41	-4.1	-3.09	1.85	2.51	-1.02	0.0006579	0.0419	Under-expressed
GRM7	3p26.1	0.21	0.38	0.34	0.39	-0.17	0.0006717	0.0427	Under-expressed
LTF	3p21.31	2.65	3.51	1.85	1.55	-0.86	0.0006788	0.0429	Under-expressed
UCP2	11q13.4	-0.01	0.45	0.95	0.93	-0.46	0.00068	0.0429	Under-expressed
PRDX1	1p34.1	0.04	-0.24	0.6	0.56	0.29	0.000701	0.0438	Over-expressed
ATAD5	17q11.2	-2.19	-2.5	0.71	0.49	0.32	0.0007013	0.0438	Over-expressed
NPEPL1	20q13.32	-0.54	-0.78	0.47	0.49	0.23	0.000703	0.0438	Over-expressed
SNRPB2	20p12.1	-0.21	-0.47	0.58	0.36	0.26	0.0007054	0.0438	Over-expressed
ADRM1	20q13.33	-0.41	-0.67	0.6	0.34	0.26	0.0007099	0.0439	Over-expressed
ZHX1	8q24.13	0.47	0.25	0.48	0.42	0.22	0.0007143	0.0439	Over-expressed
NCF4	22q12.3	0.07	0.45	0.75	0.8	-0.37	0.0007154	0.0439	Under-expressed
G6PC	17q21.31	-2.22	-2.48	0.51	0.54	0.25	0.0007243	0.0443	Over-expressed
TERF1	8q21.11	0.09	-0.15	0.55	0.4	0.25	0.0007266	0.0443	Over-expressed
RECQL4	8q24.3	-1.42	-1.76	0.74	0.6	0.34	0.0007303	0.0444	Over-expressed
SYT8	11p15.5	-0.47	0.02	1.01	1.06	-0.5	0.0007327	0.0444	Under-expressed
UAP1	1q23.3	0.19	0.47	0.6	0.55	-0.28	0.0007412	0.0445	Under-expressed
EIF4EBP1	8p11.23	-0.77	-1.17	0.86	0.76	0.4	0.0007425	0.0445	Over-expressed
RAD54B	8q22.1	-0.9	-1.21	0.7	0.49	0.31	0.0007433	0.0445	Over-expressed
ALOX5AP	13q12.3	2.73	3.13	0.89	0.72	-0.41	0.000748	0.0446	Under-expressed
LCE1F	1q21.3	0.53	0.37	0.34	0.28	0.15	0.0007501	0.0446	Over-expressed
TRIM22	11p15.4	1.96	2.36	0.88	0.72	-0.4	0.000755	0.0448	Under-expressed
CCT8	21q21.3	-0.59	-0.75	0.35	0.29	0.16	0.0007581	0.0448	Over-expressed
MORC2	22q12.2	0.26	0.09	0.34	0.35	0.17	0.0007634	0.0449	Over-expressed
CCDC177	14q24.1	1.39	1.08	0.67	0.58	0.31	0.00077	0.045	Over-expressed
MAL2	8q24.12	2.63	2.19	1	0.69	0.44	0.0007712	0.045	Over-expressed
MED30	8q24.11	-0.22	-0.53	0.71	0.49	0.32	0.0007739	0.045	Over-expressed
KANSL1	17q21.31	0.65	0.45	0.42	0.41	0.2	0.0007747	0.045	Over-expressed
SQOR	15q21.1	2.04	2.29	0.53	0.52	-0.25	0.0007839	0.0451	Under-expressed
FAM222B	17q11.2	0.59	0.29	0.66	0.5	0.3	0.0007841	0.0451	Over-expressed
TRMT12	8q24.13	0.79	0.46	0.75	0.51	0.33	0.0007849	0.0451	Over-expressed
MUC1	1q22	2.2	2.76	1.27	0.92	-0.57	0.0007911	0.0453	Under-expressed
INCENP	11q12.3	-2.03	-2.36	0.71	0.59	0.33	0.0008029	0.0457	Over-expressed
RHOA	3p21.31	0.08	0.32	0.51	0.46	-0.24	0.0008042	0.0457	Under-expressed
CDK11A	1p36.33	-0.66	-0.43	0.5	0.42	-0.23	0.0008098	0.0459	Under-expressed
DHX37	12q24.31	-0.58	-0.77	0.39	0.35	0.18	0.0008145	0.046	Over-expressed
CRTC3	15q26.1	0.47	0.69	0.47	0.4	-0.22	0.0008229	0.0462	Under-expressed
SBSPON	8q21.11	0.13	1.16	2.17	2.12	-1.03	0.0008231	0.0462	Under-expressed
ZNF703	8p11.23	1.45	1.17	0.6	0.53	0.28	0.0008259	0.0462	Over-expressed
CFLAR	2q33.1	-0.11	0.14	0.52	0.51	-0.25	0.0008282	0.0462	Under-expressed
GPRASP2	Xq22.1	0.79	1.09	0.65	0.59	-0.3	0.0008419	0.0466	Under-expressed
C10ORF25	10q11.21	-0.88	-0.67	0.46	0.38	-0.21	0.0008421	0.0466	Under-expressed
SRXN1	20p13	0.14	-0.08	0.5	0.4	0.23	0.0008441	0.0466	Over-expressed
PIWIL4	11q21	-0.35	-0.01	0.73	0.72	-0.35	0.0008495	0.0467	Under-expressed
CLEC9A	12p13.2	0.95	1.45	1.03	1.05	-0.5	0.0008533	0.0468	Under-expressed
ACY3	11q13.2	-0.73	-0.44	0.57	0.63	-0.28	0.0008574	0.0469	Under-expressed
B3GNTL1	17q25.3	-0.18	-0.42	0.52	0.46	0.24	0.0008613	0.0469	Over-expressed
CAV2	7q31.2	-0.63	-0.23	0.86	0.81	-0.41	0.000873	0.0472	Under-expressed
EMX1	2p13.2	1.81	1.26	1.19	1.02	0.54	0.0008747	0.0472	Over-expressed
GDPD2	Xq13.1	-0.77	-1.17	0.93	0.6	0.4	0.000881	0.0472	Over-expressed
SNRPD3	22q11.23	-0.16	-0.38	0.46	0.43	0.22	0.0008819	0.0472	Over-expressed
SHARPIN	8q24.3	0.47	0.22	0.56	0.41	0.25	0.0008847	0.0472	Over-expressed
ROPN1B	3q21.2	-2.44	-1.68	1.53	1.71	-0.75	0.0008847	0.0472	Under-expressed
SUZ12	17q11.2	-0.19	-0.36	0.34	0.4	0.17	0.0008849	0.0472	Over-expressed
JOSD1	22q13.1	-0.29	-0.08	0.42	0.45	-0.2	0.0008879	0.0472	Under-expressed
ST3GAL1	8q24.22	0.92	0.49	0.97	0.7	0.43	0.0008912	0.0472	Over-expressed
GPT2	16q11.2	-1.24	-1.69	1.01	0.77	0.45	0.0008982	0.0474	Over-expressed
NDRG3	20q11.23	0.36	0.19	0.36	0.33	0.17	0.0009174	0.0483	Over-expressed
TMEM67	8q22.1	0.51	0.2	0.69	0.51	0.31	0.0009283	0.0485	Over-expressed
MFRP	11q23.3	0.01	-0.11	0.27	0.25	0.13	0.0009284	0.0485	Over-expressed
FAM110A	20p13	1.88	1.57	0.7	0.48	0.3	0.0009345	0.0485	Over-expressed
TMEM71	8q24.22	-0.29	0.18	0.99	1	-0.47	0.0009367	0.0485	Under-expressed
KRTAP10-10	21q22.3	0.38	0.25	0.29	0.26	0.13	0.0009367	0.0485	Over-expressed
FGF7P6	9q13	1.62	1.97	0.73	0.69	-0.34	0.0009536	0.0493	Under-expressed
MACO1	1p36.11|1p36.11	0.81	0.63	0.38	0.35	0.18	0.0009745	0.0502	Over-expressed
MYD88	3p22.2	0.32	0.55	0.49	0.48	-0.23	0.001006	0.0515	Under-expressed
GAS8	16q24.3	0.39	0.1	0.66	0.49	0.29	0.00101	0.0515	Over-expressed
CHMP4C	8q21.13	1.73	1.23	1.13	0.84	0.49	0.00101	0.0515	Over-expressed
TPH2	12q21.1	0.06	-0.14	0.42	0.4	0.2	0.001018	0.0515	Over-expressed
PLA2G4D	15q15.1	0.53	0.44	0.19	0.2	0.09	0.001019	0.0515	Over-expressed
SYNE4	19q13.12	2.46	2.25	0.44	0.43	0.21	0.001019	0.0515	Over-expressed
SMAD5-AS1	5q31.1	-0.08	0.13	0.48	0.42	-0.22	0.001025	0.0517	Under-expressed
TP53BP1	15q15.3	-0.03	0.19	0.47	0.4	-0.21	0.001028	0.0517	Under-expressed
ZNF738	19p12	-1.18	-0.92	0.54	0.54	-0.25	0.001034	0.0518	Under-expressed
RNF175	4q31.3	-0.31	0.01	0.69	0.67	-0.32	0.001043	0.0521	Under-expressed
EML2	19q13.32	0.15	-0.2	0.72	0.8	0.35	0.001053	0.0523	Over-expressed
NMI	2q23.3	0.22	0.5	0.62	0.59	-0.29	0.001055	0.0523	Under-expressed
RAD18	3p25.3	-0.86	-0.63	0.5	0.45	-0.23	0.001059	0.0523	Under-expressed
TMEM243	7q21.12	-0.72	-0.48	0.53	0.47	-0.24	0.001059	0.0523	Under-expressed
VRTN	14q24.3	-3.54	-3.69	0.33	0.33	0.15	0.001081	0.0533	Over-expressed
TRDMT1	10p13	-1.03	-0.77	0.59	0.46	-0.26	0.001088	0.0534	Under-expressed
SH3GLB1	1p22.3	0.5	0.65	0.33	0.35	-0.16	0.001092	0.0535	Under-expressed
CLCA2	1p22.3	-0.99	-0.14	1.64	2.16	-0.85	0.001099	0.0535	Under-expressed
GFRA3	5q31.2	0.14	0.03	0.25	0.21	0.11	0.0011	0.0535	Over-expressed
KIAA1210	Xq24	1.33	1.77	0.89	1.09	-0.45	0.001131	0.0549	Under-expressed
C1ORF116	1q32.1	2.1	2.81	1.61	1.29	-0.71	0.001136	0.055	Under-expressed
ACOT13	6p22.3	-0.67	-0.9	0.48	0.51	0.23	0.001146	0.0553	Over-expressed
ILK	11p15.4	0.03	0.26	0.54	0.4	-0.23	0.001152	0.0554	Under-expressed
DNMT3B	20q11.21	-4.09	-4.42	0.75	0.64	0.33	0.00116	0.0555	Over-expressed
RPS5	19q13.43	-0.78	-0.52	0.56	0.52	-0.26	0.001163	0.0555	Under-expressed
TMEM189	20q13.13	-0.32	-0.65	0.77	0.54	0.33	0.001163	0.0555	Over-expressed
GUCY1A1	4q32.1	3.6	3.95	0.75	0.71	-0.34	0.001174	0.0559	Under-expressed
NKAPD1	11q23.1	0.11	-0.18	0.66	0.48	0.28	0.00118	0.056	Over-expressed
SRF	6p21.1	0.06	0.24	0.39	0.37	-0.18	0.001183	0.056	Under-expressed
CASP1	11q22.3	0.37	0.8	0.94	0.88	-0.43	0.001192	0.0562	Under-expressed
FGFRL1	4p16.3	-0.86	-0.61	0.57	0.52	-0.26	0.001194	0.0562	Under-expressed
SETMAR	3p26.1	0.38	0.56	0.4	0.34	-0.18	0.0012	0.0562	Under-expressed
SNX17	2p23.3	-0.38	-0.07	0.74	0.53	-0.32	0.001201	0.0562	Under-expressed
MLX	17q21.2	0.12	-0.05	0.38	0.34	0.17	0.001205	0.0562	Over-expressed
BCAP29	7q22.3	0.06	0.24	0.37	0.44	-0.18	0.001209	0.0563	Under-expressed
CYC1	8q24.3	-0.47	-0.74	0.64	0.41	0.27	0.001214	0.0563	Over-expressed
RPSAP15	Xq21.31	-0.88	-0.68	0.41	0.44	-0.2	0.001221	0.0565	Under-expressed
CISH	3p21.2	1.34	1.65	0.7	0.63	-0.32	0.001232	0.0568	Under-expressed
AURKA	20q13.2	-2.39	-2.7	0.73	0.54	0.31	0.001233	0.0568	Over-expressed
ZC3H3	8q24.3	0.62	0.39	0.55	0.37	0.23	0.001238	0.0568	Over-expressed
FAM216A	12q24.11	-2.48	-2.85	0.85	0.58	0.36	0.001246	0.057	Over-expressed
ZSCAN12	6p22.1	-0.01	0.22	0.52	0.5	-0.24	0.001251	0.0571	Under-expressed
ANKRD13B	17q11.2	-0.19	-0.48	0.65	0.53	0.28	0.001262	0.0575	Over-expressed
ARAP2	4p14	0.49	0.83	0.75	0.67	-0.34	0.001278	0.0578	Under-expressed
GDPD3	16p11.2	-0.34	-1.16	1.94	1.37	0.83	0.001279	0.0578	Over-expressed
DHODH	16q22.2	-0.98	-1.23	0.58	0.42	0.25	0.001279	0.0578	Over-expressed
NSG1	4p16.3	-2.34	-1.91	0.91	1	-0.43	0.001286	0.0579	Under-expressed
LRRCC1	8q21.2	0.82	0.48	0.8	0.59	0.34	0.00129	0.058	Over-expressed
SLC44A4	6p21.33	3.21	3.68	1.12	0.7	-0.46	0.001296	0.0581	Under-expressed
TBC1D31	8q24.13	-1.02	-1.32	0.69	0.53	0.3	0.001308	0.0585	Over-expressed
TSPAN33	7q32.1	0.2	0.54	0.75	0.7	-0.34	0.001312	0.0585	Under-expressed
DDX39A	19p13.12	-1.02	-1.24	0.48	0.44	0.22	0.001322	0.0586	Over-expressed
LOC285074	2p11.2	-0.69	-0.9	0.48	0.46	0.22	0.001323	0.0586	Over-expressed
RSL24D1	15q21.3	-0.65	-0.46	0.43	0.38	-0.19	0.001351	0.0596	Under-expressed
RHD	1p36.11	-4.33	-4.61	0.6	0.6	0.28	0.001352	0.0596	Over-expressed
IL9	5q31.1	0.13	-0.06	0.41	0.43	0.19	0.001362	0.0597	Over-expressed
TRIM6	11p15.4	0.17	0.58	0.93	0.8	-0.41	0.001366	0.0597	Under-expressed
CSF1	1p13.3	0.2	0.45	0.56	0.54	-0.25	0.001367	0.0597	Under-expressed
ATP9A	20q13.2	0.32	0.03	0.69	0.45	0.29	0.001369	0.0597	Over-expressed
FBXO11	2p16.3	-0.06	0.07	0.28	0.28	-0.13	0.001372	0.0597	Under-expressed
ARNT2	15q25.1	0.91	1.45	1.16	1.23	-0.54	0.001375	0.0597	Under-expressed
PIK3AP1	10q24.1	1.11	1.43	0.71	0.66	-0.32	0.001387	0.0599	Under-expressed
OPLAH	8q24.3	0.82	0.44	0.88	0.64	0.37	0.001387	0.0599	Over-expressed
POU6F2	7p14.1	-0.54	-0.76	0.48	0.44	0.21	0.00139	0.0599	Over-expressed
RHOC	1p13.2	0.77	0.97	0.46	0.37	-0.2	0.001409	0.0606	Under-expressed
TAGAP	6q25.3	1.37	1.75	0.79	0.86	-0.37	0.001416	0.0607	Under-expressed
RTN4RL2	11q12.1	0.64	0.47	0.38	0.32	0.16	0.001428	0.0609	Over-expressed
EIF4E3	3p13	1.34	1.6	0.61	0.45	-0.26	0.001429	0.0609	Under-expressed
XPOT	12q14.2	-1.2	-1.39	0.45	0.35	0.19	0.00143	0.0609	Over-expressed
RSPO1	1p34.3	1.29	1.76	1.08	0.88	-0.47	0.001437	0.0609	Under-expressed
SULT1C2	2q12.3	-1.21	-1.59	0.86	0.8	0.38	0.001439	0.0609	Over-expressed
ZBTB10	8q21.13	0.65	0.33	0.76	0.51	0.32	0.001445	0.0609	Over-expressed
RNF138	18q12.1	-1.18	-0.93	0.56	0.48	-0.24	0.001446	0.0609	Under-expressed
ARMC1	8q13.1	-0.01	-0.32	0.76	0.47	0.31	0.001463	0.0615	Over-expressed
RNF180	5q12.3	-1.06	-0.76	0.67	0.64	-0.3	0.001469	0.0615	Under-expressed
CARD11	7p22.2	-1.17	-0.89	0.58	0.67	-0.28	0.00147	0.0615	Under-expressed
CLEC7A	12p13.2	0.95	1.22	0.59	0.63	-0.27	0.001488	0.062	Under-expressed
SLC5A10	17p11.2	0.31	0.04	0.57	0.62	0.26	0.001489	0.062	Over-expressed
P2RX2	12q24.33	0.45	0.32	0.3	0.25	0.13	0.001495	0.062	Over-expressed
SGMS1	10q11.23	0.44	0.7	0.6	0.55	-0.26	0.001525	0.0631	Under-expressed
VIRMA	8q22.1	0.85	0.57	0.67	0.47	0.28	0.001531	0.0632	Over-expressed
NGLY1	3p24.2	-0.85	-0.69	0.37	0.37	-0.17	0.001536	0.0633	Under-expressed
BSDC1	1p35.1	0.63	0.45	0.38	0.38	0.17	0.001542	0.0633	Over-expressed
LENG8	19q13.42	0.18	0.07	0.24	0.25	0.11	0.001545	0.0633	Over-expressed
VGF	7q22.1	-1.38	-1.66	0.67	0.52	0.28	0.001548	0.0633	Over-expressed
MILR1	17q23.3	-0.18	0.14	0.72	0.63	-0.32	0.001558	0.0636	Under-expressed
CEP112	17q24.1	-0.29	0.03	0.74	0.66	-0.32	0.00157	0.0639	Under-expressed
PIGL	17p11.2	-1.08	-1.35	0.59	0.58	0.26	0.001573	0.0639	Over-expressed
BORCS7	10q24.32	1.36	1.6	0.54	0.48	-0.24	0.001581	0.064	Under-expressed
KIT	4q12	0.58	1.21	1.41	1.38	-0.63	0.001588	0.0642	Under-expressed
MOAP1	14q32.12	0.14	0.44	0.71	0.57	-0.3	0.001603	0.0646	Under-expressed
RUSC1	1q22	0.16	0.4	0.55	0.51	-0.24	0.001606	0.0646	Under-expressed
RAB11FIP1	8p11.23	2.39	1.86	1.26	0.93	0.53	0.00161	0.0646	Over-expressed
ID4	6p22.3	0.1	0.72	1.38	1.32	-0.62	0.001618	0.0648	Under-expressed
INTS10	8p21.3	-0.71	-0.49	0.5	0.47	-0.22	0.001631	0.0651	Under-expressed
PIK3R1	5q13.1	1.31	1.63	0.73	0.7	-0.32	0.001659	0.0658	Under-expressed
AIFM1	Xq26.1	0.04	-0.14	0.41	0.39	0.18	0.00166	0.0658	Over-expressed
NFX1	9p13.3	0.03	0.17	0.33	0.3	-0.14	0.001661	0.0658	Under-expressed
TRAM1	8q13.3	0.94	0.67	0.64	0.42	0.26	0.001663	0.0658	Over-expressed
MPPE1	18p11.21	0.39	0.61	0.54	0.41	-0.23	0.001674	0.0661	Under-expressed
MRPL12	17q25.3	-0.52	-0.74	0.5	0.47	0.22	0.001679	0.0661	Over-expressed
RBM39	20q11.22	0.22	0.08	0.31	0.27	0.13	0.001691	0.0664	Over-expressed
EVC2	4p16.2	0.22	0.53	0.73	0.64	-0.32	0.001724	0.0676	Under-expressed
SHLD2	10q23.2	-0.12	0.05	0.4	0.36	-0.17	0.001738	0.0678	Under-expressed
SYPL1	7q22.3	-0.12	0.17	0.69	0.51	-0.29	0.00174	0.0678	Under-expressed
PLA2G4A	1q31.1	-4.17	-3.79	0.85	0.79	-0.37	0.001743	0.0678	Under-expressed
APOBEC3F	22q13.1	-1.64	-1.32	0.73	0.69	-0.32	0.001758	0.0681	Under-expressed
2018-03-01	4q32.2-q32.3	2.42	2.9	1.08	1.04	-0.48	0.001759	0.0681	Under-expressed
SLC37A4	11q23.3	-0.96	-1.13	0.36	0.38	0.16	0.001768	0.0683	Over-expressed
RPP30	10q23.31	-0.49	-0.36	0.31	0.27	-0.13	0.001775	0.0685	Under-expressed
SEC24C	10q22.2	-0.11	0.07	0.4	0.41	-0.18	0.001782	0.0686	Under-expressed
NSD3	8p11.23	0.95	0.59	0.87	0.67	0.36	0.001813	0.0695	Over-expressed
OR13A1	10q11.21	0.45	0.33	0.28	0.25	0.12	0.001814	0.0695	Over-expressed
BCAS2	1p13.2	-0.73	-0.55	0.42	0.36	-0.18	0.001817	0.0695	Under-expressed
DUSP11	2p13.1	0.06	0.19	0.32	0.3	-0.14	0.001824	0.0695	Under-expressed
NCAN	19p13.11	0.26	0.15	0.27	0.23	0.12	0.001826	0.0695	Over-expressed
SMIM7	19p13.11	0.52	0.71	0.46	0.35	-0.19	0.001847	0.0701	Under-expressed
ZNF547	19q13.43	0.72	0.95	0.53	0.55	-0.24	0.001864	0.0706	Under-expressed
ALPG	2q37.1	-0.06	-0.18	0.29	0.2	0.12	0.001884	0.0712	Over-expressed
KLHL5	4p14	0.05	0.39	0.77	0.71	-0.33	0.001894	0.0714	Under-expressed
PLEKHF2	8q22.1	1.94	1.6	0.82	0.64	0.34	0.001904	0.0715	Over-expressed
ZNF491	19p13.2	0.15	0.39	0.57	0.44	-0.24	0.001906	0.0715	Under-expressed
CIB1	15q26.1	0.72	0.92	0.47	0.46	-0.21	0.001916	0.0716	Under-expressed
TBXT	6q27	0.14	0.01	0.32	0.28	0.14	0.001919	0.0716	Over-expressed
AP4S1	14q12	-0.21	-0.04	0.4	0.38	-0.18	0.00192	0.0716	Under-expressed
CACNG3	16p12.1	0.18	0.09	0.18	0.23	0.09	0.001933	0.0719	Over-expressed
BCL3	19q13.32	1.39	1.63	0.53	0.52	-0.23	0.001949	0.0724	Under-expressed
ITGA4	2q31.3	-2.22	-1.89	0.67	0.89	-0.33	0.001953	0.0724	Under-expressed
MAP2K6	17q24.3	-0.55	-0.23	0.76	0.63	-0.32	0.001966	0.0727	Under-expressed
FRMD1	6q27	0.47	0.35	0.3	0.25	0.13	0.001972	0.0727	Over-expressed
HSPB1	7q11.23	0.74	0.36	0.84	0.89	0.38	0.001975	0.0727	Over-expressed
ARHGEF4	2q21.1	-1.26	-0.97	0.68	0.57	-0.29	0.001992	0.0732	Under-expressed
DALRD3	3p21.31	0.82	1.03	0.5	0.48	-0.22	0.002006	0.0733	Under-expressed
PLPPR1	9q31.1	-1.93	-1.62	0.69	0.74	-0.31	0.002011	0.0733	Under-expressed
TLR7	Xp22.2	1.74	2.09	0.82	0.71	-0.35	0.002012	0.0733	Under-expressed
CCDC117	22q12.1	0.64	0.28	0.86	0.64	0.35	0.002018	0.0733	Over-expressed
GSTP1	11q13.2	-1.78	-1.33	1	1.1	-0.46	0.002018	0.0733	Under-expressed
CXXC5	5q31.2	1.11	0.83	0.62	0.62	0.27	0.002025	0.0734	Over-expressed
COL11A2	6p21.32	-1.19	-1.35	0.38	0.36	0.17	0.002028	0.0734	Over-expressed
MAGEA5	Xq28	-2.01	-2.29	0.7	0.42	0.28	0.002039	0.0736	Over-expressed
SOD1	21q22.11	0.31	0.1	0.49	0.48	0.21	0.002044	0.0736	Over-expressed
THEM6	8q24.3	0.39	0.07	0.78	0.61	0.32	0.002069	0.0743	Over-expressed
ACTR5	20q11.23	-0.02	-0.24	0.57	0.34	0.23	0.002072	0.0743	Over-expressed
LSM12	17q21.31	0.1	-0.09	0.46	0.39	0.19	0.00208	0.0745	Over-expressed
ICAM1	19p13.2	-0.76	-0.45	0.68	0.75	-0.31	0.002104	0.075	Under-expressed
TMEM156	4p14	-0.61	-0.18	0.97	0.98	-0.43	0.002105	0.075	Under-expressed
METTL1	12q14.1	0.2	0.01	0.42	0.47	0.19	0.002122	0.0754	Over-expressed
SERPIND1	22q11.21	-3.49	-3.68	0.43	0.41	0.19	0.002124	0.0754	Over-expressed
TGFBR2	3p24.1	0.21	0.5	0.66	0.61	-0.28	0.002143	0.0757	Under-expressed
ZNF430	19p12	-0.2	0.01	0.49	0.52	-0.22	0.002145	0.0757	Under-expressed
POFUT1	20q11.21	-0.44	-0.58	0.31	0.3	0.13	0.002149	0.0757	Over-expressed
RLIM	Xq13.2	-0.6	-0.45	0.36	0.32	-0.15	0.002154	0.0757	Under-expressed
CREB3	9p13.3	0.87	1.08	0.53	0.38	-0.21	0.002156	0.0757	Under-expressed
PPAT	4q12	-0.97	-1.27	0.72	0.62	0.3	0.00217	0.0761	Over-expressed
FMC1	7q34	-0.11	-0.36	0.59	0.52	0.25	0.002181	0.0762	Over-expressed
MYL6	12q13.2	0.85	1.01	0.36	0.34	-0.15	0.002184	0.0762	Under-expressed
PRDM5	4q27	-0.69	-0.46	0.52	0.51	-0.23	0.002191	0.0762	Under-expressed
EMC4	15q14	0.03	0.19	0.39	0.32	-0.16	0.002191	0.0762	Under-expressed
THOP1	19p13.3	-1.17	-1.37	0.49	0.42	0.21	0.002198	0.0762	Over-expressed
CCDC125	5q13.2	1.64	1.31	0.79	0.74	0.34	0.002215	0.0766	Over-expressed
ARID5B	10q21.2	0.64	0.94	0.65	0.74	-0.3	0.002224	0.0766	Under-expressed
RHOXF2B	Xq24	-3.64	-3.8	0.36	0.39	0.16	0.002225	0.0766	Over-expressed
GPR12	13q12.13	0.78	0.64	0.34	0.24	0.14	0.002226	0.0766	Over-expressed
LRRC37BP1	17q11.2	-0.13	-0.34	0.5	0.44	0.21	0.002246	0.0771	Over-expressed
IL18R1	2q12.1	0.94	1.27	0.77	0.79	-0.34	0.002253	0.0772	Under-expressed
ZNF311	6p22.1	0.01	0.42	0.98	0.83	-0.41	0.002258	0.0772	Under-expressed
ZNF835	19q13.43	0.77	0.59	0.46	0.34	0.19	0.002281	0.0778	Over-expressed
KLK14	19q13.41	0.41	0.29	0.27	0.28	0.12	0.002313	0.0787	Over-expressed
FCRL4	1q23.1	0.27	0.53	0.57	0.67	-0.26	0.002315	0.0787	Under-expressed
TMEM206	1q32.3	-0.19	-0.4	0.47	0.53	0.21	0.00233	0.079	Over-expressed
TCN1	11q12.1	1.85	2.78	2.13	2.17	-0.93	0.002332	0.079	Under-expressed
VPS25	17q21.2	0.06	-0.14	0.46	0.44	0.2	0.002339	0.079	Over-expressed
MPZL1	1q24.2	0.68	0.9	0.53	0.42	-0.22	0.002354	0.0793	Under-expressed
ALKBH3	11p11.2	-0.05	0.23	0.68	0.63	-0.29	0.002358	0.0793	Under-expressed
TFAM	10q21.1	-0.64	-0.49	0.38	0.27	-0.15	0.002378	0.0795	Under-expressed
PMAIP1	18q21.32	-1.52	-1.02	1.16	1.16	-0.5	0.002387	0.0795	Under-expressed
SLC9A9	3q24	0.18	0.49	0.72	0.69	-0.31	0.002388	0.0795	Under-expressed
MAPK9	5q35.3	0.15	0.4	0.58	0.54	-0.25	0.002399	0.0795	Under-expressed
GCSAM	3q13.2	-0.03	0.21	0.48	0.69	-0.24	0.002401	0.0795	Under-expressed
TMEM106C	12q13.11	-0.25	-0.52	0.63	0.57	0.27	0.002404	0.0795	Over-expressed
SARAF	8p12	0.58	0.95	0.92	0.68	-0.37	0.002409	0.0795	Under-expressed
PDCD1LG2	9p24.1	0.07	0.32	0.57	0.62	-0.25	0.002417	0.0795	Under-expressed
ARHGAP1	11p11.2	0.84	1.03	0.44	0.38	-0.18	0.002421	0.0795	Under-expressed
MRPL52	14q11.2	-0.45	-0.63	0.44	0.35	0.18	0.002421	0.0795	Over-expressed
NDUFA7	19p13.2	0.43	0.18	0.59	0.46	0.24	0.002422	0.0795	Over-expressed
TMEM65	8q24.13	0.31	-0.1	1.01	0.74	0.41	0.002429	0.0795	Over-expressed
ARMCX3	Xq22.1	0.97	1.22	0.63	0.45	-0.25	0.00244	0.0795	Under-expressed
APOBEC3C	22q13.1	-1.61	-1.35	0.62	0.62	-0.27	0.00245	0.0795	Under-expressed
EIF3H	8q23.3-q24.11	0.65	0.4	0.59	0.49	0.24	0.002456	0.0795	Over-expressed
TIPRL	1q24.2	-0.48	-0.27	0.52	0.44	-0.21	0.002457	0.0795	Under-expressed
CAPZA3	12p12.3	0.27	0.53	0.57	0.66	-0.26	0.00246	0.0795	Under-expressed
NCOA6	20q11.22	0.48	0.32	0.39	0.34	0.16	0.002462	0.0795	Over-expressed
ARFIP2	11p15.4	0.69	0.93	0.57	0.51	-0.24	0.002464	0.0795	Under-expressed
ENHO	9p13.3	0.46	0.14	0.82	0.54	0.32	0.002464	0.0795	Over-expressed
PPA1	10q22.1	-0.5	-0.28	0.49	0.52	-0.22	0.002465	0.0795	Under-expressed
AKAP7	6q23.2	-0.79	-0.52	0.68	0.55	-0.28	0.002473	0.0795	Under-expressed
LSM1	8p11.23	0.6	0.22	0.94	0.68	0.37	0.002476	0.0795	Over-expressed
MYO19	17q12	-1.78	-1.98	0.48	0.45	0.2	0.002482	0.0795	Over-expressed
FAT2	5q33.1	0.19	0.69	1.14	1.2	-0.5	0.002482	0.0795	Under-expressed
PLCL2	3p24.3	-0.72	-0.39	0.78	0.78	-0.34	0.002485	0.0795	Under-expressed
TAAR5	6q23.2	0.38	0.3	0.2	0.2	0.09	0.00249	0.0795	Over-expressed
KLHL9	9p21.3	1.1	1.36	0.65	0.54	-0.27	0.002497	0.0795	Under-expressed
PIK3CD	1p36.22	-0.29	-0.06	0.51	0.57	-0.23	0.002499	0.0795	Under-expressed
ROPN1	3q21.1	-2.68	-2.01	1.49	1.68	-0.67	0.002506	0.0796	Under-expressed
KLHL15	Xp22.11	-0.69	-0.52	0.4	0.36	-0.17	0.002516	0.0796	Under-expressed
CCNDBP1	15q15.2	0.34	0.58	0.58	0.5	-0.24	0.002518	0.0796	Under-expressed
PLA2R1	2q24.2	1.54	1.84	0.74	0.64	-0.31	0.002524	0.0797	Under-expressed
NETO2	16q12.1	-1.53	-2.03	1.22	0.99	0.5	0.002544	0.0802	Over-expressed
GNG12	1p31.3	-0.23	0.09	0.78	0.69	-0.32	0.002556	0.0804	Under-expressed
OPN1LW	Xq28	0.11	-0.06	0.42	0.37	0.17	0.002561	0.0804	Over-expressed
QRFPR	4q27	-1.34	-1	0.81	0.68	-0.33	0.002574	0.0807	Under-expressed
ISY1	3q21.3	-0.39	-0.24	0.32	0.35	-0.14	0.002595	0.0812	Under-expressed
PARVG	22q13.31	0.53	0.84	0.73	0.66	-0.3	0.002606	0.0814	Under-expressed
CCDC69	5q33.1	-0.19	0.04	0.51	0.57	-0.23	0.002613	0.0814	Under-expressed
COPB1	11p15.2	0.02	0.21	0.47	0.4	-0.19	0.00262	0.0814	Under-expressed
PQLC1	18q23	-0.1	0.12	0.54	0.44	-0.22	0.00262	0.0814	Under-expressed
MAML2	11q21	-0.61	-0.33	0.67	0.6	-0.28	0.002626	0.0814	Under-expressed
RSC1A1	1p36.21	0.21	0.01	0.51	0.38	0.2	0.002635	0.0815	Over-expressed
FBXW2	9q33.2	-0.3	-0.14	0.37	0.37	-0.16	0.002643	0.0816	Under-expressed
NKRF	Xq24	-0.7	-0.86	0.38	0.36	0.16	0.002665	0.0818	Over-expressed
ATAD2B	2p24.1-p23.3	0.34	0.19	0.36	0.35	0.15	0.002666	0.0818	Over-expressed
CAPZA2	7q31.2	-0.63	-0.32	0.77	0.6	-0.31	0.002669	0.0818	Under-expressed
GAS6	13q34	0.51	0.86	0.88	0.66	-0.35	0.00267	0.0818	Under-expressed
RAPGEF4	2q31.1	0.78	1.12	0.8	0.77	-0.34	0.002676	0.0819	Under-expressed
DIRAS3	1p31.3	1.1	1.69	1.41	1.28	-0.59	0.002698	0.0823	Under-expressed
TRIM3	11p15.4	0.75	1.05	0.71	0.66	-0.3	0.002701	0.0823	Under-expressed
WDR77	1p13.2	-0.98	-1.13	0.36	0.32	0.15	0.00271	0.0823	Over-expressed
NCK1	3q22.3	-0.05	0.11	0.39	0.32	-0.16	0.00271	0.0823	Under-expressed
BYSL	6p21.1	-0.62	-0.79	0.39	0.42	0.17	0.002718	0.0824	Over-expressed
CTDSPL	3p22.2	0.47	0.68	0.5	0.47	-0.21	0.002729	0.0826	Under-expressed
PROP1	5q35.3	0.73	0.57	0.36	0.35	0.15	0.002745	0.0827	Over-expressed
PFN4	2p23.3	0.54	0.29	0.62	0.54	0.25	0.002759	0.0827	Over-expressed
TRIM5	11p15.4	0.12	0.36	0.61	0.5	-0.25	0.002759	0.0827	Under-expressed
TRUB2	9q34.11	-0.02	-0.2	0.44	0.43	0.19	0.002761	0.0827	Over-expressed
CHRAC1	8q24.3	-0.55	-0.8	0.66	0.44	0.26	0.002766	0.0827	Over-expressed
COASY	17q21.2	-0.13	-0.34	0.51	0.48	0.21	0.002768	0.0827	Over-expressed
FAS	10q23.31	0.15	0.49	0.85	0.71	-0.35	0.00277	0.0827	Under-expressed
WFDC6	20q13.12	0.7	1.21	1.15	1.29	-0.51	0.002786	0.0827	Under-expressed
PGM1	1p31.3	-1.21	-0.98	0.57	0.49	-0.23	0.002803	0.0827	Under-expressed
LRRN1	3p26.2	0.11	0.79	1.58	1.66	-0.69	0.002803	0.0827	Under-expressed
TNIP1	5q33.1	0.14	0.33	0.45	0.38	-0.18	0.002804	0.0827	Under-expressed
MCM4	8q11.21	-1.97	-2.28	0.77	0.57	0.31	0.002808	0.0827	Over-expressed
BEND5	1p33	-0.42	-0.12	0.72	0.67	-0.3	0.002814	0.0827	Under-expressed
CD244	1q23.3	0.45	0.66	0.49	0.52	-0.21	0.002815	0.0827	Under-expressed
AGPAT1	6p21.32	0.09	-0.05	0.32	0.34	0.14	0.002817	0.0827	Over-expressed
MYBL1	8q13.1	-1.53	-2.01	1.17	1.01	0.48	0.002818	0.0827	Over-expressed
SDAD1	4q21.1	0.28	0.13	0.39	0.33	0.16	0.002821	0.0827	Over-expressed
SPAG4	20q11.22	-1.39	-1.74	0.85	0.7	0.34	0.002824	0.0827	Over-expressed
TMEM33	4p13	0.54	0.38	0.4	0.32	0.16	0.002829	0.0827	Over-expressed
IL16	15q25.1	0.41	0.65	0.58	0.57	-0.24	0.002829	0.0827	Under-expressed
HIST1H4B	6p22.2	-0.94	-1.2	0.6	0.62	0.26	0.002843	0.0829	Over-expressed
ZNF781	19q13.12	-0.62	-0.38	0.55	0.55	-0.23	0.002851	0.083	Under-expressed
ASTE1	3q22.1	0.52	0.69	0.4	0.38	-0.17	0.002853	0.083	Under-expressed
RPS4X	Xq13.1	0.31	0.52	0.49	0.46	-0.2	0.002864	0.0831	Under-expressed
FDPSP2	7q11.23	-0.68	-0.45	0.55	0.47	-0.22	0.002869	0.0831	Under-expressed
AGFG1	2q36.3	-0.36	-0.21	0.35	0.34	-0.15	0.002887	0.0835	Under-expressed
ARAF	Xp11.3	-0.32	-0.03	0.73	0.57	-0.29	0.002896	0.0836	Under-expressed
APOOL	Xq21.1	-0.02	-0.21	0.45	0.4	0.19	0.0029	0.0836	Over-expressed
CX3CR1	3p22.2	-1.23	-0.78	1.08	0.99	-0.45	0.002917	0.0837	Under-expressed
ARHGAP15	2q22.2-q22.3	-1.2	-0.84	0.83	0.89	-0.36	0.002926	0.0837	Under-expressed
DST	6p12.1	0.05	0.31	0.6	0.69	-0.27	0.002926	0.0837	Under-expressed
HIST1H4D	6p22.2	-0.82	-1.19	0.91	0.83	0.37	0.002928	0.0837	Over-expressed
DIDO1	20q13.33	-0.01	-0.23	0.57	0.38	0.22	0.00293	0.0837	Over-expressed
SLIT1	10q24.1	-1.41	-1.87	1.2	0.73	0.46	0.002936	0.0837	Over-expressed
TM9SF4	20q11.21	-0.06	-0.21	0.38	0.33	0.16	0.00294	0.0837	Over-expressed
CRKL	22q11.21	-1.18	-0.96	0.52	0.49	-0.22	0.002947	0.0838	Under-expressed
CPOX	3q11.2	-2.11	-1.92	0.45	0.45	-0.19	0.002956	0.0839	Under-expressed
OR51L1	11p15.4	0.45	0.31	0.35	0.28	0.14	0.002966	0.0841	Over-expressed
POLR2F	22q13.1	-0.69	-0.85	0.39	0.37	0.16	0.00298	0.0842	Over-expressed
PTPN11	12q24.13	0.01	-0.15	0.39	0.36	0.16	0.002983	0.0842	Over-expressed
STK17B	2q32.3	-0.38	-0.08	0.69	0.74	-0.3	0.002984	0.0842	Under-expressed
CUL5	11q22.3	0.6	0.42	0.44	0.43	0.19	0.003001	0.0844	Over-expressed
CLDN19	1p34.2	-0.47	-0.01	1.08	1.15	-0.47	0.003006	0.0844	Under-expressed
EPB41L1	20q11.23	1.07	0.82	0.61	0.59	0.25	0.003007	0.0844	Over-expressed
WLS	1p31.3	-0.65	-0.31	0.8	0.81	-0.34	0.003016	0.0845	Under-expressed
CYB561A3	11q12.2	-0.5	-0.31	0.46	0.41	-0.19	0.003042	0.0846	Under-expressed
SIRT3	11p15.5	0.54	0.73	0.45	0.44	-0.19	0.003043	0.0846	Under-expressed
RNASE7	14q11.2	-0.21	0.04	0.64	0.42	-0.25	0.003046	0.0846	Under-expressed
LOC84843	22q12.2	-0.04	0.22	0.64	0.5	-0.25	0.003047	0.0846	Under-expressed
SLC52A1	17p13.2	1.6	1.26	0.84	0.66	0.33	0.003051	0.0846	Over-expressed
BDNF	11p14.1	-2.46	-3.23	2.03	1.15	0.77	0.003055	0.0846	Over-expressed
SYT11	1q22	0.26	0.48	0.53	0.51	-0.22	0.003058	0.0846	Under-expressed
CBWD5	9q21.11	-0.81	-0.53	0.67	0.66	-0.28	0.003073	0.0846	Under-expressed
CBWD1	9p24.3	-0.09	0.19	0.71	0.56	-0.28	0.003079	0.0846	Under-expressed
PLD4	14q32.33	0.53	0.83	0.71	0.68	-0.3	0.003083	0.0846	Under-expressed
LYZL2	10p11.23	0.32	-0.26	1.45	1.18	0.58	0.003084	0.0846	Over-expressed
SELPLG	12q24.11	0.26	0.53	0.65	0.67	-0.28	0.00309	0.0846	Under-expressed
TMEM208	16q22.1	0.09	-0.11	0.5	0.44	0.2	0.00309	0.0846	Over-expressed
APOL6	22q12.3	0.16	0.43	0.65	0.63	-0.27	0.003091	0.0846	Under-expressed
GNAI2	3p21.31	-0.07	0.18	0.61	0.55	-0.25	0.003094	0.0846	Under-expressed
JAK3	19p13.11	-0.17	-0.03	0.33	0.31	-0.14	0.003101	0.0846	Under-expressed
ZNF292	6q14.3	0.32	0.07	0.64	0.47	0.25	0.00311	0.0847	Over-expressed
PEX2	8q21.13	0.98	0.7	0.73	0.41	0.27	0.003117	0.0848	Over-expressed
LIN37	19q13.12	0.47	0.3	0.4	0.38	0.17	0.003124	0.0848	Over-expressed
CDC42SE2	5q31.1	-0.25	-0.01	0.57	0.54	-0.24	0.003141	0.0851	Under-expressed
SPANXC	Xq27.2	-2.51	-2.78	0.71	0.37	0.26	0.003144	0.0851	Over-expressed
WDR97	8q24.3	-0.18	-0.33	0.38	0.34	0.15	0.003156	0.0853	Over-expressed
SSMEM1	7q32.2	-0.62	-0.41	0.52	0.47	-0.21	0.003168	0.0855	Under-expressed
TCTN3	10q24.1	0.31	0.44	0.3	0.31	-0.13	0.003173	0.0855	Under-expressed
DNAJC5	20q13.33	0.05	-0.17	0.58	0.4	0.23	0.003187	0.0857	Over-expressed
GPRIN2	10q11.22	0.77	1.22	1.11	0.98	-0.45	0.00321	0.0861	Under-expressed
DDHD2	8p11.23	0.26	-0.09	0.85	0.73	0.34	0.003211	0.0861	Over-expressed
ILDR2	1q24.1	0.38	0.29	0.21	0.23	0.09	0.003225	0.0862	Over-expressed
CLDN3	7q11.23	1.74	1.39	0.88	0.78	0.36	0.003227	0.0862	Over-expressed
WDYHV1	8q24.13	0	-0.25	0.66	0.45	0.25	0.003229	0.0862	Over-expressed
FAM83A	8q24.13	-2.98	-3.31	0.84	0.66	0.33	0.003236	0.0862	Over-expressed
FMR1	Xq27.3	0.37	0.19	0.44	0.36	0.17	0.003267	0.0868	Over-expressed
SPRED1	15q14	-0.14	0.16	0.71	0.72	-0.3	0.003268	0.0868	Under-expressed
CSN1S1	4q13.3	-0.89	-0.43	0.91	1.45	-0.46	0.003293	0.0873	Under-expressed
LRIT1	10q23.1	0.09	-0.08	0.41	0.41	0.17	0.003312	0.0877	Over-expressed
THAP10	15q23	-0.51	-0.28	0.55	0.54	-0.23	0.003325	0.0879	Under-expressed
OR10P1	12q13.2	0.39	0.31	0.21	0.2	0.09	0.003333	0.0879	Over-expressed
PITPNA	17p13.3	-0.37	-0.19	0.43	0.39	-0.18	0.003335	0.0879	Under-expressed
JPT2	16p13.3	0.79	0.59	0.5	0.45	0.2	0.00334	0.0879	Over-expressed
OR2W3	1q44	-0.19	0.12	0.77	0.68	-0.31	0.003348	0.088	Under-expressed
GMDS	6p25.3	-0.6	-0.35	0.6	0.65	-0.26	0.003359	0.088	Under-expressed
CTCFL	20q13.31	-4.95	-5.32	0.83	1.03	0.38	0.003359	0.088	Over-expressed
CCL27	9p13.3	-1.04	-0.78	0.67	0.5	-0.26	0.003385	0.0884	Under-expressed
MRPL15	8q11.23	-0.36	-0.61	0.66	0.42	0.25	0.003388	0.0884	Over-expressed
RAB2A	8q12.1-q12.2	0.98	0.76	0.57	0.34	0.21	0.003392	0.0884	Over-expressed
CYSLTR1	Xq21.1	-0.2	0.21	0.99	0.97	-0.41	0.003403	0.0885	Under-expressed
STRADB	2q33.1	-0.95	-0.77	0.43	0.42	-0.18	0.003411	0.0885	Under-expressed
FAM49B	8q24.21	0.18	-0.11	0.75	0.54	0.29	0.003411	0.0885	Over-expressed
RARB	3p24.2	0.15	0.54	0.95	0.89	-0.39	0.003428	0.0887	Under-expressed
WDR25	14q32.2	0.29	0.47	0.43	0.44	-0.18	0.00343	0.0887	Under-expressed
CEPT1	1p13.3	-0.17	0.06	0.58	0.51	-0.23	0.003441	0.0889	Under-expressed
ARHGDIB	12p12.3	0.54	0.9	0.89	0.74	-0.35	0.003446	0.0889	Under-expressed
ARHGAP31	3q13.32-q13.33	1.22	1.5	0.71	0.59	-0.28	0.003476	0.0895	Under-expressed
ZNF184	6p22.1	-0.16	0.01	0.39	0.41	-0.16	0.003491	0.0896	Under-expressed
PRICKLE2	3p14.1	0.81	1.11	0.74	0.64	-0.3	0.003494	0.0896	Under-expressed
ASPRV1	2p13.3	-0.09	0.19	0.67	0.61	-0.27	0.003494	0.0896	Under-expressed
C11ORF42	11p15.4	0.5	0.38	0.3	0.23	0.12	0.003502	0.0896	Over-expressed
GPX5	6p22.1	0.27	0.18	0.25	0.19	0.1	0.003526	0.0901	Over-expressed
DPYD	1p21.3	-0.13	0.18	0.77	0.71	-0.31	0.003543	0.0901	Under-expressed
RCN1	11p13	-0.57	-0.31	0.63	0.64	-0.26	0.003558	0.0901	Under-expressed
ABCC11	16q12.1	3.24	3.89	1.69	1.19	-0.65	0.003561	0.0901	Under-expressed
KLF4	9q31.2	-0.57	-0.21	0.85	0.88	-0.36	0.003562	0.0901	Under-expressed
SLC38A2	12q13.11	-0.48	-0.72	0.63	0.46	0.24	0.003566	0.0901	Over-expressed
CYBRD1	2q31.1	2.09	2.56	1.15	1.11	-0.47	0.003569	0.0901	Under-expressed
PABPC1	8q22.3	-0.01	-0.26	0.64	0.53	0.25	0.003569	0.0901	Over-expressed
NBN	8q21.3	0.71	0.48	0.6	0.47	0.23	0.003576	0.0901	Over-expressed
PSME3	17q21.31	-0.03	-0.18	0.34	0.34	0.14	0.003579	0.0901	Over-expressed
CD320	19p13.2	-1.46	-1.68	0.55	0.51	0.22	0.00358	0.0901	Over-expressed
BIN3-IT1	8p21.3	-0.94	-0.76	0.43	0.37	-0.17	0.00359	0.0902	Under-expressed
COMMD1	2p15	0.23	0.38	0.38	0.3	-0.15	0.003592	0.0902	Under-expressed
VDAC1	5q31.1	-0.16	-0.35	0.46	0.48	0.19	0.00361	0.0904	Over-expressed
ZFAND4	10q11.22	1.43	1.75	0.77	0.72	-0.31	0.003611	0.0904	Under-expressed
APRT	16q24.3	-0.35	-0.58	0.57	0.5	0.23	0.00362	0.0905	Over-expressed
BTN3A1	6p22.2	-0.09	0.2	0.72	0.63	-0.29	0.003634	0.0907	Under-expressed
TMEM31	Xq22.2	-0.35	-0.63	0.7	0.64	0.28	0.003655	0.0909	Over-expressed
ZMYND11	10p15.3	1.48	1.32	0.38	0.37	0.16	0.003662	0.0909	Over-expressed
MYLK	3q21.1	1.57	1.87	0.73	0.67	-0.29	0.003672	0.0909	Under-expressed
CCDC43	17q21.31	-0.35	-0.54	0.47	0.4	0.19	0.003678	0.0909	Over-expressed
FAM206A	9q31.3	-0.05	0.18	0.59	0.45	-0.23	0.003682	0.0909	Under-expressed
SCGB2A2	11q12.3	6.88	7.77	2.35	1.57	-0.89	0.003686	0.0909	Under-expressed
SCGB1D2	11q12.3	4.63	5.53	2.34	1.66	-0.89	0.003689	0.0909	Under-expressed
SWAP70	11p15.4	0.74	0.97	0.57	0.49	-0.23	0.003692	0.0909	Under-expressed
FAM126A	7p15.3	-2.25	-1.99	0.59	0.68	-0.26	0.003699	0.0909	Under-expressed
RPL15P11	7q33	-0.99	-0.82	0.44	0.39	-0.18	0.003701	0.0909	Under-expressed
FLII	17p11.2	0.1	0.31	0.5	0.53	-0.21	0.003705	0.0909	Under-expressed
ZFYVE28	4p16.3	0.74	0.5	0.59	0.6	0.25	0.003708	0.0909	Over-expressed
KRTAP4-11	17q21.2	0.64	0.44	0.48	0.45	0.2	0.003718	0.091	Over-expressed
ACO1	9p21.1	-1.13	-0.9	0.56	0.48	-0.22	0.003748	0.0916	Under-expressed
AASS	7q31.32	-1.46	-1.19	0.67	0.63	-0.27	0.003751	0.0916	Under-expressed
FES	15q26.1	-0.08	0.16	0.63	0.53	-0.25	0.00376	0.0917	Under-expressed
KIAA0513	16q24.1	0.47	0.27	0.47	0.46	0.19	0.003785	0.0921	Over-expressed
ZNF804A	2q32.1	0.14	0.32	0.4	0.49	-0.18	0.0038	0.0921	Under-expressed
ANGPTL5	11q22.1	-1.38	-0.99	0.94	0.94	-0.39	0.0038	0.0921	Under-expressed
LRRTM2	5q31.2	-0.07	0.08	0.36	0.39	-0.15	0.003815	0.0921	Under-expressed
TAC1	7q21.3	1.13	1.67	1.31	1.35	-0.54	0.003817	0.0921	Under-expressed
PRB2	12p13.2	0.09	-0.07	0.41	0.31	0.16	0.003819	0.0921	Over-expressed
PNPO	17q21.32	0.47	0.28	0.47	0.45	0.19	0.00382	0.0921	Over-expressed
CRAT	9q34.11	0.91	1.3	0.97	0.86	-0.39	0.003828	0.0921	Under-expressed
ARV1	1q42.2	0.44	0.69	0.64	0.5	-0.25	0.003829	0.0921	Under-expressed
CBX1	17q21.32	0.19	-0.09	0.68	0.67	0.28	0.003837	0.0921	Over-expressed
RNH1	11p15.5	0.08	0.25	0.43	0.37	-0.17	0.003838	0.0921	Under-expressed
ABHD17B	9q21.13	-0.76	-0.51	0.61	0.53	-0.24	0.003849	0.0922	Under-expressed
NEU3	11q13.4	-0.19	-0.06	0.31	0.31	-0.13	0.003881	0.0925	Under-expressed
USP3	15q22.31	-0.32	-0.12	0.5	0.5	-0.21	0.003889	0.0925	Under-expressed
TIA1	2p13.3	-1.11	-0.95	0.37	0.44	-0.16	0.003889	0.0925	Under-expressed
ADGRG5	16q21	0.34	0.65	0.71	0.82	-0.31	0.00389	0.0925	Under-expressed
MIP	12q13.3	0.31	0.11	0.5	0.47	0.2	0.00389	0.0925	Over-expressed
DYNLRB1	20q11.22	0.64	0.49	0.39	0.36	0.16	0.003892	0.0925	Over-expressed
SPATA7	14q31.3	0.28	0.46	0.44	0.42	-0.18	0.003906	0.0927	Under-expressed
TRIM38	6p22.2	0.53	0.76	0.58	0.49	-0.23	0.003918	0.0927	Under-expressed
UBE2C	20q13.12	-1.63	-1.96	0.83	0.72	0.33	0.00392	0.0927	Over-expressed
FLT3LG	19q13.33	-0.27	-0.08	0.46	0.47	-0.19	0.003944	0.0932	Under-expressed
JUP	17q21.2	1.53	1.32	0.5	0.5	0.21	0.003955	0.0933	Over-expressed
FMNL1	17q21.31	-0.94	-0.66	0.68	0.65	-0.28	0.003974	0.0934	Under-expressed
GNG2	14q22.1	-0.79	-0.57	0.53	0.54	-0.22	0.003983	0.0934	Under-expressed
CARD17	11q22.3	0.18	0.47	0.68	0.75	-0.29	0.003986	0.0934	Under-expressed
OR2B11	1q44	0.44	0.34	0.25	0.22	0.1	0.003991	0.0934	Over-expressed
TMEM237	2q33.1	-0.52	-0.34	0.44	0.42	-0.18	0.003997	0.0934	Under-expressed
ZNHIT3	17q12	-0.14	-0.32	0.44	0.42	0.18	0.004001	0.0934	Over-expressed
AANAT	17q25.1	0.48	0.37	0.29	0.2	0.11	0.004009	0.0934	Over-expressed
IFT22	7q22.1	0.48	0.63	0.36	0.37	-0.15	0.004012	0.0934	Under-expressed
ABCB6	2q35	-0.81	-1.05	0.57	0.65	0.24	0.004015	0.0934	Over-expressed
P2RX3	11q12.1	0.35	0.25	0.22	0.28	0.1	0.004017	0.0934	Over-expressed
P2RY12	3q25.1	1.61	2.02	1.02	0.98	-0.41	0.00402	0.0934	Under-expressed
ARHGEF5	7q35	1.55	1.74	0.48	0.39	-0.19	0.004029	0.0934	Under-expressed
CFB	6p21.33	2.44	3.1	1.69	1.4	-0.66	0.004032	0.0934	Under-expressed
C9ORF85	9q21.13	-0.94	-0.75	0.48	0.47	-0.2	0.004048	0.0937	Under-expressed
EGR1	5q31.2	0.39	0.95	1.33	1.44	-0.56	0.004054	0.0937	Under-expressed
ZNF708	19p12	-0.11	0.11	0.52	0.56	-0.22	0.004089	0.0944	Under-expressed
SOCS5	2p21	0.26	0.44	0.43	0.47	-0.18	0.004095	0.0944	Under-expressed
FBN2	5q23.3	-0.36	-0.78	1.11	0.9	0.43	0.004103	0.0944	Over-expressed
PTP4A3	8q24.3	0.52	0.24	0.72	0.54	0.28	0.004118	0.0946	Over-expressed
CIAO3	16p13.3	0.85	0.66	0.46	0.46	0.19	0.004126	0.0947	Over-expressed
NUP98	11p15.4	-0.15	0	0.39	0.32	-0.15	0.00413	0.0947	Under-expressed
PAQR9	3q23	-4.2	-4.49	0.71	0.69	0.29	0.004154	0.0951	Over-expressed
RFC2	7q11.23	-1.21	-1.03	0.45	0.36	-0.17	0.004159	0.0951	Under-expressed
TMEM140	7q33	0.72	0.96	0.57	0.59	-0.24	0.004175	0.0953	Under-expressed
FAM32A	19p13.11	-0.1	0.1	0.5	0.41	-0.19	0.004188	0.0955	Under-expressed
FAM234A	16p13.3	0.46	0.3	0.39	0.38	0.16	0.004211	0.0956	Over-expressed
TAS2R31	12p13.2	0.44	0.3	0.36	0.32	0.14	0.004215	0.0956	Over-expressed
UBLCP1	5q33.3	-0.53	-0.37	0.39	0.36	-0.16	0.004217	0.0956	Under-expressed
PTGER4	5p13.1	0.03	0.41	0.96	0.87	-0.38	0.004222	0.0956	Under-expressed
TRMT61A	14q32.33	0.2	0.04	0.43	0.34	0.16	0.004224	0.0956	Over-expressed
ANKRD33	12q13.13	0.4	0.3	0.27	0.19	0.1	0.004229	0.0956	Over-expressed
CASP6	4q25	0.66	0.88	0.56	0.47	-0.22	0.004255	0.0959	Under-expressed
VAPB	20q13.32	0.22	0.03	0.48	0.42	0.19	0.004255	0.0959	Over-expressed
GPR25	1q32.1	0.44	0.33	0.29	0.21	0.11	0.004261	0.0959	Over-expressed
SBNO1	12q24.31	0.31	0.11	0.51	0.4	0.2	0.004265	0.0959	Over-expressed
GATAD2A	19p13.11	-0.37	-0.53	0.43	0.34	0.17	0.004308	0.0966	Over-expressed
TPMT	6p22.3	-1.07	-0.84	0.61	0.47	-0.23	0.004313	0.0966	Under-expressed
KCNF1	2p25.1	0.86	0.27	1.49	1.33	0.59	0.004316	0.0966	Over-expressed
FBXL6	8q24.3	0	-0.31	0.81	0.62	0.31	0.004317	0.0966	Over-expressed
RELB	19q13.32	0.99	1.24	0.63	0.57	-0.25	0.004336	0.0967	Under-expressed
ADPRH	3q13.33	1.04	1.26	0.53	0.49	-0.21	0.004337	0.0967	Under-expressed
SUSD6	14q24.1	1.86	2.01	0.39	0.35	-0.15	0.004341	0.0967	Under-expressed
EIF3M	11p13	-0.98	-0.77	0.57	0.45	-0.22	0.004345	0.0967	Under-expressed
CDKL5	Xp22.13	1.03	0.84	0.47	0.42	0.19	0.00435	0.0967	Over-expressed
ZIM2	19q13.43	-0.01	-0.62	1.69	0.91	0.61	0.004355	0.0967	Over-expressed
RTL9	Xq23	-0.05	0.2	0.6	0.67	-0.25	0.004361	0.0967	Under-expressed
RPL11	1p36.11	-0.48	-0.29	0.46	0.49	-0.19	0.004384	0.0971	Under-expressed
PCYT1A	3q29	0.34	0.11	0.62	0.44	0.23	0.004395	0.0971	Over-expressed
PCNP	3q12.3	-0.39	-0.22	0.42	0.33	-0.16	0.004395	0.0971	Under-expressed
NTN3	16p13.3	0.25	0.12	0.31	0.28	0.12	0.004419	0.0974	Over-expressed
RAE1	20q13.31	-0.6	-0.85	0.66	0.42	0.24	0.004426	0.0974	Over-expressed
CLDN1	3q28	-0.53	-0.08	1.1	1.09	-0.44	0.004427	0.0974	Under-expressed
AKNA	9q32	-0.91	-0.73	0.45	0.43	-0.18	0.004441	0.0975	Under-expressed
HSPG2	1p36.12	0.5	0.71	0.54	0.42	-0.21	0.004469	0.0979	Under-expressed
SELENBP1	1q21.3	1.32	1.61	0.74	0.61	-0.28	0.004472	0.0979	Under-expressed
PABPN1	14q11.2	-0.2	-0.34	0.38	0.3	0.15	0.004487	0.0979	Over-expressed
PPP4R1	18p11.22	-0.05	0.16	0.53	0.48	-0.21	0.004488	0.0979	Under-expressed
PLPBP	8p11.23	0.75	0.44	0.81	0.62	0.31	0.004488	0.0979	Over-expressed
SF3B1	2q33.1	0.17	0.26	0.21	0.23	-0.09	0.004493	0.0979	Under-expressed
PTGFRN	1p13.1	0.82	1.04	0.57	0.51	-0.22	0.004515	0.0983	Under-expressed
UNG	12q24.11	-0.4	-0.58	0.49	0.42	0.19	0.004533	0.0985	Over-expressed
QARS	3p21.31	-0.27	-0.08	0.46	0.44	-0.18	0.004536	0.0985	Under-expressed
2018-09-02	2q37.3	0.12	0.27	0.4	0.35	-0.15	0.004542	0.0985	Under-expressed
SLC16A11	17p13.1	0.71	0.54	0.44	0.35	0.17	0.004558	0.0987	Over-expressed
DNAJA1	9p21.1	-0.34	-0.16	0.45	0.46	-0.18	0.004571	0.0989	Under-expressed
L3MBTL4	18p11.31	0.01	0.25	0.59	0.58	-0.24	0.004594	0.0992	Under-expressed
GFOD2	16q22.1	0.51	0.32	0.52	0.39	0.19	0.004608	0.0994	Over-expressed
SLC17A6	11p14.3	0.28	0.15	0.3	0.37	0.13	0.004647	0.0999	Over-expressed
TRMO	9q22.33	0.46	0.67	0.55	0.41	-0.21	0.004649	0.0999	Under-expressed
FUT7	9q34.3	0.22	0.4	0.44	0.43	-0.18	0.004654	0.0999	Under-expressed
GRAP	17p11.2	-0.13	0.07	0.51	0.45	-0.2	0.004654	0.0999	Under-expressed
HNRNPH2	Xq22.1	0.88	1.04	0.41	0.36	-0.16	0.004684	0.1	Under-expressed
COL19A1	6q13	-0.35	-0.13	0.59	0.5	-0.23	0.004688	0.1	Under-expressed
MYO5C	15q21.2	1.07	1.29	0.56	0.57	-0.23	0.004714	0.101	Under-expressed
DCT	13q32.1	-4.26	-4.4	0.33	0.35	0.14	0.004725	0.101	Over-expressed
LRRC31	3q26.2	1.75	2.53	1.98	1.81	-0.78	0.004728	0.101	Under-expressed
BIK	22q13.2	2.63	2.32	0.76	0.78	0.31	0.004729	0.101	Over-expressed
C8ORF44	8q13.1	-0.01	-0.28	0.74	0.52	0.27	0.004755	0.101	Over-expressed
ZNF586	19q13.43	-0.1	0.11	0.52	0.51	-0.21	0.004776	0.101	Under-expressed
ACMSD	2q21.3	0.55	1.31	1.84	1.97	-0.76	0.004782	0.101	Under-expressed
CNIH1	14q22.2	-0.14	0.02	0.39	0.41	-0.16	0.004793	0.102	Under-expressed
TIPARP	3q25.31	-0.13	0.16	0.72	0.74	-0.29	0.004806	0.102	Under-expressed
PDGFC	4q32.1	0.24	0.54	0.79	0.64	-0.3	0.004812	0.102	Under-expressed
NCF1	7q11.23	1.6	1.89	0.72	0.7	-0.29	0.004834	0.102	Under-expressed
BTAF1	10q23.32	-1.23	-1.03	0.51	0.46	-0.2	0.004845	0.102	Under-expressed
SCN2B	11q23.3	0.99	1.29	0.75	0.75	-0.3	0.004852	0.102	Under-expressed
IL13RA1	Xq24	0.94	1.13	0.47	0.45	-0.19	0.004864	0.102	Under-expressed
DOK1	2p13.1	0.63	0.91	0.72	0.68	-0.29	0.004877	0.102	Under-expressed
TOP2B	3p24.2	-0.06	0.09	0.39	0.37	-0.15	0.0049	0.103	Under-expressed
TAF4	20q13.33	-0.27	-0.51	0.68	0.42	0.25	0.004907	0.103	Over-expressed
RUNX1-IT1	21q22.12	-2.38	-2.1	0.65	0.8	-0.28	0.004907	0.103	Under-expressed
ZNF100	19p12	-0.26	-0.06	0.5	0.53	-0.21	0.004914	0.103	Under-expressed
PALD1	10q22.1	0.52	0.8	0.7	0.7	-0.28	0.004925	0.103	Under-expressed
CDK5RAP3	17q21.32	-0.38	-0.55	0.44	0.4	0.17	0.00495	0.103	Over-expressed
LIN7B	19q13.33	0.25	0.02	0.57	0.57	0.23	0.004952	0.103	Over-expressed
RFC1	4p14	-0.17	-0.33	0.4	0.34	0.15	0.004955	0.103	Over-expressed
HNRNPCL1	1p36.21	0.36	0.55	0.47	0.43	-0.18	0.004963	0.103	Under-expressed
BEST2	19p13.13	0.25	0.13	0.33	0.25	0.12	0.00497	0.103	Over-expressed
SOCS7	17q12	0.33	0.07	0.69	0.5	0.26	0.004976	0.103	Over-expressed
PRELP	1q32.1	1.81	2.12	0.8	0.71	-0.31	0.004978	0.103	Under-expressed
MMP24	20q11.22	0.37	0.25	0.31	0.29	0.12	0.004978	0.103	Over-expressed
P2RY13	3q25.1	1.57	1.88	0.74	0.8	-0.3	0.004985	0.103	Under-expressed
TRAPPC2L	16q24.3	-0.3	-0.45	0.4	0.33	0.15	0.004993	0.103	Over-expressed
RNASE6	14q11.2	-0.6	-0.29	0.79	0.73	-0.31	0.004997	0.103	Under-expressed
OR52M1	11p15.4	0.18	0.08	0.27	0.24	0.1	0.005001	0.103	Over-expressed
CLCA4	1p22.3	0.31	0.56	0.6	0.64	-0.24	0.005014	0.103	Under-expressed
MC2R	18p11.21	0.35	0.2	0.37	0.37	0.15	0.005016	0.103	Over-expressed
HOXB2	17q21.32	0.79	1.34	1.41	1.28	-0.55	0.005018	0.103	Under-expressed
SLC30A2	1p36.11	1.14	0.79	0.94	0.73	0.35	0.005021	0.103	Over-expressed
FAM71F2	7q32.1	-0.26	0	0.63	0.64	-0.25	0.005033	0.103	Under-expressed
TRPM5	11p15.5	0.08	-0.08	0.47	0.28	0.17	0.005046	0.103	Over-expressed
WDR59	16q23.1	-0.68	-0.81	0.36	0.29	0.14	0.005047	0.103	Over-expressed
RER1	1p36.32	0.23	0.36	0.34	0.33	-0.14	0.005082	0.103	Under-expressed
TLR3	4q35.1	1.48	1.85	0.98	0.84	-0.38	0.005095	0.103	Under-expressed
SEMA4B	15q26.1	0.59	0.82	0.57	0.58	-0.23	0.005096	0.103	Under-expressed
LIG3	17q12	0.43	0.24	0.46	0.5	0.19	0.005107	0.103	Over-expressed
SAMD15	14q24.3	0.46	0.78	0.81	0.78	-0.32	0.005116	0.103	Under-expressed
SLC2A9	4p16.1	-0.3	-0.1	0.51	0.43	-0.19	0.005117	0.103	Under-expressed
B3GNT8	19q13.2	2.62	2.38	0.63	0.5	0.24	0.005119	0.103	Over-expressed
BECN1	17q21.31	0.9	0.73	0.45	0.4	0.18	0.005124	0.103	Over-expressed
LY9	1q23.3	0.24	0.49	0.58	0.74	-0.25	0.005128	0.103	Under-expressed
BNIP2	15q22.2	-0.55	-0.36	0.49	0.46	-0.19	0.005132	0.103	Under-expressed
CHL1	3p26.3	1.46	1.89	1.04	1.18	-0.43	0.005148	0.103	Under-expressed
DBNDD1	16q24.3	-0.04	-0.3	0.67	0.63	0.26	0.005163	0.103	Over-expressed
SIX1	14q23.1	1.43	0.61	2.14	1.9	0.82	0.005163	0.103	Over-expressed
ARMCX1	Xq22.1	1.31	1.74	1.11	0.95	-0.42	0.005166	0.103	Under-expressed
SGK1	6q23.2	-1.63	-1.27	0.92	0.88	-0.36	0.005174	0.103	Under-expressed
USP1	1p31.3	-1.2	-1	0.52	0.42	-0.2	0.005174	0.103	Under-expressed
OR11H4	14q11.2	0.19	0.05	0.33	0.37	0.14	0.005174	0.103	Over-expressed
THAP8	19q13.12	0.45	0.29	0.39	0.39	0.15	0.005196	0.104	Over-expressed
NDUFA10	2q37.3	0.17	0.38	0.54	0.47	-0.21	0.005206	0.104	Under-expressed
SIAH2	3q25.1	0.78	1.12	0.86	0.88	-0.34	0.005213	0.104	Under-expressed
TXNDC5	6p24.3	-1.06	-0.83	0.6	0.46	-0.22	0.005225	0.104	Under-expressed
ABCB7	Xq13.3	-0.68	-0.54	0.35	0.34	-0.14	0.005233	0.104	Under-expressed
CXCL2	4q13.3	-1.4	-0.9	1.2	1.38	-0.5	0.005239	0.104	Under-expressed
SWI5	9q34.11	0.38	0.25	0.33	0.33	0.13	0.005243	0.104	Over-expressed
COX6A1	12q24.31|12q24.2	0.58	0.4	0.42	0.49	0.18	0.005245	0.104	Over-expressed
MAFG	17q25.3	-0.51	-0.68	0.47	0.37	0.18	0.005261	0.104	Over-expressed
CD40	20q13.12	0.38	0.65	0.69	0.68	-0.27	0.005283	0.104	Under-expressed
FST	5q11.2	-3.25	-2.85	0.98	1.02	-0.39	0.005288	0.104	Under-expressed
SLA2	20q11.23	-0.6	-0.27	0.77	0.96	-0.33	0.00529	0.104	Under-expressed
AKR7A3	1p36.13	1.76	1.37	1.01	0.9	0.39	0.005296	0.104	Over-expressed
ARHGAP30	1q23.3	0.75	1.05	0.77	0.79	-0.31	0.005319	0.105	Under-expressed
CIB3	19p13.11	1.42	1.07	0.91	0.82	0.35	0.005323	0.105	Over-expressed
IL22RA2	6q23.3	0.67	0.94	0.58	0.86	-0.27	0.005355	0.105	Under-expressed
FOXP1	3p13	1.25	1.44	0.48	0.49	-0.19	0.005357	0.105	Under-expressed
MNDA	1q23.1	3.46	3.86	1.04	0.91	-0.4	0.00537	0.105	Under-expressed
KRT8	12q13.13	0.19	-0.15	0.9	0.76	0.34	0.005413	0.106	Over-expressed
CELF3	1q21.3	0.09	-0.15	0.64	0.56	0.25	0.005423	0.106	Over-expressed
CNPY3	6p21.1	-0.19	0	0.5	0.5	-0.2	0.00545	0.106	Under-expressed
TMEM123	11q22.2	-0.67	-0.46	0.53	0.51	-0.21	0.00547	0.106	Under-expressed
EVA1C	21q22.11	0.62	0.96	0.89	0.77	-0.34	0.005483	0.106	Under-expressed
ZNRF1	16q23.1	-0.77	-1.02	0.67	0.5	0.25	0.005489	0.106	Over-expressed
EMG1	12p13.31	-0.4	-0.59	0.49	0.4	0.18	0.005489	0.106	Over-expressed
MRPL14	6p21.1	-0.23	-0.41	0.41	0.49	0.17	0.005494	0.106	Over-expressed
TRIP12	2q36.3	0.21	0.38	0.46	0.37	-0.17	0.005507	0.106	Under-expressed
MECR	1p35.3	-0.16	-0.3	0.37	0.36	0.15	0.005514	0.106	Over-expressed
TSEN15	1q25.3	-0.51	-0.3	0.53	0.46	-0.2	0.005522	0.106	Under-expressed
CTSA	20q13.12	0.05	-0.17	0.6	0.44	0.22	0.005522	0.106	Over-expressed
GSKIP	14q32.2	0.2	0.39	0.47	0.42	-0.18	0.005527	0.106	Under-expressed
ERLEC1	2p16.2	-0.02	0.17	0.52	0.39	-0.19	0.005527	0.106	Under-expressed
TSPAN4	11p15.5	-0.56	-0.31	0.64	0.58	-0.25	0.005534	0.106	Under-expressed
ZBTB11	3q12.3	-0.34	-0.2	0.36	0.34	-0.14	0.005541	0.106	Under-expressed
SPATA6L	9p24.2-p24.1	1.32	1.77	1.21	0.99	-0.45	0.005552	0.107	Under-expressed
RPL10A	6p21.31	-0.16	0.03	0.5	0.45	-0.19	0.005583	0.107	Under-expressed
ELMO1	7p14.2-p14.1	-0.02	0.17	0.5	0.48	-0.19	0.005593	0.107	Under-expressed
EEF2KMT	16p13.3	1.35	1.16	0.49	0.5	0.2	0.005599	0.107	Over-expressed
PSMB9	6p21.32	-0.2	0.16	0.92	0.9	-0.36	0.005608	0.107	Under-expressed
PPP2R2B	5q32	-1.15	-0.82	0.8	0.89	-0.33	0.005614	0.107	Under-expressed
SCGB1D1	11q12.3	3.86	4.52	1.82	1.3	-0.66	0.005639	0.107	Under-expressed
NABP1	2q32.3	-0.8	-0.5	0.74	0.75	-0.29	0.005646	0.107	Under-expressed
OPN4	10q23.2	0.39	0.28	0.28	0.26	0.11	0.005647	0.107	Over-expressed
PDCD4	10q25.2	1.71	1.98	0.69	0.7	-0.27	0.005689	0.108	Under-expressed
EDC3	15q24.1	-0.75	-0.63	0.31	0.24	-0.12	0.005692	0.108	Under-expressed
MAGEA4	Xq28	-3.73	-4.13	1.18	0.54	0.4	0.005706	0.108	Over-expressed
CASP5	11q22.3	0.23	0.44	0.54	0.49	-0.21	0.005718	0.108	Under-expressed
CLASP1	2q14.2-q14.3	0.07	-0.09	0.42	0.38	0.16	0.005734	0.108	Over-expressed
RPL18	19q13.33	-0.21	-0.04	0.45	0.45	-0.18	0.005739	0.108	Under-expressed
HOOK2	19p13.13	0.14	0.4	0.68	0.59	-0.26	0.00575	0.108	Under-expressed
MAP4K1	19q13.2	-0.62	-0.43	0.46	0.56	-0.19	0.00576	0.108	Under-expressed
AK3	9p24.1	-0.55	-0.33	0.58	0.56	-0.23	0.00576	0.108	Under-expressed
ZFP37	9q32	-0.59	-0.22	0.98	0.88	-0.37	0.005765	0.108	Under-expressed
NEURL3	2q11.2	0.53	0.93	0.97	1.05	-0.39	0.00579	0.109	Under-expressed
HDAC1	1p35.2-p35.1	-0.29	-0.47	0.46	0.43	0.18	0.0058	0.109	Over-expressed
EP400	12q24.33	-0.25	-0.35	0.28	0.24	0.1	0.005811	0.109	Over-expressed
ARFGAP3	22q13.2	-0.34	-0.1	0.62	0.6	-0.24	0.005829	0.109	Under-expressed
PRDM9	5p14.2	-1.76	-1.95	0.46	0.54	0.19	0.005833	0.109	Over-expressed
NDEL1	17p13.1	0.02	0.16	0.37	0.3	-0.14	0.005868	0.109	Under-expressed
E2F5	8q21.2	-0.11	-0.44	0.92	0.64	0.33	0.005868	0.109	Over-expressed
TIMM50	19q13.2	-0.45	-0.59	0.37	0.34	0.14	0.00587	0.109	Over-expressed
ZNF583	19q13.43	0.33	0.57	0.64	0.49	-0.23	0.005885	0.11	Under-expressed
CHI3L2	1p13.2	-0.29	0.32	1.62	1.42	-0.61	0.005886	0.11	Under-expressed
RANBP6	9p24.1	0.28	0.51	0.63	0.48	-0.23	0.00593	0.11	Under-expressed
TMEM119	12q23.3	1.56	1.83	0.7	0.65	-0.27	0.005935	0.11	Under-expressed
ST3GAL6	3q12.1	-3	-2.78	0.59	0.55	-0.23	0.00594	0.11	Under-expressed
KHSRP	19p13.3	-0.61	-0.77	0.44	0.33	0.16	0.005952	0.11	Over-expressed
HVCN1	12q24.11	1.01	1.22	0.55	0.54	-0.21	0.005954	0.11	Under-expressed
TMEM70	8q21.11	0.24	-0.02	0.74	0.54	0.27	0.005973	0.11	Over-expressed
ZRSR2	Xp22.2	0.42	0.59	0.46	0.4	-0.17	0.005993	0.111	Under-expressed
KRT85	12q13.13	-0.72	-0.93	0.57	0.46	0.21	0.006	0.111	Over-expressed
RCAN1	21q22.12	-0.44	-0.08	0.92	0.93	-0.36	0.006045	0.111	Under-expressed
MPP7	10p12.1	2.14	1.84	0.75	0.81	0.3	0.006049	0.111	Over-expressed
SGF29	16p11.2	0.09	-0.15	0.64	0.49	0.23	0.006057	0.111	Over-expressed
PAK6	15q15.1	1.44	1.24	0.5	0.54	0.2	0.00609	0.112	Over-expressed
SMNDC1	10q25.2	-0.57	-0.42	0.36	0.36	-0.14	0.006105	0.112	Under-expressed
CREB1	2q33.3	0.45	0.6	0.38	0.39	-0.15	0.006112	0.112	Under-expressed
L3MBTL3	6q23.1	-0.06	0.22	0.77	0.55	-0.28	0.006125	0.112	Under-expressed
DNAJB4	1p31.1	-0.4	-0.14	0.69	0.6	-0.26	0.006136	0.112	Under-expressed
POLR3G	5q14.3	-2.76	-2.97	0.56	0.49	0.21	0.006141	0.112	Over-expressed
CES1	16q12.2	-1.29	-0.98	0.8	0.83	-0.32	0.006151	0.112	Under-expressed
CFI	4q25	-2.04	-1.65	1.05	0.91	-0.39	0.006156	0.112	Under-expressed
GJE1	6q24.1	2.22	2.55	0.92	0.67	-0.33	0.006158	0.112	Under-expressed
SNX1	15q22.31	0.5	0.73	0.6	0.51	-0.22	0.006159	0.112	Under-expressed
UTRN	6q24.2	0.56	0.76	0.5	0.54	-0.2	0.006202	0.113	Under-expressed
MBD1	18q21.1	-0.21	-0.05	0.43	0.37	-0.16	0.006204	0.113	Under-expressed
OR7G2	19p13.2	0.51	0.39	0.33	0.3	0.12	0.006213	0.113	Over-expressed
DDB2	11p11.2	-1.25	-1.06	0.49	0.44	-0.18	0.006215	0.113	Under-expressed
PRXL2C	9q22.33	-0.62	-0.42	0.53	0.46	-0.2	0.006231	0.113	Under-expressed
CSNK2A2	16q21	-0.55	-0.75	0.54	0.41	0.2	0.006254	0.113	Over-expressed
KCND1	Xp11.23	-0.42	-0.19	0.62	0.47	-0.23	0.006258	0.113	Under-expressed
ARL6IP1	16p12.3	0.8	0.57	0.63	0.48	0.23	0.006268	0.113	Over-expressed
CLEC1A	12p13.2	1.4	1.65	0.63	0.63	-0.24	0.006277	0.113	Under-expressed
FAM122C	Xq26.3	-0.98	-0.72	0.69	0.62	-0.26	0.00628	0.113	Under-expressed
HDAC3	5q31.3	-0.22	-0.06	0.44	0.32	-0.16	0.006283	0.113	Under-expressed
PML	15q24.1	0.39	0.54	0.42	0.33	-0.15	0.006283	0.113	Under-expressed
NDUFAF5	20p12.1	-0.6	-0.78	0.51	0.35	0.18	0.006284	0.113	Over-expressed
DLL3	19q13.2	-1.45	-1.68	0.61	0.49	0.22	0.006298	0.113	Over-expressed
TMCO4	1p36.13	1.16	0.97	0.49	0.47	0.19	0.006319	0.113	Over-expressed
E2F8	11p15.1	-1.85	-2.14	0.76	0.69	0.29	0.006327	0.113	Over-expressed
MANBAL	20q11.23	0.59	0.4	0.55	0.31	0.19	0.006339	0.113	Over-expressed
DAAM1	14q23.1	0.99	0.78	0.56	0.5	0.21	0.00634	0.113	Over-expressed
GYG2	Xp22.33	-1.18	-0.76	1.06	1.16	-0.43	0.00635	0.113	Under-expressed
TNFAIP8	5q23.1	-0.87	-0.57	0.78	0.74	-0.3	0.00635	0.113	Under-expressed
ASH2L	8p11.23	0.29	0.01	0.76	0.61	0.28	0.006365	0.113	Over-expressed
NSF	17q21.31	0.38	0.2	0.48	0.42	0.18	0.006366	0.113	Over-expressed
ROS1	6q22.1	-2.42	-2.71	0.73	0.75	0.29	0.006369	0.113	Over-expressed
MROH6	8q24.3	0.47	0.2	0.74	0.58	0.27	0.006382	0.113	Over-expressed
ZNF7	8q24.3	0.2	-0.03	0.66	0.38	0.23	0.006386	0.113	Over-expressed
HIST1H1B	6p22.1	-1.53	-1.96	1.17	0.95	0.43	0.006396	0.113	Over-expressed
OR2T34	1q44	0.34	0.24	0.27	0.21	0.1	0.006421	0.113	Over-expressed
PABPC3	13q12.13	-0.05	-0.3	0.69	0.57	0.26	0.006421	0.113	Over-expressed
RFX2	19p13.3	0.53	0.29	0.65	0.56	0.24	0.006435	0.113	Over-expressed
C3	19p13.3	-0.51	-0.15	0.98	0.86	-0.36	0.006475	0.114	Under-expressed
SAMD9L	7q21.2	0.8	1.19	1.04	0.98	-0.4	0.006486	0.114	Under-expressed
DOCK8	9p24.3	0.68	0.94	0.65	0.66	-0.25	0.0065	0.114	Under-expressed
FLNA	Xq28	-1.02	-0.72	0.8	0.69	-0.3	0.006512	0.114	Under-expressed
ZNF141	4p16.3	0.21	0.38	0.44	0.43	-0.17	0.006514	0.114	Under-expressed
KCNJ4	22q13.1	-1	-0.77	0.66	0.39	-0.23	0.006514	0.114	Under-expressed
GGTLC1	20p11.21	0.04	-0.44	1.27	1.16	0.48	0.006529	0.114	Over-expressed
OR51G2	11p15.4	0.57	0.49	0.22	0.24	0.09	0.00654	0.114	Over-expressed
SPRYD7	13q14.2	0.11	-0.08	0.52	0.47	0.2	0.006541	0.114	Over-expressed
BAG4	8p11.23	0.54	0.21	0.92	0.7	0.33	0.006542	0.114	Over-expressed
LILRA1	19q13.42	0.73	0.9	0.44	0.42	-0.17	0.006542	0.114	Under-expressed
EXOC6	10q23.33	0.7	0.91	0.52	0.53	-0.2	0.00655	0.114	Under-expressed
RDH12	14q24.1	-0.36	-0.55	0.53	0.34	0.19	0.006555	0.114	Over-expressed
TDRD9	14q32.33	-1.9	-2.42	1.45	1.04	0.52	0.006586	0.114	Over-expressed
ATXN2L	16p11.2	-0.98	-1.12	0.37	0.32	0.14	0.006593	0.114	Over-expressed
RPS13	11p15.1	-0.52	-0.36	0.41	0.37	-0.16	0.006594	0.114	Under-expressed
HAPLN3	15q26.1	0.52	0.86	0.93	0.73	-0.34	0.006598	0.114	Under-expressed
RGS13	1q31.2	1.67	2.1	1.1	1.08	-0.42	0.006601	0.114	Under-expressed
OXCT2	1p34.2	-0.46	-0.16	0.78	0.73	-0.3	0.006612	0.114	Under-expressed
TNFSF8	9q32-q33.1	0.36	0.54	0.43	0.55	-0.18	0.006621	0.114	Under-expressed
KCTD12	13q22.3	1.6	1.92	0.88	0.64	-0.31	0.006626	0.114	Under-expressed
BTBD1	15q25.2	-0.28	-0.1	0.47	0.4	-0.18	0.006633	0.114	Under-expressed
TDG	12q23.3	-0.27	-0.42	0.41	0.32	0.15	0.006659	0.115	Over-expressed
RIC3	11p15.4	-0.12	0.42	1.36	1.48	-0.54	0.006661	0.115	Under-expressed
SEMA4G	10q24.31	-0.94	-1.12	0.45	0.47	0.18	0.006667	0.115	Over-expressed
LAMB3	1q32.2	-0.49	-0.01	1.27	1.21	-0.48	0.006671	0.115	Under-expressed
EPHB1	3q22.2	0.7	0.97	0.7	0.76	-0.28	0.006679	0.115	Under-expressed
WBP1L	10q24.32	1.51	1.68	0.45	0.41	-0.17	0.006707	0.115	Under-expressed
SNW1	14q24.3	-0.21	-0.08	0.33	0.32	-0.12	0.00671	0.115	Under-expressed
ENTPD7	10q24.2	1.11	1.31	0.53	0.51	-0.2	0.006726	0.115	Under-expressed
FNDC9	5q33.3	0.18	0.31	0.36	0.29	-0.13	0.006768	0.116	Under-expressed
GOLGB1	3q13.33	1.09	1.27	0.5	0.37	-0.18	0.006794	0.116	Under-expressed
C12ORF56	12q14.2	-1.55	-2.14	1.78	0.74	0.59	0.006796	0.116	Over-expressed
PRSS1	7q34	-3.14	-3.64	1.43	0.86	0.49	0.006799	0.116	Over-expressed
FBXO4	5p13.1	0.31	0.54	0.65	0.5	-0.23	0.006801	0.116	Under-expressed
RNF186	1p36.13	0.74	1.25	1.3	1.41	-0.51	0.006838	0.116	Under-expressed
ENOPH1	4q21.22	-0.08	-0.27	0.51	0.46	0.19	0.006861	0.116	Over-expressed
FKBP3	14q21.2	-0.39	-0.25	0.35	0.39	-0.14	0.006861	0.116	Under-expressed
MAMDC2	9q21.12	0.07	0.45	0.99	0.99	-0.38	0.006867	0.116	Under-expressed
PTPRM	18p11.23	-0.17	0.04	0.59	0.51	-0.22	0.006879	0.116	Under-expressed
LRBA	4q31.3	1.77	1.56	0.56	0.45	0.2	0.006884	0.116	Over-expressed
CCL20	2q36.3	-4.72	-4.42	0.74	0.85	-0.3	0.006889	0.116	Under-expressed
ATP5MC1	17q21.32	-0.57	-0.76	0.47	0.46	0.18	0.006899	0.116	Over-expressed
WFDC3	20q13.12	1.01	0.79	0.6	0.52	0.22	0.006902	0.116	Over-expressed
REPS1	6q24.1	-0.5	-0.32	0.5	0.4	-0.18	0.006946	0.117	Under-expressed
FOXP2	7q31.1	-0.89	-0.74	0.41	0.4	-0.16	0.006955	0.117	Under-expressed
HLF	17q22	-1.26	-0.99	0.7	0.73	-0.27	0.006963	0.117	Under-expressed
HSPB9	17q21.2	0.56	0.32	0.67	0.61	0.25	0.007005	0.117	Over-expressed
TXK	4p12	-0.57	-0.33	0.56	0.73	-0.24	0.007008	0.117	Under-expressed
SLC35B3	6p24.3	0.68	0.95	0.76	0.54	-0.27	0.007011	0.117	Under-expressed
HADH	4q25	-0.26	-0.07	0.51	0.45	-0.19	0.007012	0.117	Under-expressed
SPRED2	2p14	0.2	0.39	0.51	0.46	-0.19	0.007014	0.117	Under-expressed
TSC22D1	13q14.11	0.63	0.83	0.52	0.54	-0.2	0.007017	0.117	Under-expressed
RAP1A	1p13.2	0.06	0.26	0.55	0.49	-0.2	0.007024	0.117	Under-expressed
XKR4	8q12.1	-0.66	-0.44	0.57	0.56	-0.22	0.007026	0.117	Under-expressed
PGBD3	10q11.23	0.12	0.26	0.39	0.35	-0.14	0.007037	0.117	Under-expressed
GDF3	12p13.31	-3.7	-3.85	0.37	0.38	0.14	0.007037	0.117	Over-expressed
SREK1	5q12.3	-0.6	-0.44	0.42	0.35	-0.15	0.007043	0.117	Under-expressed
C6ORF136	6p21.33	-0.48	-0.61	0.34	0.36	0.13	0.007046	0.117	Over-expressed
HAT1	2q31.1	-0.56	-0.39	0.47	0.39	-0.17	0.00706	0.117	Under-expressed
EOGT	3p14.1	0	0.2	0.5	0.53	-0.2	0.007076	0.117	Under-expressed
OR5V1	6p22.1	0.66	0.57	0.24	0.22	0.09	0.00708	0.117	Over-expressed
SCD5	4q21.22	0.09	-0.13	0.64	0.44	0.22	0.007103	0.117	Over-expressed
ARHGAP9	12q13.3	0.79	1.1	0.81	0.82	-0.31	0.007109	0.117	Under-expressed
CXORF21	Xp21.2	2.18	2.53	0.92	0.89	-0.35	0.007111	0.117	Under-expressed
FBXW11	5q35.1	-0.41	-0.6	0.51	0.42	0.19	0.007136	0.118	Over-expressed
ABCG1	21q22.3	1.83	1.59	0.61	0.71	0.25	0.007147	0.118	Over-expressed
SIRPA	20p13	0.02	0.23	0.57	0.49	-0.21	0.007154	0.118	Under-expressed
RNF11	1p32.3	0.55	0.72	0.43	0.41	-0.16	0.007168	0.118	Under-expressed
FAM19A1	3p14.1	0.24	0.4	0.34	0.53	-0.16	0.007204	0.118	Under-expressed
LRRC42	1p32.3	-0.75	-0.53	0.62	0.46	-0.22	0.00722	0.119	Under-expressed
CCNG1	5q34	-1.45	-1.22	0.66	0.48	-0.23	0.007238	0.119	Under-expressed
FMNL2	2q23.3	-1.83	-1.56	0.7	0.68	-0.27	0.00724	0.119	Under-expressed
WEE1	11p15.4	-0.42	-0.17	0.7	0.6	-0.26	0.007255	0.119	Under-expressed
SOAT2	12q13.13	-2.97	-3.27	0.86	0.59	0.3	0.00728	0.119	Over-expressed
RHOG	11p15.4	0.06	0.21	0.43	0.32	-0.15	0.007301	0.119	Under-expressed
KCNA2	1p13.3	-0.24	-0.08	0.39	0.46	-0.16	0.007303	0.119	Under-expressed
BTD	3p25.1	0.73	0.98	0.7	0.56	-0.25	0.007312	0.119	Under-expressed
NCOA5	20q13.12	0.82	0.71	0.3	0.31	0.12	0.007317	0.119	Over-expressed
A2ML1	12p13.31	0.58	0.37	0.56	0.5	0.21	0.00732	0.119	Over-expressed
CGNL1	15q21.3	1.2	1.62	1.12	1.05	-0.42	0.007324	0.119	Under-expressed
HIST1H4A	6p22.2	-0.72	-0.91	0.5	0.49	0.19	0.007349	0.119	Over-expressed
GUCY1B1	4q32.1	1.86	2.17	0.86	0.68	-0.31	0.007361	0.119	Under-expressed
NOTCH2	1p12	0.51	0.71	0.54	0.44	-0.19	0.00739	0.12	Under-expressed
SLC25A19	17q25.1	-0.81	-0.98	0.44	0.46	0.17	0.007396	0.12	Over-expressed
NISCH	3p21.1	0.52	0.7	0.5	0.41	-0.18	0.00744	0.12	Under-expressed
MAT2A	2p11.2	0.14	0	0.38	0.37	0.14	0.007442	0.12	Over-expressed
RPL18P4	7q31.32	-0.38	-0.2	0.46	0.49	-0.18	0.007444	0.12	Under-expressed
FCRL2	1q23.1	-0.38	-0.08	0.73	0.87	-0.29	0.00745	0.12	Under-expressed
CHST3	10q22.1	-0.91	-0.61	0.8	0.76	-0.3	0.007498	0.121	Under-expressed
FIS1	7q22.1	0.1	0.27	0.45	0.41	-0.17	0.007502	0.121	Under-expressed
CHRNE	17p13.2	0.58	0.48	0.27	0.21	0.1	0.007506	0.121	Over-expressed
CAPRIN1	11p13	-0.14	0.03	0.47	0.41	-0.17	0.007507	0.121	Under-expressed
SHPK	17p13.2	-0.08	-0.27	0.51	0.54	0.2	0.007539	0.121	Over-expressed
KIF2A	5q12.1	-1.47	-1.28	0.52	0.46	-0.19	0.007544	0.121	Under-expressed
HABP4	9q22.32	-0.7	-0.46	0.66	0.5	-0.24	0.007548	0.121	Under-expressed
LARP4B	10p15.3	0.47	0.33	0.39	0.33	0.14	0.007574	0.121	Over-expressed
BAIAP3	16p13.3	0.82	0.35	1.24	1.19	0.47	0.007583	0.121	Over-expressed
VSIR	10q22.1	1.47	1.69	0.57	0.57	-0.22	0.007592	0.121	Under-expressed
NHLRC2	10q25.3	0.35	0.52	0.46	0.38	-0.17	0.007595	0.121	Under-expressed
UGT2B10	4q13.2	-3.42	-2.63	1.85	2.48	-0.78	0.007624	0.122	Under-expressed
ZNF189	9q31.1	0.53	0.67	0.36	0.38	-0.14	0.007631	0.122	Under-expressed
SPACA7	13q34	0.5	0.3	0.56	0.41	0.2	0.007683	0.122	Over-expressed
LRRC29	16q22.1	0.77	0.57	0.53	0.49	0.2	0.007684	0.122	Over-expressed
CD53	1p13.3	0.02	0.37	0.9	0.94	-0.35	0.00769	0.122	Under-expressed
EEF1B2	2q33.3	-0.76	-0.6	0.4	0.43	-0.16	0.007692	0.122	Under-expressed
HDAC8	Xq13.1	-0.36	-0.19	0.5	0.35	-0.17	0.007698	0.122	Under-expressed
KIFC1	6p21.32	-2.25	-2.51	0.7	0.69	0.26	0.007707	0.122	Over-expressed
NME8	7p14.1	0.75	1.09	0.92	0.85	-0.34	0.007729	0.122	Under-expressed
FUK	16q22.1	0.23	0.03	0.54	0.49	0.2	0.007737	0.122	Over-expressed
ADRB3	8p11.23	0.26	0.14	0.32	0.25	0.11	0.00774	0.122	Over-expressed
MAS1L	6p22.1	0.54	0.44	0.26	0.25	0.1	0.007761	0.123	Over-expressed
IL1RAP	3q28	-0.8	-0.6	0.53	0.48	-0.2	0.00778	0.123	Under-expressed
HECW1	7p14.1-p13	-0.31	-0.51	0.56	0.45	0.2	0.00778	0.123	Over-expressed
SLC6A18	5p15.33	0.57	0.46	0.3	0.28	0.11	0.007789	0.123	Over-expressed
WNT10A	2q35	-0.13	0.15	0.74	0.79	-0.29	0.007804	0.123	Under-expressed
CAMK2D	4q26	-0.46	-0.16	0.77	0.84	-0.3	0.007808	0.123	Under-expressed
AKR7L	1p36.13|1p35-p36.1	0.95	0.72	0.63	0.57	0.23	0.007824	0.123	Over-expressed
RFWD3	16q23.1	-1.13	-1.32	0.51	0.41	0.18	0.007838	0.123	Over-expressed
NEURL2	20q13.12	-0.07	-0.26	0.53	0.45	0.19	0.00784	0.123	Over-expressed
HCLS1	3q13.33	0.08	0.35	0.7	0.74	-0.27	0.007859	0.123	Under-expressed
FCGBP	19q13.2	1.42	1.83	1.09	1.09	-0.41	0.007862	0.123	Under-expressed
RGS18	1q31.2	2.49	2.86	0.94	1.03	-0.37	0.007864	0.123	Under-expressed
WDR54	2p13.1	-1.07	-1.28	0.57	0.57	0.22	0.007865	0.123	Over-expressed
ULK4P1	15q13.3	-1.03	-0.75	0.77	0.71	-0.29	0.007886	0.123	Under-expressed
CASP10	2q33.1	-0.67	-0.49	0.47	0.46	-0.18	0.007888	0.123	Under-expressed
LMAN1L	15q24.1	0.45	0.36	0.23	0.19	0.08	0.007891	0.123	Over-expressed
AIDA	1q41	0.14	0.33	0.48	0.47	-0.18	0.007897	0.123	Under-expressed
ZNF32	10q11.21	1.29	1.43	0.37	0.36	-0.14	0.00791	0.123	Under-expressed
SUDS3	12q24.23	0.76	0.61	0.39	0.42	0.15	0.007911	0.123	Over-expressed
CD74	5q33.1	3.57	3.87	0.82	0.78	-0.31	0.007921	0.123	Under-expressed
KLC2	11q13.2	0.32	0.25	0.21	0.21	0.08	0.007924	0.123	Over-expressed
MAGEE1	Xq13.3	0.72	0.51	0.58	0.5	0.21	0.007925	0.123	Over-expressed
GIMAP2	7q36.1	0.89	1.25	0.97	0.9	-0.36	0.007932	0.123	Under-expressed
GRAP2	22q13.1	-2	-1.79	0.54	0.65	-0.22	0.007953	0.123	Under-expressed
ACOT9	Xp22.11	-1.31	-1.06	0.71	0.52	-0.25	0.007959	0.123	Under-expressed
SIPA1L3	19q13.13-q13.2	1.69	1.47	0.6	0.54	0.22	0.00796	0.123	Over-expressed
CXCL12	10q11.21	2.31	2.7	1.13	0.86	-0.4	0.00798	0.123	Under-expressed
TP53AIP1	11q24.3	0.16	0.34	0.44	0.52	-0.18	0.007982	0.123	Under-expressed
LRRN3	7q31.1	0.13	0.47	0.86	0.98	-0.34	0.007997	0.123	Under-expressed
ZNF680	7q11.21	0.41	0.58	0.43	0.52	-0.17	0.008034	0.123	Under-expressed
CDS1	4q21.23	2.82	2.61	0.57	0.53	0.21	0.008061	0.124	Over-expressed
GRHPR	9p13.2	0.28	0.44	0.45	0.38	-0.16	0.008064	0.124	Under-expressed
NOL10	2p25.1	-0.13	-0.26	0.35	0.31	0.13	0.008065	0.124	Over-expressed
HS3ST3B1	17p12	-0.68	-0.46	0.59	0.55	-0.22	0.008075	0.124	Under-expressed
ZNF177	19p13.2	-0.02	0.38	1.07	0.99	-0.39	0.008085	0.124	Under-expressed
CECR2	22q11.1-q11.21	-0.11	-0.4	0.8	0.66	0.29	0.008096	0.124	Over-expressed
DIP	-	0.38	0.21	0.47	0.38	0.17	0.008122	0.124	Over-expressed
MFGE8	15q26.1	-0.52	-0.23	0.8	0.65	-0.28	0.008127	0.124	Under-expressed
UFM1	13q13.3	0.92	0.76	0.44	0.34	0.15	0.008134	0.124	Over-expressed
C1QL2	2q14.2	-0.1	0.08	0.46	0.5	-0.18	0.008138	0.124	Under-expressed
LINGO1	15q24.3	0.81	0.41	1.13	0.91	0.4	0.008142	0.124	Over-expressed
TNFRSF10B	8p21.3	-1.28	-1.07	0.58	0.54	-0.21	0.008151	0.124	Under-expressed
RCSD1	1q24.2	-0.93	-0.63	0.77	0.84	-0.3	0.008152	0.124	Under-expressed
IL15	4q31.21	0.4	0.69	0.75	0.83	-0.29	0.008153	0.124	Under-expressed
PRR15L	17q21.32	2.86	2.59	0.73	0.65	0.27	0.008189	0.124	Over-expressed
PPP1R18	6p21.33	-0.27	-0.06	0.54	0.53	-0.2	0.008189	0.124	Under-expressed
ZNF658B	9p12	0.65	0.89	0.68	0.54	-0.24	0.008232	0.125	Under-expressed
PQLC2L	3q25.32	0.85	1.22	1.01	0.88	-0.36	0.008251	0.125	Under-expressed
NSMAF	8q12.1	-0.41	-0.6	0.56	0.4	0.19	0.008252	0.125	Over-expressed
IRF1	5q31.1	0.51	0.77	0.68	0.73	-0.26	0.008263	0.125	Under-expressed
NLRP3	1q44	2.16	2.41	0.66	0.68	-0.25	0.00827	0.125	Under-expressed
NINL	20p11.21	-0.9	-1.17	0.72	0.72	0.27	0.00827	0.125	Over-expressed
ASAH1	8p22	1.92	2.25	0.9	0.85	-0.33	0.008313	0.125	Under-expressed
PLPP3	1p32.2	-1.25	-0.98	0.72	0.73	-0.27	0.008325	0.125	Under-expressed
DEXI	16p13.13	0.45	0.29	0.43	0.41	0.16	0.008338	0.125	Over-expressed
MYO1G	7p13	-1.73	-1.52	0.54	0.61	-0.21	0.008339	0.125	Under-expressed
CDK19	6q21	0.14	-0.08	0.65	0.47	0.23	0.008345	0.125	Over-expressed
KLHL11	17q21.2	0.65	0.37	0.86	0.5	0.29	0.00837	0.125	Over-expressed
COL4A6	Xq22.3	-2.17	-1.68	1.32	1.33	-0.5	0.008376	0.125	Under-expressed
LSM7	19p13.3	-0.24	-0.35	0.29	0.26	0.11	0.008378	0.125	Over-expressed
STAT2	12q13.3	0.77	0.92	0.42	0.39	-0.15	0.008391	0.125	Under-expressed
TCAP	17q12	-0.27	-0.69	1.3	0.62	0.43	0.008402	0.125	Over-expressed
MRPS15	1p34.3	-0.39	-0.52	0.35	0.35	0.13	0.008404	0.125	Over-expressed
ZNF592	15q25.3	-0.09	0.04	0.35	0.25	-0.12	0.008445	0.126	Under-expressed
NUP210L	1q21.3	-2.22	-2.38	0.44	0.4	0.16	0.008458	0.126	Over-expressed
TSHB	1p13.2	0.21	0.08	0.36	0.32	0.13	0.008465	0.126	Over-expressed
GPR132	14q32.33	0.7	0.87	0.43	0.5	-0.17	0.00847	0.126	Under-expressed
SPAG1	8q22.2	1.07	0.77	0.83	0.74	0.3	0.008475	0.126	Over-expressed
MPST	22q12.3	0.19	0.05	0.4	0.33	0.14	0.008494	0.126	Over-expressed
CUZD1	10q26.13	-0.59	-0.32	0.73	0.65	-0.27	0.008495	0.126	Under-expressed
NRDE2	14q32.11	0.22	0.42	0.57	0.41	-0.2	0.008497	0.126	Under-expressed
YIPF5	5q31.3	0.55	0.72	0.48	0.38	-0.17	0.008535	0.126	Under-expressed
MIR99AHG	21q21.1	-0.23	0.14	1.07	0.8	-0.37	0.008539	0.126	Under-expressed
FAM160A2	11p15.4	0.17	0.29	0.33	0.32	-0.12	0.008564	0.126	Under-expressed
MICAL2	11p15.3	0.07	0.21	0.38	0.36	-0.14	0.008566	0.126	Under-expressed
CORO1A	16p11.2	-0.84	-0.56	0.73	0.77	-0.28	0.008596	0.127	Under-expressed
LILRB1	19q13.42	1.49	1.75	0.69	0.69	-0.26	0.008599	0.127	Under-expressed
AP5M1	14q22.3	0.26	0.42	0.43	0.35	-0.15	0.008613	0.127	Under-expressed
CLEC5A	7q34	1.74	2.05	0.86	0.8	-0.31	0.008658	0.127	Under-expressed
CEBPG	19q13.11	-0.05	-0.17	0.31	0.36	0.12	0.00866	0.127	Over-expressed
USP25	21q21.1	-0.24	-0.06	0.51	0.44	-0.18	0.008715	0.128	Under-expressed
SERPINB9	6p25.2	-1.64	-1.41	0.6	0.64	-0.23	0.008727	0.128	Under-expressed
MST1R	3p21.31	0.36	0.7	0.98	0.79	-0.34	0.008731	0.128	Under-expressed
COX6B1	19q13.12	0.3	0.16	0.35	0.41	0.14	0.008735	0.128	Over-expressed
CSHL1	17q23.3	0.09	0.22	0.33	0.41	-0.13	0.008748	0.128	Under-expressed
CPA2	7q32.2	0.3	0.13	0.46	0.45	0.17	0.008762	0.128	Over-expressed
HIST1H1D	6p22.2	-0.38	-0.78	1.11	1.02	0.4	0.008769	0.128	Over-expressed
EPB41L2	6q23.1-q23.2	-0.76	-0.51	0.7	0.58	-0.25	0.008802	0.128	Under-expressed
GEMIN6	2p22.1	-0.29	-0.44	0.43	0.37	0.15	0.008821	0.128	Over-expressed
HIST1H3E	6p22.2	0.65	0.45	0.54	0.57	0.2	0.008823	0.128	Over-expressed
VIPR2	7q36.3	-0.47	0.12	1.58	1.61	-0.59	0.008826	0.128	Under-expressed
VPS54	2p15-p14	-0.66	-0.48	0.54	0.35	-0.18	0.008834	0.128	Under-expressed
SSX9P	Xp11.23	-0.87	-1.05	0.49	0.45	0.18	0.008837	0.128	Over-expressed
NAGLU	17q21.2	0.13	-0.06	0.52	0.51	0.19	0.008839	0.128	Over-expressed
KRT19	17q21.2	2.63	2.31	0.76	0.99	0.31	0.008857	0.129	Over-expressed
NKAIN1	1p35.2	1.47	0.64	2.25	2.17	0.83	0.008864	0.129	Over-expressed
IRX6	16q12.2	0.01	0.13	0.33	0.33	-0.12	0.008877	0.129	Under-expressed
NAIP	5q13.2	-0.02	0.25	0.75	0.69	-0.27	0.008888	0.129	Under-expressed
PROS1	3q11.1	-0.85	-0.56	0.8	0.72	-0.29	0.008906	0.129	Under-expressed
CEP126	11q22.1	0.67	1.13	1.28	1.16	-0.46	0.008915	0.129	Under-expressed
TRIT1	1p34.2	-1.1	-1.26	0.43	0.42	0.16	0.008921	0.129	Over-expressed
MTG1	10q26.3	-1.05	-0.92	0.34	0.35	-0.13	0.008944	0.129	Under-expressed
FAM111A	11q12.1	-0.45	-0.23	0.6	0.59	-0.22	0.008991	0.13	Under-expressed
RPL4	15q22.31	-0.51	-0.32	0.5	0.46	-0.18	0.008997	0.13	Under-expressed
TRAF4	17q11.2	-0.06	-0.31	0.74	0.57	0.26	0.009016	0.13	Over-expressed
KCNK7	11q13.1	0.03	-0.06	0.25	0.23	0.09	0.009037	0.13	Over-expressed
LRRC37B	17q11.2	-0.43	-0.59	0.41	0.42	0.15	0.009059	0.13	Over-expressed
ATP6V1C2	2p25.1	-0.49	-0.91	1.26	0.83	0.43	0.009071	0.13	Over-expressed
CLIC1	6p21.33	-0.42	-0.28	0.37	0.36	-0.14	0.009073	0.13	Under-expressed
GMPPB	3p21.31	0.33	0.58	0.68	0.66	-0.25	0.009081	0.13	Under-expressed
GRID1	10q23.1-q23.2	1.52	1.76	0.68	0.58	-0.24	0.009096	0.13	Under-expressed
ADNP2	18q23	-0.04	0.11	0.39	0.36	-0.14	0.0091	0.13	Under-expressed
PTGS1	9q33.2	-1.11	-0.82	0.79	0.78	-0.29	0.009108	0.13	Under-expressed
ATP5PD	17q25.1	0.15	-0.02	0.43	0.5	0.17	0.009117	0.13	Over-expressed
MYO1F	19p13.2	0.42	0.59	0.43	0.46	-0.16	0.009138	0.13	Under-expressed
SLC30A6	2p22.3	-0.15	-0.01	0.39	0.36	-0.14	0.009147	0.13	Under-expressed
RPUSD1	16p13.3	0.38	0.23	0.37	0.44	0.15	0.009207	0.131	Over-expressed
AGXT	2q37.3	-1.86	-2.1	0.7	0.52	0.24	0.009218	0.131	Over-expressed
CLEC2B	12p13.31	-0.4	-0.07	0.96	0.7	-0.33	0.009229	0.131	Under-expressed
ANKRD36BP1	1q24.2	0.12	0.37	0.65	0.75	-0.25	0.009229	0.131	Under-expressed
ADRA1D	20p13	0.34	0.23	0.31	0.27	0.11	0.009237	0.131	Over-expressed
ACVR1	2q24.1	0.7	0.88	0.48	0.44	-0.17	0.00924	0.131	Under-expressed
CLIP2	7q11.23	-0.77	-0.59	0.52	0.44	-0.18	0.009253	0.131	Under-expressed
CCT8L2	22q11.1	-0.13	0	0.3	0.47	-0.14	0.009266	0.131	Under-expressed
BCAS4	20q13.13	1.4	1.12	0.8	0.65	0.28	0.009273	0.131	Over-expressed
GLIPR2	9p13.3	0.94	1.23	0.85	0.68	-0.3	0.009281	0.131	Under-expressed
YAF2	12q12	-0.11	0.04	0.44	0.4	-0.16	0.009299	0.131	Under-expressed
RCBTB2	13q14.2	-1.58	-1.36	0.61	0.55	-0.22	0.009304	0.131	Under-expressed
ZFAND6	15q25.1	0.19	0.38	0.54	0.47	-0.19	0.009315	0.131	Under-expressed
COMMD10	5q23.1	0.02	0.21	0.55	0.5	-0.2	0.00934	0.132	Under-expressed
CREM	10p11.21	-0.51	-0.35	0.43	0.4	-0.16	0.009353	0.132	Under-expressed
CDH8	16q21	-0.18	0.08	0.77	0.57	-0.27	0.009381	0.132	Under-expressed
THBD	20p11.21	2	2.33	0.9	0.85	-0.33	0.009382	0.132	Under-expressed
CSPP1	8q13.1-q13.2	0.2	-0.14	1	0.71	0.34	0.00941	0.132	Over-expressed
KIAA0100	17q11.2	-0.03	-0.22	0.52	0.43	0.18	0.009412	0.132	Over-expressed
GRINA	8q24.3	1.31	1.08	0.69	0.46	0.23	0.009452	0.133	Over-expressed
MARK4	19q13.32	0.58	0.47	0.32	0.26	0.11	0.00946	0.133	Over-expressed
RGL1	1q25.3	-0.11	0.11	0.62	0.52	-0.22	0.009472	0.133	Under-expressed
LIN28B	6q16.3-q21	-3.55	-3.84	0.81	0.73	0.29	0.009486	0.133	Over-expressed
PNRC1	6q15	0.4	0.61	0.57	0.56	-0.21	0.009487	0.133	Under-expressed
CRYM	16p12.2	-0.5	0.14	1.69	1.83	-0.64	0.009521	0.133	Under-expressed
GDF2	10q11.22	0.05	-0.05	0.26	0.26	0.1	0.009529	0.133	Over-expressed
SCGB1A1	11q12.3	0.42	0.27	0.45	0.26	0.15	0.009538	0.133	Over-expressed
ELOF1	19p13.2	-0.21	-0.04	0.46	0.4	-0.16	0.009616	0.134	Under-expressed
MME	3q25.2	-0.5	-0.06	1.23	1.11	-0.44	0.009628	0.134	Under-expressed
PRNP	20p13	-0.85	-0.64	0.64	0.47	-0.22	0.009632	0.134	Under-expressed
BEX3	Xq22.2	-0.48	-0.15	0.94	0.73	-0.32	0.009649	0.134	Under-expressed
IL10RA	11q23.3	0.58	0.81	0.61	0.64	-0.23	0.009652	0.134	Under-expressed
FLYWCH2	16p13.3	0.94	0.77	0.46	0.45	0.17	0.009669	0.134	Over-expressed
BARHL1	9q34.13	-0.2	-0.03	0.49	0.38	-0.17	0.009718	0.135	Under-expressed
ARHGEF10L	1p36.13	1.09	0.89	0.56	0.47	0.19	0.009772	0.135	Over-expressed
ARMCX2	Xq22.1	0.54	0.82	0.75	0.84	-0.29	0.009779	0.135	Under-expressed
ATPAF1	1p33	-0.24	-0.06	0.52	0.4	-0.18	0.009792	0.135	Under-expressed
ESRP1	8q22.1	1.43	1.19	0.7	0.55	0.24	0.009802	0.135	Over-expressed
HTR1B	6q14.1	0.22	0.13	0.23	0.27	0.09	0.009808	0.135	Over-expressed
CXCL1	4q13.3	-3.97	-3.49	1.26	1.44	-0.48	0.009825	0.135	Under-expressed
CD79B	17q23.3	1.18	1.55	1.02	1.03	-0.38	0.009827	0.135	Under-expressed
SLPI	20q13.12	-1.55	-1	1.45	1.6	-0.55	0.009827	0.135	Under-expressed
TMCO6	5q31.3	-0.49	-0.61	0.33	0.35	0.12	0.009837	0.135	Over-expressed
WDR82	3p21.2	0.24	0.4	0.45	0.37	-0.16	0.009848	0.135	Under-expressed
HMHB1	5q31.3	0.2	0.11	0.25	0.23	0.09	0.009858	0.135	Over-expressed
CTDSPL2	15q15.3-q21.1	-0.43	-0.3	0.37	0.33	-0.13	0.009858	0.135	Under-expressed
VIM	10p13	-0.96	-0.64	0.93	0.81	-0.33	0.00986	0.135	Under-expressed
COX7A1	19q13.12	4.82	4.63	0.55	0.42	0.19	0.009876	0.135	Over-expressed
PEBP1	12q24.23	0.92	0.75	0.45	0.51	0.17	0.009883	0.135	Over-expressed
PIF1	15q22.31	-2.87	-3.02	0.43	0.37	0.15	0.009883	0.135	Over-expressed
RAB22A	20q13.32	0.52	0.34	0.5	0.4	0.17	0.009895	0.135	Over-expressed
MANSC1	12p13.2	1.71	1.99	0.84	0.63	-0.29	0.009901	0.135	Under-expressed
SLC19A1	21q22.3	-0.68	-0.9	0.61	0.6	0.22	0.009903	0.135	Over-expressed
TCEAL9	Xq22.2	-0.21	0.09	0.85	0.72	-0.3	0.009905	0.135	Under-expressed
ZBTB26	9q33.2	-0.66	-0.48	0.51	0.47	-0.18	0.009913	0.135	Under-expressed
MCM3AP	21q22.3	0.27	0.1	0.44	0.48	0.17	0.009925	0.135	Over-expressed
PPCDC	15q24.2	-0.43	-0.55	0.35	0.28	0.12	0.009925	0.135	Over-expressed
DOCK2	5q35.1	-1.01	-0.77	0.65	0.68	-0.24	0.009944	0.135	Under-expressed
PTPRA	20p13	0.21	0.07	0.38	0.35	0.14	0.009947	0.135	Over-expressed
ARHGEF3	3p14.3	1.47	1.73	0.74	0.6	-0.26	0.009962	0.135	Under-expressed
PGM2	4p14	-0.48	-0.31	0.49	0.47	-0.18	0.009974	0.135	Under-expressed
MCMDC2	8q13.1	0.77	0.38	1.14	0.84	0.39	0.009987	0.135	Over-expressed
TROAP	12q13.12	-1.87	-2.05	0.5	0.4	0.17	0.01	0.135	Over-expressed
LAMP5	20p12.2	2.5	2.94	1.33	0.8	-0.44	0.01	0.135	Under-expressed
KDM4D	11q21	-1.15	-0.93	0.61	0.57	-0.22	0.01	0.135	Under-expressed
TSPEAR-AS2	21q22.3	-2	-2.21	0.62	0.39	0.21	0.01	0.135	Over-expressed
SFXN5	2p13.2	0.47	0.23	0.64	0.67	0.24	0.01	0.135	Over-expressed
C9ORF50	9q34.11	0.33	0.13	0.56	0.49	0.2	0.0101	0.135	Over-expressed
ISL1	5q11.1	-0.56	-0.3	0.72	0.72	-0.26	0.0101	0.135	Under-expressed
GNPDA2	4p12	0.64	0.84	0.6	0.42	-0.2	0.0101	0.135	Under-expressed
DTX1	12q24.13	0.65	0.88	0.6	0.7	-0.23	0.0101	0.135	Under-expressed
SLC18B1	6q23.2	-0.52	-0.22	0.83	0.76	-0.3	0.0101	0.135	Under-expressed
CPA1	7q32.2	0.13	0.3	0.46	0.5	-0.17	0.0101	0.135	Under-expressed
DISC1	1q42.2	-0.22	-0.07	0.42	0.38	-0.15	0.0101	0.135	Under-expressed
RPS6	9p22.1	0	0.18	0.48	0.47	-0.17	0.0101	0.135	Under-expressed
SPAG5	17q11.2	-2.48	-2.77	0.84	0.69	0.29	0.0101	0.135	Over-expressed
NAGK	2p13.3	0.67	0.89	0.66	0.45	-0.22	0.0101	0.135	Under-expressed
H6PD	1p36.22	0.12	0.25	0.36	0.41	-0.14	0.0101	0.135	Under-expressed
SCUBE3	6p21.31	0.57	0.28	0.85	0.68	0.29	0.0101	0.135	Over-expressed
FLOT1	6p21.33	-0.12	0.07	0.55	0.47	-0.19	0.0102	0.136	Under-expressed
HIST1H4I	6p22.1	-0.69	-0.91	0.58	0.62	0.22	0.0102	0.136	Over-expressed
PDPK1	16p13.3	0.74	0.55	0.57	0.4	0.19	0.0102	0.136	Over-expressed
FASTKD3	5p15.31	-0.42	-0.57	0.42	0.35	0.15	0.0102	0.136	Over-expressed
FANCA	16q24.3	-3.13	-3.38	0.72	0.61	0.25	0.0102	0.136	Over-expressed
ALAS2	Xp11.21	-3.71	-3.84	0.34	0.34	0.12	0.0103	0.136	Over-expressed
SLC26A10	12q13.3	-1.87	-1.66	0.58	0.56	-0.21	0.0103	0.137	Under-expressed
AXL	19q13.2	-1.64	-1.37	0.79	0.64	-0.27	0.0103	0.137	Under-expressed
RAB11FIP3	16p13.3	0.53	0.36	0.5	0.44	0.18	0.0103	0.137	Over-expressed
CD200	3q13.2	-0.52	-0.23	0.84	0.71	-0.29	0.0103	0.137	Under-expressed
PTPN1	20q13.13	0.62	0.31	0.91	0.74	0.31	0.0104	0.137	Over-expressed
CDKN2B	9p21.3	0.37	0.62	0.7	0.58	-0.24	0.0104	0.137	Under-expressed
TRIP13	5p15.33	-2.37	-2.64	0.75	0.76	0.27	0.0104	0.137	Over-expressed
RBM5	3p21.31	-0.17	0	0.49	0.42	-0.17	0.0104	0.138	Under-expressed
HIC2	22q11.21	-2.54	-2.72	0.51	0.44	0.18	0.0104	0.138	Over-expressed
IFT140	16p13.3	1.3	1.09	0.56	0.55	0.2	0.0105	0.138	Over-expressed
APEH	3p21.31	-0.38	-0.22	0.48	0.42	-0.17	0.0105	0.138	Under-expressed
PSMD12	17q24.2	-0.34	-0.52	0.47	0.5	0.17	0.0105	0.139	Over-expressed
NR1H3	11p11.2	0.37	0.57	0.57	0.53	-0.2	0.0105	0.139	Under-expressed
CCNT2	2q21.3	-0.11	0.03	0.38	0.38	-0.14	0.0106	0.139	Under-expressed
ACSM2B	16p12.3	-2.47	-2.69	0.65	0.53	0.22	0.0106	0.139	Over-expressed
TMEM9B	11p15.4	1.54	1.73	0.57	0.42	-0.19	0.0106	0.139	Under-expressed
CMTM5	14q11.2	-0.04	0.17	0.6	0.49	-0.21	0.0106	0.139	Under-expressed
ZNF134	19q13.43	0.26	0.44	0.47	0.51	-0.18	0.0106	0.139	Under-expressed
GATB	4q31.3	0.2	0.05	0.39	0.45	0.15	0.0106	0.139	Over-expressed
CHP1	15q15.1	0.25	0.39	0.4	0.33	-0.14	0.0106	0.139	Under-expressed
VPS45	1q21.2	0.06	0.23	0.48	0.45	-0.17	0.0107	0.139	Under-expressed
ZNF593	1p36.11	0.18	0	0.5	0.44	0.17	0.0107	0.139	Over-expressed
PEG3	19q13.43	-2.22	-2.83	1.88	1.05	0.61	0.0107	0.139	Over-expressed
SH3BGRL	Xq21.1	1.99	2.42	1.25	1.1	-0.44	0.0107	0.139	Under-expressed
TMEM133	11q22.1	-0.08	0.21	0.81	0.72	-0.28	0.0107	0.139	Under-expressed
KXD1	19p13.11	-0.55	-0.45	0.27	0.23	-0.09	0.0107	0.14	Under-expressed
CHRNA4	20q13.33	0.06	0.19	0.36	0.32	-0.13	0.0107	0.14	Under-expressed
LOXL3	2p13.1	-2.47	-2.24	0.6	0.66	-0.23	0.0107	0.14	Under-expressed
NGRN	15q26.1	0.45	0.62	0.45	0.45	-0.16	0.0107	0.14	Under-expressed
DEF8	16q24.3	-1.11	-1.28	0.5	0.41	0.17	0.0108	0.14	Over-expressed
ATP11B	3q26.33	-0.98	-0.7	0.75	0.76	-0.27	0.0108	0.14	Under-expressed
PCBP2	12q13.13	-0.5	-0.33	0.49	0.41	-0.17	0.0108	0.14	Under-expressed
SNX16	8q21.13	0.58	0.34	0.68	0.56	0.23	0.0108	0.14	Over-expressed
SCGB3A1	5q35.3	2.1	2.53	1.19	1.2	-0.43	0.0108	0.14	Under-expressed
ZNF385B	2q31.2-q31.3	0.78	1.29	1.37	1.45	-0.51	0.0108	0.14	Under-expressed
IFT122	3q21.3-q22.1	0.79	0.55	0.72	0.48	0.24	0.0109	0.14	Over-expressed
GATA3	10p14	2.31	2.09	0.59	0.64	0.22	0.0109	0.14	Over-expressed
SLC34A2	4p15.2	1.14	1.51	1.04	1.02	-0.37	0.0109	0.14	Under-expressed
PLEC	8q24.3	0.36	0.23	0.41	0.28	0.14	0.0109	0.141	Over-expressed
ABCC5	3q27.1	0.48	0.18	0.85	0.72	0.29	0.0109	0.141	Over-expressed
POPDC2	3q13.33	2.03	2.21	0.5	0.5	-0.18	0.011	0.141	Under-expressed
CFHR3	1q31.3	1.43	1.84	1.21	0.92	-0.41	0.011	0.142	Under-expressed
EIF3B	7p22.3	-0.29	-0.4	0.32	0.29	0.11	0.011	0.142	Over-expressed
TUB	11p15.4	-0.95	-0.72	0.63	0.61	-0.23	0.011	0.142	Under-expressed
SLC43A3	11q12.1	-1.63	-1.43	0.56	0.53	-0.2	0.0111	0.142	Under-expressed
KATNBL1	15q14	0.25	0.4	0.41	0.38	-0.14	0.0111	0.142	Under-expressed
COX7A2	6q14.1	-0.12	-0.28	0.42	0.49	0.16	0.0111	0.142	Over-expressed
PLSCR1	3q24	0.28	0.55	0.79	0.71	-0.28	0.0111	0.142	Under-expressed
DNASE1L2	16p13.3	-1.24	-1.54	0.89	0.66	0.3	0.0111	0.142	Over-expressed
CYP2S1	19q13.2	-0.57	-0.7	0.39	0.34	0.14	0.0111	0.142	Over-expressed
TCN2	22q12.2	0.08	0.3	0.64	0.53	-0.22	0.0111	0.142	Under-expressed
KCNQ1	11p15.5-p15.4	1.39	1.65	0.75	0.65	-0.26	0.0111	0.142	Under-expressed
PYROXD1	12p12.1	-0.03	0.17	0.57	0.49	-0.2	0.0111	0.142	Under-expressed
MCPH1	8p23.1	-0.02	0.15	0.46	0.45	-0.16	0.0112	0.142	Under-expressed
LIX1L	1q21.1	-1.36	-1.16	0.57	0.53	-0.2	0.0112	0.143	Under-expressed
APOL1	22q12.3	0.2	0.41	0.59	0.57	-0.21	0.0112	0.143	Under-expressed
FCRL1	1q23.1	0.12	0.29	0.4	0.55	-0.16	0.0113	0.143	Under-expressed
ELFN2	22q13.1	-0.86	-1.09	0.72	0.48	0.24	0.0113	0.144	Over-expressed
GOT2	16q21	-0.09	-0.31	0.64	0.55	0.22	0.0113	0.144	Over-expressed
MYOG	1q32.1	0.34	0.26	0.21	0.2	0.08	0.0113	0.144	Over-expressed
RTN3	11q13.1	0.49	0.36	0.39	0.37	0.14	0.0113	0.144	Over-expressed
SHLD2P1	10q11.22	0.2	0.36	0.46	0.4	-0.16	0.0113	0.144	Under-expressed
ZNF211	19q13.43	0.22	0.42	0.54	0.61	-0.2	0.0114	0.144	Under-expressed
GID8	20q13.33	0.29	0.05	0.74	0.44	0.24	0.0114	0.144	Over-expressed
C2ORF50	2p25.1	1.11	0.73	1.11	0.95	0.38	0.0114	0.144	Over-expressed
SLAMF6	1q23.2-q23.3	0.06	0.25	0.49	0.64	-0.19	0.0114	0.144	Under-expressed
DPPA4	3q13.13	-5.26	-5.42	0.46	0.44	0.16	0.0114	0.144	Over-expressed
HAGH	16p13.3	0.54	0.35	0.55	0.5	0.19	0.0114	0.144	Over-expressed
GPHN	14q23.3-q24.1	-0.22	-0.46	0.68	0.67	0.24	0.0114	0.144	Over-expressed
KCNK12	2p16.3	-1.41	-1.64	0.71	0.46	0.23	0.0114	0.144	Over-expressed
ARF4	3p14.3	0.58	0.72	0.4	0.4	-0.14	0.0114	0.144	Under-expressed
ZC3H18	16q24.2	-0.1	-0.3	0.58	0.46	0.2	0.0115	0.144	Over-expressed
APOL3	22q12.3	1.75	2.01	0.71	0.72	-0.26	0.0115	0.144	Under-expressed
PTDSS2	11p15.5	0	-0.13	0.36	0.37	0.13	0.0115	0.144	Over-expressed
AFF2	Xq28	-0.71	-0.51	0.56	0.54	-0.2	0.0115	0.145	Under-expressed
BMP4	14q22.2	-1.09	-0.72	1.03	1.09	-0.38	0.0115	0.145	Under-expressed
ZNF497	19q13.43	0.47	0.29	0.48	0.52	0.18	0.0116	0.145	Over-expressed
RIC8A	11p15.5	0.33	0.48	0.45	0.36	-0.15	0.0116	0.145	Under-expressed
ILF2	1q21.3	-0.65	-0.51	0.39	0.39	-0.14	0.0116	0.145	Under-expressed
EEF1G	11q12.3	-0.39	-0.22	0.44	0.48	-0.16	0.0116	0.145	Under-expressed
NCR1	19q13.42	-1.54	-1.22	0.87	0.89	-0.32	0.0116	0.145	Under-expressed
DGAT1	8q24.3	0.66	0.45	0.62	0.5	0.21	0.0117	0.146	Over-expressed
GLA	Xq22.1	-0.07	0.33	1.08	1.18	-0.4	0.0117	0.146	Under-expressed
HIST1H2AI	6p22.1	0.45	0.11	0.95	0.89	0.34	0.0117	0.146	Over-expressed
ZHX3	20q12	-0.07	-0.2	0.37	0.4	0.14	0.0117	0.146	Over-expressed
NCOA4	10q11.22	-0.07	0.13	0.55	0.5	-0.19	0.0117	0.146	Under-expressed
C3ORF22	3q21.3	0.5	0.4	0.28	0.27	0.1	0.0117	0.146	Over-expressed
NAALADL1	11q13.1	0.16	0.39	0.68	0.54	-0.23	0.0118	0.146	Under-expressed
S100PBP	1p35.1	-1.06	-0.95	0.29	0.34	-0.11	0.0118	0.146	Under-expressed
ARL15	5q11.2	0.54	0.75	0.57	0.58	-0.21	0.0118	0.146	Under-expressed
SFTPC	8p21.3	-0.29	-0.18	0.32	0.22	-0.11	0.0119	0.147	Under-expressed
DNAJB9	7q31.1|14q24.2-q24.3	0.37	0.58	0.61	0.52	-0.21	0.0119	0.147	Under-expressed
PIGH	14q24.1	0.06	0.26	0.6	0.46	-0.2	0.0119	0.147	Under-expressed
THUMPD3	3p25.3	-1.05	-0.91	0.4	0.31	-0.13	0.0119	0.147	Under-expressed
RETSAT	2p11.2	0.61	0.81	0.59	0.53	-0.2	0.0119	0.147	Under-expressed
DAPP1	4q23	-0.06	0.28	0.93	0.97	-0.34	0.0119	0.147	Under-expressed
MIEN1	17q12	0.79	0.58	0.61	0.55	0.21	0.0119	0.147	Over-expressed
CAAP1	9p21.2	-0.36	-0.16	0.6	0.47	-0.2	0.0119	0.147	Under-expressed
NUTF2	16q22.1	-0.43	-0.6	0.5	0.43	0.17	0.0119	0.147	Over-expressed
DDX52	17q12	0.03	-0.17	0.6	0.42	0.2	0.0119	0.147	Over-expressed
ARHGAP25	2p13.3	0.99	1.19	0.57	0.52	-0.2	0.0119	0.147	Under-expressed
YWHAH	22q12.3	0.38	0.57	0.53	0.55	-0.19	0.0119	0.147	Under-expressed
VWA5A	11q24.2	0.59	0.84	0.74	0.6	-0.25	0.0119	0.147	Under-expressed
TRIM58	1q44	-0.57	-0.07	1.4	1.36	-0.5	0.0119	0.147	Under-expressed
MRPL28	16p13.3	-0.33	-0.47	0.41	0.41	0.15	0.0119	0.147	Over-expressed
MAST2	1p34.1	0.19	0.03	0.44	0.42	0.15	0.0119	0.147	Over-expressed
MKNK2	19p13.3	0.28	0.48	0.55	0.54	-0.19	0.012	0.147	Under-expressed
RPL23AP74	17q23.2	0.64	0.4	0.7	0.54	0.23	0.012	0.147	Over-expressed
NPRL3	16p13.3	-0.07	-0.18	0.31	0.32	0.11	0.012	0.147	Over-expressed
CD200R1	3q13.2	0.89	1.13	0.62	0.74	-0.24	0.012	0.147	Under-expressed
CHMP3	2p11.2	0.8	0.92	0.38	0.26	-0.12	0.012	0.147	Under-expressed
CD151	11p15.5	-0.25	-0.02	0.65	0.62	-0.23	0.012	0.147	Under-expressed
GLUD2	Xq24	-0.21	-0.02	0.55	0.49	-0.19	0.012	0.147	Under-expressed
PPP3CB	10q22.2	0.56	0.68	0.35	0.33	-0.12	0.012	0.147	Under-expressed
MEAK7	16q24.1	-0.15	-0.37	0.66	0.48	0.22	0.012	0.147	Over-expressed
2018-03-07	2q24.2	-0.17	0	0.46	0.46	-0.16	0.012	0.147	Under-expressed
DMD	Xp21.2-p21.1	-0.11	0.05	0.45	0.46	-0.16	0.0121	0.147	Under-expressed
SPIDR	8q11.21	0.44	0.21	0.68	0.45	0.22	0.0121	0.147	Over-expressed
PCM1	8p22	0.08	0.36	0.81	0.76	-0.28	0.0121	0.147	Under-expressed
TP63	3q28	1.36	1.79	1.16	1.26	-0.43	0.0121	0.147	Under-expressed
FDPS	1q22	-0.67	-0.48	0.55	0.44	-0.19	0.0121	0.147	Under-expressed
HSD17B11	4q22.1	-1.56	-1.28	0.83	0.7	-0.28	0.0122	0.147	Under-expressed
RGPD1	2p11.2	-0.86	-0.64	0.66	0.5	-0.22	0.0122	0.147	Under-expressed
C11ORF72	11q13.2	0.31	0.22	0.26	0.3	0.1	0.0122	0.147	Over-expressed
ARID4A	14q23.1	0.2	0.34	0.4	0.37	-0.14	0.0122	0.147	Under-expressed
PTTG2	4p14	-2.34	-2.56	0.65	0.63	0.23	0.0122	0.147	Over-expressed
ZNF267	16p11.2	0.08	0.29	0.6	0.52	-0.2	0.0122	0.147	Under-expressed
CHMP7	8p21.3	-0.22	-0.05	0.49	0.48	-0.17	0.0122	0.147	Under-expressed
ADCK2	7q34	0.46	0.65	0.56	0.44	-0.19	0.0122	0.147	Under-expressed
IGF1	12q23.2	2.78	3.23	1.29	1.15	-0.45	0.0122	0.147	Under-expressed
CCDC91	12p11.22	0.87	0.7	0.51	0.48	0.18	0.0122	0.147	Over-expressed
CD59	11p13	0.71	0.9	0.53	0.58	-0.19	0.0122	0.147	Under-expressed
ZBTB47	3p22.1	0.63	0.76	0.36	0.32	-0.12	0.0122	0.147	Under-expressed
MAN2B2	4p16.1	1.23	1.39	0.47	0.37	-0.16	0.0123	0.147	Under-expressed
CCDC167	6p21.2	0.01	-0.16	0.47	0.51	0.17	0.0123	0.147	Over-expressed
WNT9A	1q42.13	0.03	-0.13	0.48	0.42	0.16	0.0123	0.148	Over-expressed
OLFM4	13q14.3	2.83	3.57	2.06	2.13	-0.74	0.0123	0.148	Under-expressed
NDUFB10	16p13.3	0.37	0.22	0.42	0.44	0.15	0.0123	0.148	Over-expressed
ADRB2	5q32	-0.03	0.32	1	0.9	-0.35	0.0124	0.148	Under-expressed
LIPG	18q21.1	-0.81	-0.5	0.87	0.9	-0.31	0.0124	0.148	Under-expressed
NR1H4	12q23.1	-3.43	-3.63	0.59	0.46	0.2	0.0124	0.148	Over-expressed
RASA1	5q14.3	-0.13	0.1	0.63	0.61	-0.22	0.0124	0.149	Under-expressed
MRPS12	19q13.2	-0.26	-0.4	0.38	0.37	0.13	0.0124	0.149	Over-expressed
LRFN2	6p21.2-p21.1	2.16	1.84	0.93	0.81	0.32	0.0125	0.149	Over-expressed
MICALCL	11p15.3	2.78	3.14	0.99	1.07	-0.36	0.0125	0.149	Under-expressed
PLK1	16p12.2	-1.8	-1.95	0.41	0.4	0.15	0.0125	0.149	Over-expressed
NPC1L1	7p13	-0.58	-0.87	0.84	0.75	0.29	0.0125	0.149	Over-expressed
GBGT1	9q34.2	0.02	0.21	0.51	0.51	-0.18	0.0125	0.149	Under-expressed
SERPINB8	18q22.1	-0.52	-0.32	0.55	0.54	-0.19	0.0125	0.149	Under-expressed
MTSS1	8q24.13	1.55	1.27	0.82	0.68	0.28	0.0125	0.149	Over-expressed
MRPL47	3q26.33	0.01	-0.14	0.45	0.33	0.15	0.0125	0.149	Over-expressed
SSH1	12q24.11	-0.77	-0.88	0.34	0.27	0.11	0.0126	0.149	Over-expressed
PAK5	20p12.2	0.89	1.38	1.37	1.44	-0.49	0.0126	0.149	Under-expressed
YIPF1	1p32.3	1.25	1.42	0.47	0.48	-0.17	0.0126	0.149	Under-expressed
EVC	4p16.2	0.75	0.97	0.65	0.53	-0.22	0.0126	0.149	Under-expressed
SUSD4	1q41	1.92	1.45	1.37	1.23	0.47	0.0126	0.149	Over-expressed
COX17	3q13.33	0.5	0.34	0.45	0.5	0.17	0.0126	0.149	Over-expressed
STX18	4p16.3-p16.2	0.33	0.45	0.36	0.36	-0.13	0.0126	0.149	Under-expressed
MRPL55	1q42.13	0.71	0.55	0.47	0.4	0.16	0.0127	0.15	Over-expressed
RRAS	19q13.33	0.21	0.37	0.46	0.45	-0.16	0.0127	0.15	Under-expressed
CATSPER3	5q31.1	0.27	0.46	0.56	0.53	-0.19	0.0127	0.15	Under-expressed
TREML2	6p21.1	-0.58	-0.4	0.44	0.68	-0.19	0.0127	0.15	Under-expressed
CACNA1A	19p13.13	0.38	0.27	0.34	0.3	0.12	0.0127	0.15	Over-expressed
ITGAV	2q32.1	0.71	0.9	0.57	0.53	-0.2	0.0128	0.15	Under-expressed
VCX3A	Xp22.31	-3.47	-3.98	1.57	1.18	0.52	0.0128	0.15	Over-expressed
ZNF780B	19q13.2	0.39	0.18	0.62	0.52	0.21	0.0128	0.15	Over-expressed
NCOA3	20q13.12	-1.01	-1.24	0.69	0.58	0.23	0.0128	0.15	Over-expressed
ZHX2	8q24.13	1.27	1.1	0.5	0.37	0.16	0.0128	0.15	Over-expressed
NFKBIZ	3q12.3	-0.58	-0.05	1.51	1.52	-0.53	0.0128	0.15	Under-expressed
PLAC9	10q22.3	0.99	1.38	1.16	0.94	-0.39	0.0128	0.15	Under-expressed
DYNLL1	12q24.31	0.63	0.5	0.36	0.37	0.13	0.0128	0.15	Over-expressed
EID2	19q13.2	0.03	-0.12	0.41	0.38	0.14	0.0128	0.151	Over-expressed
2018-03-06	5p15.2	0.06	-0.06	0.37	0.35	0.13	0.0129	0.151	Over-expressed
BTBD8	1p22.1	-0.3	-0.51	0.55	0.62	0.2	0.0129	0.151	Over-expressed
AURKB	17p13.1	-2.57	-2.73	0.45	0.44	0.16	0.0129	0.151	Over-expressed
APBB1IP	10p12.1	0.26	0.55	0.86	0.78	-0.29	0.0129	0.151	Under-expressed
IAPP	12p12.1	0.25	0.07	0.53	0.47	0.18	0.013	0.151	Over-expressed
UPK3B	7q11.2	-0.16	-0.28	0.38	0.24	0.12	0.013	0.152	Over-expressed
KRT16	17q21.2	-0.83	-0.44	1.08	1.13	-0.39	0.013	0.152	Under-expressed
NDUFAF8	17q25.3	0.01	-0.19	0.6	0.52	0.2	0.013	0.152	Over-expressed
ANXA1	9q21.13	-0.69	-0.4	0.88	0.7	-0.29	0.013	0.152	Under-expressed
IQGAP2	5q13.3	-0.04	0.37	1.2	1.04	-0.41	0.0131	0.152	Under-expressed
MAP6D1	3q27.1	0.07	-0.2	0.8	0.65	0.27	0.0131	0.152	Over-expressed
COQ5	12q24.31	0.05	-0.07	0.32	0.38	0.12	0.0131	0.152	Over-expressed
CABP5	19q13.33	0.1	0.01	0.26	0.27	0.09	0.0131	0.152	Over-expressed
APBB1	11p15.4	0.22	0.42	0.61	0.48	-0.2	0.0131	0.152	Under-expressed
SLX4IP	20p12.2	0.79	0.5	0.87	0.68	0.29	0.0131	0.152	Over-expressed
CHST12	7p22.3	-0.45	-0.65	0.61	0.45	0.2	0.0131	0.152	Over-expressed
SNCB	5q35.2	-0.08	-0.2	0.38	0.3	0.12	0.0131	0.152	Over-expressed
BAIAP2L2	22q13.1	-1.95	-2.12	0.53	0.44	0.18	0.0131	0.152	Over-expressed
GNPTG	16p13.3	1.16	1	0.47	0.41	0.16	0.0131	0.152	Over-expressed
PIGG	4p16.3	-0.14	0.01	0.44	0.37	-0.15	0.0132	0.152	Under-expressed
CSTL1	20p11.21	0.53	0.21	1	0.68	0.32	0.0132	0.152	Over-expressed
HPS5	11p15.1	-0.44	-0.32	0.36	0.36	-0.13	0.0132	0.152	Under-expressed
GTF2F1	19p13.3	0.01	0.12	0.31	0.27	-0.1	0.0132	0.152	Under-expressed
MYBPC3	11p11.2	0.46	0.38	0.25	0.25	0.09	0.0132	0.152	Over-expressed
CYP4V2	4q35.1-q35.2	0.99	1.3	0.98	0.66	-0.31	0.0132	0.152	Under-expressed
TUT4	1p32.3	-1.88	-1.6	0.84	0.72	-0.28	0.0133	0.152	Under-expressed
NLRP1	17p13.2	-0.96	-0.77	0.54	0.51	-0.19	0.0133	0.152	Under-expressed
RAB11FIP4	17q11.2	0.41	0.2	0.6	0.5	0.2	0.0133	0.152	Over-expressed
SLC29A3	10q22.1	1	1.16	0.44	0.47	-0.16	0.0133	0.152	Under-expressed
CLINT1	5q33.3	0.16	0.04	0.35	0.33	0.12	0.0133	0.152	Over-expressed
ADPGK	15q24.1	-0.47	-0.31	0.49	0.34	-0.16	0.0133	0.152	Under-expressed
SUV39H1	Xp11.23	-1.23	-1.09	0.42	0.39	-0.14	0.0133	0.152	Under-expressed
SESN1	6q21	0.47	0.73	0.76	0.67	-0.26	0.0133	0.152	Under-expressed
PCMTD1	8q11.23	2.05	1.83	0.66	0.5	0.22	0.0133	0.152	Over-expressed
UBTD2	5q35.1	0.5	0.67	0.52	0.42	-0.17	0.0133	0.152	Under-expressed
RPL15	3p24.2	-0.39	-0.24	0.43	0.38	-0.15	0.0133	0.152	Under-expressed
TMEM63B	6p21.1	0.91	0.71	0.58	0.58	0.2	0.0133	0.152	Over-expressed
CIAO2B	16q22.1	-0.56	-0.75	0.57	0.42	0.18	0.0133	0.152	Over-expressed
SASH3	Xq26.1	0.53	0.82	0.83	0.79	-0.29	0.0133	0.152	Under-expressed
GMFB	14q22.2	0.01	0.14	0.4	0.34	-0.13	0.0133	0.152	Under-expressed
NDRG1	8q24.22	-0.94	-1.22	0.85	0.65	0.28	0.0134	0.152	Over-expressed
SNRK	3p22.1	0.85	1	0.44	0.39	-0.15	0.0134	0.152	Under-expressed
MEG3	14q32.2	-1.4	-1.25	0.45	0.41	-0.15	0.0134	0.152	Under-expressed
RASSF5	1q32.1	-0.75	-0.51	0.67	0.74	-0.24	0.0134	0.152	Under-expressed
LMF1	16p13.3	1	0.86	0.42	0.42	0.15	0.0134	0.152	Over-expressed
BCL11A	2p16.1	-2.15	-1.74	1.08	1.32	-0.41	0.0134	0.152	Under-expressed
KPNA6	1p35.2	-0.14	-0.23	0.27	0.27	0.1	0.0134	0.152	Over-expressed
LYNX1	8q24.3	0.7	0.51	0.57	0.43	0.19	0.0134	0.152	Over-expressed
TPP1	11p15.4	0.49	0.65	0.44	0.42	-0.15	0.0134	0.152	Under-expressed
AIF1	6p21.33	0.44	0.72	0.83	0.73	-0.28	0.0134	0.152	Under-expressed
RFX7	15q21.3	-0.24	-0.12	0.35	0.33	-0.12	0.0134	0.152	Under-expressed
IFI16	1q23.1	-0.77	-0.52	0.73	0.68	-0.25	0.0135	0.152	Under-expressed
HOOK3	8p11.21	0.91	0.69	0.67	0.49	0.22	0.0135	0.152	Over-expressed
GIP	17q21.32	-0.05	-0.17	0.34	0.38	0.12	0.0135	0.152	Over-expressed
DCUN1D5	11q22.3	-1.48	-1.29	0.54	0.55	-0.19	0.0135	0.152	Under-expressed
SAA4	11p15.1	-3.37	-3.06	0.76	1.06	-0.3	0.0135	0.152	Under-expressed
OR10A5	11p15.4	0.39	0.33	0.18	0.17	0.06	0.0135	0.152	Over-expressed
IL1B	2q14.1	0.59	0.96	1.07	1.02	-0.37	0.0135	0.152	Under-expressed
SIX6	14q23.1	-3.07	-3.22	0.43	0.38	0.15	0.0136	0.152	Over-expressed
TES	7q31.2	0.39	0.68	0.88	0.73	-0.29	0.0136	0.152	Under-expressed
PRELID1	5q35.3	-0.6	-0.47	0.36	0.39	-0.13	0.0136	0.152	Under-expressed
MFNG	22q13.1	-0.54	-0.3	0.69	0.64	-0.24	0.0136	0.152	Under-expressed
POLR2C	16q21	-0.91	-1.08	0.52	0.38	0.17	0.0136	0.152	Over-expressed
MAP3K9	14q24.2	0.31	0.22	0.28	0.23	0.09	0.0136	0.152	Over-expressed
ZNF208	19p12	-0.2	0.01	0.63	0.57	-0.21	0.0136	0.152	Under-expressed
PDLIM1	10q23.33	0.42	0.7	0.84	0.74	-0.28	0.0136	0.152	Under-expressed
NRP2	2q33.3	-0.3	-0.11	0.56	0.47	-0.19	0.0136	0.152	Under-expressed
CTSO	4q32.1	3.06	3.35	0.87	0.61	-0.28	0.0136	0.152	Under-expressed
ZDHHC19	3q29	0.27	0.15	0.31	0.4	0.12	0.0136	0.152	Over-expressed
ATP6V0A1	17q21.2	0.02	-0.12	0.37	0.42	0.14	0.0136	0.152	Over-expressed
GRAMD2A	15q23	1.08	1.43	0.99	0.97	-0.34	0.0137	0.152	Under-expressed
ORMDL2	12q13.2	0.92	0.75	0.51	0.44	0.17	0.0137	0.153	Over-expressed
TMPRSS11A	4q13.2	0.42	0.14	0.87	0.55	0.27	0.0138	0.154	Over-expressed
ARHGEF15	17p13.1	0.76	0.63	0.37	0.33	0.13	0.0139	0.154	Over-expressed
MAGIX	Xp11.23	1.97	1.73	0.7	0.66	0.24	0.0139	0.154	Over-expressed
PPIH	1p34.2	-0.77	-0.61	0.46	0.5	-0.16	0.0139	0.155	Under-expressed
RPS20	8q12.1	0.08	-0.12	0.63	0.5	0.21	0.0139	0.155	Over-expressed
TRIM26	6p22.1	0.21	0.34	0.4	0.34	-0.13	0.0139	0.155	Under-expressed
SOCS4	14q22.3	-0.34	-0.19	0.45	0.34	-0.15	0.0139	0.155	Under-expressed
ALKBH6	19q13.12	-0.03	-0.15	0.33	0.34	0.12	0.0139	0.155	Over-expressed
UFC1	1q23.3	0.93	1.13	0.61	0.49	-0.2	0.0139	0.155	Under-expressed
TMEM47	Xp21.1	0.39	0.74	1.01	0.98	-0.35	0.014	0.155	Under-expressed
DCN	12q21.33	2.42	2.9	1.52	1	-0.48	0.014	0.156	Under-expressed
ANKRD27	19q13.11	-0.22	-0.4	0.53	0.45	0.18	0.0141	0.156	Over-expressed
GAN	16q23.2	-0.32	-0.55	0.74	0.49	0.23	0.0141	0.156	Over-expressed
PCSK9	1p32.3	-3.14	-3.36	0.67	0.54	0.22	0.0141	0.156	Over-expressed
MRPL44	2q36.1	-0.47	-0.34	0.38	0.3	-0.13	0.0141	0.156	Under-expressed
RDM1	17q12	-1.9	-2.2	0.88	0.87	0.31	0.0141	0.156	Over-expressed
TANK	2q24.2	0.25	0.42	0.46	0.53	-0.17	0.0142	0.156	Under-expressed
GYPC	2q14.3	-1.14	-0.93	0.6	0.55	-0.2	0.0142	0.156	Under-expressed
TMEM255A	Xq24	-1.87	-1.55	0.9	0.91	-0.31	0.0142	0.156	Under-expressed
DNAI1	9p13.3	0.64	0.4	0.77	0.56	0.25	0.0142	0.157	Over-expressed
UBE2T	1q32.1	-1.93	-2.16	0.65	0.72	0.23	0.0142	0.157	Over-expressed
DUSP6	12q21.33	-0.19	0.12	0.87	0.87	-0.3	0.0142	0.157	Under-expressed
KIAA1328	18q12.2	-0.02	0.15	0.49	0.41	-0.16	0.0142	0.157	Under-expressed
HCRT	17q21.2	-0.05	-0.12	0.21	0.19	0.07	0.0143	0.157	Over-expressed
BAP1	3p21.1	-0.65	-0.45	0.6	0.49	-0.2	0.0143	0.157	Under-expressed
RTL3	Xq21.1	0.46	0.67	0.58	0.66	-0.21	0.0143	0.157	Under-expressed
TWSG1	18p11.22	0.13	0.35	0.66	0.56	-0.22	0.0143	0.157	Under-expressed
EIF4A1	17p13.1	-0.39	-0.54	0.46	0.39	0.15	0.0143	0.157	Over-expressed
ZNF551	19q13.43	-0.54	-0.35	0.48	0.6	-0.18	0.0144	0.158	Under-expressed
FITM2	20q13.12	-0.3	-0.54	0.72	0.59	0.24	0.0144	0.158	Over-expressed
LILRB4	19q13.42	0.89	1.03	0.37	0.46	-0.14	0.0144	0.158	Under-expressed
LMTK3	19q13.33	0.91	0.63	0.81	0.84	0.29	0.0145	0.158	Over-expressed
ZNF254	19p12	0.08	0.26	0.48	0.53	-0.17	0.0145	0.158	Under-expressed
SLFN13	17q12	0.3	0.66	1.04	1.02	-0.36	0.0145	0.158	Under-expressed
AR	Xq12	3.51	3.75	0.71	0.64	-0.24	0.0145	0.158	Under-expressed
USP19	3p21.31	-0.28	-0.09	0.57	0.47	-0.19	0.0145	0.158	Under-expressed
POLM	7p13	0.69	0.55	0.41	0.32	0.13	0.0145	0.158	Over-expressed
QPRT	16p11.2	-1.99	-2.33	1.04	0.87	0.34	0.0145	0.158	Over-expressed
SCAND1	20q11.23	0.52	0.37	0.45	0.4	0.15	0.0145	0.158	Over-expressed
PPP1R16B	20q11.23	0.04	0.2	0.45	0.5	-0.16	0.0145	0.158	Under-expressed
HINT1	5q23.3	-0.63	-0.44	0.57	0.54	-0.19	0.0145	0.158	Under-expressed
SPG11	15q21.1	0.19	0.31	0.34	0.33	-0.12	0.0145	0.158	Under-expressed
RAB32	6q24.3	-0.16	0.06	0.69	0.58	-0.23	0.0146	0.158	Under-expressed
MAGED4B	Xp11.22	-1.98	-1.62	1.06	1.02	-0.36	0.0146	0.158	Under-expressed
CDH1	16q22.1	2.02	1.51	1.45	1.51	0.51	0.0146	0.158	Over-expressed
CENPO	2p23.3	-1.86	-2.05	0.56	0.52	0.19	0.0146	0.158	Over-expressed
VPS4A	16q22.1	-0.36	-0.5	0.42	0.31	0.13	0.0146	0.158	Over-expressed
IL12RB1	19p13.11	0.38	0.48	0.26	0.29	-0.09	0.0146	0.158	Under-expressed
APOBEC3H	22q13.1	0.59	0.92	0.93	0.99	-0.33	0.0147	0.158	Under-expressed
CRTAM	11q24.1	2.45	2.77	0.89	1.01	-0.32	0.0147	0.159	Under-expressed
ZYX	7q34	0	0.24	0.7	0.61	-0.23	0.0147	0.159	Under-expressed
NXT2	Xq23	0.13	0.35	0.63	0.6	-0.21	0.0147	0.159	Under-expressed
RNF141	11p15.4|11p15	0.6	0.74	0.41	0.41	-0.14	0.0147	0.159	Under-expressed
ST20-AS1	15q25.1	-0.35	-0.23	0.35	0.32	-0.12	0.0147	0.159	Under-expressed
SLC25A37	8p21.2	-1.58	-1.42	0.5	0.45	-0.17	0.0147	0.159	Under-expressed
CACNA2D2	3p21.31	1.1	0.83	0.77	0.73	0.26	0.0147	0.159	Over-expressed
CSK	15q24.1	-0.58	-0.43	0.45	0.39	-0.15	0.0148	0.159	Under-expressed
CENPE	4q24	-2.23	-2.45	0.64	0.64	0.22	0.0148	0.159	Over-expressed
ROMO1	20q11.22	-0.36	-0.55	0.57	0.5	0.19	0.0148	0.159	Over-expressed
JAZF1	7p15.2-p15.1	-0.04	0.14	0.57	0.46	-0.19	0.0148	0.159	Under-expressed
RIN3	14q32.12	0.19	0.41	0.67	0.57	-0.22	0.0148	0.159	Under-expressed
TIGD3	11q13.1	0.27	0.06	0.63	0.62	0.22	0.0148	0.159	Over-expressed
EVI2A	17q11.2	-1.06	-0.76	0.87	0.86	-0.3	0.0148	0.159	Under-expressed
RBM8A	1q21.1	-0.41	-0.29	0.36	0.32	-0.12	0.0149	0.159	Under-expressed
UBE2L3	22q11.21	0.16	0.02	0.45	0.39	0.15	0.0149	0.159	Over-expressed
C1QTNF8	16p13.3	0.17	0.04	0.39	0.32	0.13	0.0149	0.159	Over-expressed
SCNN1B	16p12.2	0.45	0.07	1.14	0.93	0.37	0.0149	0.159	Over-expressed
TBC1D19	4p15.2	-0.51	-0.35	0.48	0.43	-0.16	0.0149	0.159	Under-expressed
TLR4	9q33.1	1.3	1.54	0.74	0.6	-0.24	0.015	0.16	Under-expressed
TNRC6A	16p12.1	0.41	0.24	0.51	0.42	0.17	0.015	0.16	Over-expressed
AGO1	1p34.3	-0.02	-0.1	0.23	0.22	0.08	0.015	0.16	Over-expressed
GGNBP2	17q12	0.55	0.42	0.39	0.35	0.13	0.015	0.16	Over-expressed
SAAL1	11p15.1	-1.52	-1.35	0.49	0.52	-0.17	0.015	0.16	Under-expressed
VCX2	Xp22.31	-3.36	-3.84	1.48	1.18	0.48	0.0151	0.161	Over-expressed
G6PC3	17q21.31	0.47	0.32	0.41	0.45	0.14	0.0151	0.161	Over-expressed
CALD1	7q33	0.13	0.41	0.84	0.68	-0.27	0.0151	0.161	Under-expressed
SLC7A13	8q21.3	2.26	1.79	1.49	1.06	0.47	0.0151	0.161	Over-expressed
CASP4	11q22.3	-0.14	0.08	0.63	0.61	-0.22	0.0151	0.161	Under-expressed
ZNF490	19p13.2-p13.13	0.79	0.93	0.43	0.34	-0.14	0.0151	0.161	Under-expressed
PDIA5	3q21.1	-0.42	-0.23	0.59	0.51	-0.19	0.0152	0.161	Under-expressed
PLXDC2	10p12.31	3.21	3.44	0.7	0.65	-0.24	0.0152	0.161	Under-expressed
TAS2R39	7q34	0.36	0.27	0.28	0.24	0.09	0.0152	0.161	Over-expressed
CBR4	4q32.3	-0.27	-0.1	0.51	0.51	-0.18	0.0152	0.161	Under-expressed
SARS2	19q13.2	-0.45	-0.57	0.34	0.35	0.12	0.0152	0.161	Over-expressed
MRPL58	17q25.1	0.33	0.17	0.45	0.55	0.17	0.0152	0.161	Over-expressed
WARS2	1p12	-0.01	0.19	0.59	0.53	-0.2	0.0152	0.161	Under-expressed
NAT9	17q25.1	-0.45	-0.6	0.45	0.43	0.15	0.0153	0.161	Over-expressed
UGT2B11	4q13.2	-1.84	-0.95	2.41	2.94	-0.89	0.0153	0.161	Under-expressed
TATDN1	8q24.13	-0.39	-0.62	0.73	0.54	0.23	0.0153	0.161	Over-expressed
MXI1	10q25.2	0.18	-0.09	0.84	0.69	0.27	0.0153	0.161	Over-expressed
DACT2	6q27	-1.61	-1.15	1.3	1.47	-0.47	0.0153	0.161	Under-expressed
ATM	11q22.3	-1.66	-1.49	0.5	0.49	-0.17	0.0153	0.161	Under-expressed
MBNL1	3q25.1-q25.2	-0.16	-0.02	0.42	0.41	-0.14	0.0153	0.161	Under-expressed
CHD6	20q12	0.24	0.04	0.58	0.56	0.2	0.0153	0.161	Over-expressed
HCFC1R1	16p13.3	0.84	0.66	0.54	0.49	0.18	0.0153	0.161	Over-expressed
PDGFB	22q13.1	1.52	1.33	0.62	0.42	0.19	0.0153	0.161	Over-expressed
CCDC137	17q25.3	-0.7	-0.89	0.53	0.55	0.19	0.0153	0.161	Over-expressed
RMDN2	2p22.2	0.51	0.71	0.59	0.51	-0.19	0.0154	0.161	Under-expressed
PRX	19q13.2	0.18	0.29	0.31	0.31	-0.11	0.0154	0.161	Under-expressed
DAZAP1	19p13.3	-0.2	-0.32	0.37	0.32	0.12	0.0154	0.161	Over-expressed
LPCAT3	12p13.31	0.06	0.28	0.7	0.54	-0.23	0.0154	0.161	Under-expressed
LRFN3	19q13.12	0.75	0.89	0.41	0.37	-0.14	0.0154	0.161	Under-expressed
ZNF623	8q24.3	0.5	0.24	0.83	0.47	0.25	0.0155	0.162	Over-expressed
CPE	4q32.3	0.44	0.77	1.01	0.91	-0.34	0.0155	0.162	Under-expressed
GPX2	14q23.3	-2.85	-3.15	0.97	0.68	0.31	0.0155	0.162	Over-expressed
GPR27	3p13	0.4	0.65	0.75	0.69	-0.25	0.0155	0.162	Under-expressed
JAK2	9p24.1	0.06	0.26	0.6	0.55	-0.2	0.0156	0.162	Under-expressed
IL4R	16p12.1	0.37	0.58	0.64	0.52	-0.21	0.0156	0.162	Under-expressed
DHX32	10q26.2	0.38	0.52	0.43	0.41	-0.15	0.0156	0.162	Under-expressed
PCCB	3q22.3	-0.48	-0.25	0.72	0.59	-0.23	0.0156	0.162	Under-expressed
TMEM251	14q32.12	0.08	0.26	0.52	0.44	-0.17	0.0156	0.162	Under-expressed
B3GNT5	3q27.1	-0.72	-0.48	0.71	0.69	-0.24	0.0156	0.163	Under-expressed
C21ORF58	21q22.3	-1.43	-1.58	0.48	0.4	0.16	0.0157	0.163	Over-expressed
P2RY10	Xq21.1	0.67	1.06	1.04	1.27	-0.38	0.0158	0.163	Under-expressed
CCN1	1p22.3	0.64	0.99	1.04	0.92	-0.34	0.0158	0.163	Under-expressed
INPP5B	1p34.3	-0.73	-0.58	0.47	0.39	-0.15	0.0158	0.163	Under-expressed
BCS1L	2q35	-0.52	-0.63	0.33	0.3	0.11	0.0158	0.163	Over-expressed
GGTLC2	22q11.22	0.2	-0.12	0.98	0.87	0.32	0.016	0.165	Over-expressed
ITGB2	21q22.3	1.29	1.55	0.77	0.76	-0.26	0.016	0.165	Under-expressed
JTB	1q21.3	0.39	0.58	0.56	0.48	-0.18	0.016	0.165	Under-expressed
TMTC4	13q32.3	-0.07	-0.29	0.65	0.62	0.22	0.016	0.165	Over-expressed
CCDC90B	11q14.1	-0.82	-0.66	0.49	0.45	-0.16	0.016	0.165	Under-expressed
ITFG1	16q12.1	0.02	-0.22	0.77	0.5	0.24	0.016	0.165	Over-expressed
RNF38	9p13.2	0.16	0.29	0.4	0.37	-0.13	0.0161	0.166	Under-expressed
KIF17	1p36.12	0.19	0.39	0.62	0.49	-0.2	0.0161	0.166	Under-expressed
VXN	8q13.1	-1.18	-1.45	0.84	0.69	0.27	0.0161	0.166	Over-expressed
COBLL1	2q24.3	0.45	0.69	0.72	0.67	-0.24	0.0161	0.166	Under-expressed
PON2	7q21.3	-0.53	-0.3	0.67	0.63	-0.22	0.0161	0.166	Under-expressed
CTAGE4	7q35	0.72	0.99	0.8	0.72	-0.26	0.0162	0.166	Under-expressed
PKDREJ	22q13.31	0.27	0.44	0.43	0.59	-0.17	0.0162	0.166	Under-expressed
EMC1	1p36.13	0.28	0.14	0.39	0.39	0.13	0.0162	0.167	Over-expressed
CTSF	11q13.2	2.25	2.03	0.68	0.59	0.22	0.0162	0.167	Over-expressed
SPR	2p13.2	1.43	1.22	0.57	0.65	0.2	0.0162	0.167	Over-expressed
SH3BP5L	1q44	0.25	0.08	0.5	0.55	0.18	0.0163	0.167	Over-expressed
TBC1D24	16p13.3	1.38	1.15	0.72	0.64	0.24	0.0163	0.167	Over-expressed
KLRK1	12p13.2	-2.37	-2.16	0.55	0.75	-0.21	0.0163	0.167	Under-expressed
ITGB4	17q25.1	0.49	0.76	0.77	0.85	-0.27	0.0163	0.167	Under-expressed
KLF14	7q32.2	0.23	0.09	0.45	0.34	0.14	0.0163	0.167	Over-expressed
PTAR1	9q21.12	-0.63	-0.49	0.42	0.38	-0.14	0.0163	0.167	Under-expressed
CNBD2	20q11.23	0.49	0.31	0.5	0.52	0.17	0.0163	0.167	Over-expressed
RBM48	7q21.2	-0.05	0.11	0.48	0.41	-0.16	0.0164	0.167	Under-expressed
STOML2	9p13.3	-0.84	-0.71	0.41	0.32	-0.13	0.0164	0.167	Under-expressed
ACAA1	3p22.2	0.45	0.61	0.47	0.45	-0.16	0.0164	0.167	Under-expressed
RUNX3	1p36.11	-0.31	0	0.9	0.94	-0.31	0.0164	0.167	Under-expressed
ARID3A	19p13.3	-1.73	-1.91	0.54	0.47	0.18	0.0164	0.167	Over-expressed
IFNE	9p21.3	-1.22	-1.03	0.59	0.5	-0.19	0.0164	0.167	Under-expressed
ANKRD17	4q13.3	0.47	0.35	0.36	0.32	0.12	0.0164	0.167	Over-expressed
ACACA	17q12	-0.3	-0.47	0.52	0.49	0.18	0.0165	0.167	Over-expressed
RPS8	1p34.1	-0.45	-0.29	0.46	0.49	-0.16	0.0165	0.167	Under-expressed
GALNS	16q24.3	-0.31	-0.46	0.44	0.41	0.15	0.0165	0.167	Over-expressed
VCPKMT	14q21.3	-0.74	-0.56	0.55	0.49	-0.18	0.0165	0.167	Under-expressed
TCL1B	14q32.13	0	-0.43	1.35	0.96	0.42	0.0165	0.167	Over-expressed
ABCC3	17q21.33	-0.99	-0.6	1.18	1.01	-0.39	0.0165	0.167	Under-expressed
MAGEA9	Xq28	-4	-4.54	1.86	0.7	0.54	0.0165	0.167	Over-expressed
SLC35D3	6q23.3	0.33	0.26	0.21	0.2	0.07	0.0165	0.167	Over-expressed
PRSS2	7q34	-3.14	-3.49	1.13	0.78	0.35	0.0165	0.167	Over-expressed
UBE2V2	8q11.21	-0.7	-0.91	0.69	0.47	0.22	0.0166	0.168	Over-expressed
AP1G1	16q22.2	-0.04	-0.2	0.5	0.42	0.16	0.0166	0.168	Over-expressed
TTPAL	20q13.12	-0.41	-0.54	0.42	0.29	0.13	0.0166	0.168	Over-expressed
AP2A2	11p15.5	0.44	0.55	0.36	0.29	-0.12	0.0167	0.168	Under-expressed
DENND5A	11p15.4	-0.15	0.01	0.49	0.42	-0.16	0.0167	0.168	Under-expressed
SPINK7	5q32	0.41	0.33	0.25	0.21	0.08	0.0167	0.168	Over-expressed
TPPP3	16q22.1	3.08	2.77	0.95	0.82	0.31	0.0167	0.168	Over-expressed
TENT5D	Xq21.1	0.32	0.1	0.63	0.7	0.22	0.0167	0.168	Over-expressed
SRGN	10q22.1	0.74	1.03	0.85	0.88	-0.29	0.0168	0.168	Under-expressed
ZNF567	19q13.12	0.12	0.27	0.47	0.37	-0.15	0.0168	0.168	Under-expressed
PRSS16	6p22.1	-0.06	0.45	1.58	1.3	-0.51	0.0168	0.168	Under-expressed
ZRSR2P1	5q22.2	0.43	0.58	0.45	0.39	-0.15	0.0168	0.169	Under-expressed
APOL2	22q12.3	0.17	0.35	0.52	0.49	-0.17	0.0168	0.169	Under-expressed
CUX1	7q22.1	-0.01	-0.17	0.49	0.37	0.16	0.0169	0.169	Over-expressed
FCRL5	1q23.1	0.3	0.53	0.61	0.82	-0.23	0.0169	0.169	Under-expressed
NMT1	17q21.31	-0.28	-0.4	0.36	0.35	0.12	0.0169	0.169	Over-expressed
DIXDC1	11q23.1	0.44	0.54	0.33	0.28	-0.11	0.0169	0.169	Under-expressed
IGF2BP2	3q27.2	-2.72	-2.89	0.54	0.44	0.17	0.0169	0.169	Over-expressed
BAG5	14q32.33	0.29	0.4	0.33	0.28	-0.11	0.0169	0.169	Under-expressed
DTX3	12q13.3	-0.02	0.16	0.57	0.46	-0.18	0.0169	0.169	Under-expressed
EGF	4q25	0.65	1.25	1.89	1.51	-0.6	0.0169	0.169	Under-expressed
KCNH8	3p24.3	-0.26	0.06	0.89	1.07	-0.32	0.0169	0.169	Under-expressed
DCTD	4q35.1	-0.31	-0.16	0.46	0.35	-0.14	0.0169	0.169	Under-expressed
LPAR6	13q14.2	1.07	1.27	0.62	0.52	-0.2	0.017	0.169	Under-expressed
SFTA2	6p21.33	0.64	0.47	0.55	0.41	0.17	0.017	0.169	Over-expressed
IER2	19p13.13	0.29	0.5	0.63	0.62	-0.21	0.017	0.169	Under-expressed
ELOB	16p13.3	0.14	-0.02	0.5	0.41	0.16	0.017	0.169	Over-expressed
FLJ44635	Xq13.1	0.47	0.63	0.49	0.46	-0.16	0.017	0.169	Under-expressed
ZFAND1	8q21.13	0.07	-0.17	0.78	0.56	0.24	0.017	0.169	Over-expressed
FZD9	7q11.23	-1.82	-2.02	0.65	0.41	0.2	0.0171	0.17	Over-expressed
MTHFSD	16q24.1	-0.15	-0.31	0.5	0.4	0.16	0.0171	0.17	Over-expressed
CHRNB3	8p11.21	0.32	0.12	0.62	0.42	0.19	0.0172	0.17	Over-expressed
GADD45A	1p31.3	-1.33	-1.06	0.76	0.86	-0.27	0.0172	0.17	Under-expressed
ABCA6	17q24.2-q24.3	2.65	3.01	1.09	0.98	-0.36	0.0172	0.17	Under-expressed
ELF1	13q14.11	0.57	0.74	0.49	0.48	-0.16	0.0172	0.171	Under-expressed
WNK1	12p13.33	0.12	-0.03	0.47	0.36	0.15	0.0172	0.171	Over-expressed
CREG1	1q24.2	-0.33	-0.15	0.58	0.49	-0.19	0.0173	0.171	Under-expressed
TDP1	14q32.11	-0.99	-0.84	0.47	0.43	-0.15	0.0174	0.172	Under-expressed
OLFM2	19p13.2	0.56	0.73	0.54	0.42	-0.17	0.0174	0.172	Under-expressed
IL12RB2	1p31.3	0.09	0.4	0.86	1.02	-0.31	0.0174	0.172	Under-expressed
ELOVL5	6p12.1	0.78	1.09	0.94	0.84	-0.31	0.0174	0.172	Under-expressed
SEC14L2	22q12.2	1.98	2.36	1.11	1.17	-0.38	0.0174	0.172	Under-expressed
ATP6V0C	16p13.3	0.83	0.67	0.49	0.44	0.16	0.0174	0.172	Over-expressed
LDHA	11p15.1	-1.96	-1.76	0.63	0.52	-0.2	0.0174	0.172	Under-expressed
KBTBD8	3p14.1	-1.43	-1.2	0.67	0.75	-0.23	0.0174	0.172	Under-expressed
MAP3K20	2q31.1	0.09	0.31	0.65	0.65	-0.22	0.0174	0.172	Under-expressed
ATXN2	12q24.12	0.02	-0.07	0.24	0.26	0.08	0.0175	0.172	Over-expressed
RCOR3	1q32.2-q32.3	0.13	0.31	0.54	0.53	-0.18	0.0175	0.172	Under-expressed
SLC12A8	3q21.2	1.16	1.4	0.73	0.65	-0.24	0.0175	0.172	Under-expressed
SETD6	16q21	-0.83	-1.07	0.72	0.64	0.24	0.0175	0.172	Over-expressed
CHURC1	14q23.3	0.05	0.22	0.51	0.56	-0.18	0.0175	0.172	Under-expressed
FRMPD3	Xq22.3	0.84	0.71	0.41	0.35	0.13	0.0175	0.172	Over-expressed
LHB	19q13.33	0	-0.11	0.36	0.26	0.11	0.0175	0.172	Over-expressed
PRPH	12q13.12	-0.14	-0.32	0.58	0.47	0.19	0.0175	0.172	Over-expressed
SLX4	16p13.3	-0.12	-0.27	0.45	0.45	0.15	0.0176	0.172	Over-expressed
ISCU	12q23.3	0.36	0.51	0.45	0.42	-0.15	0.0176	0.172	Under-expressed
SLC20A2	8p11.21	1.18	0.96	0.69	0.61	0.23	0.0176	0.172	Over-expressed
FRZB	2q32.1	3.27	3.54	0.86	0.67	-0.27	0.0176	0.172	Under-expressed
GDI1	Xq28	0.52	0.34	0.55	0.48	0.18	0.0176	0.172	Over-expressed
SGCB	4q12	-0.58	-0.33	0.76	0.66	-0.25	0.0176	0.172	Under-expressed
DUSP18	22q12.2	1.15	1.04	0.32	0.3	0.11	0.0176	0.172	Over-expressed
ZFAT	8q24.22	0.63	0.47	0.5	0.35	0.16	0.0177	0.172	Over-expressed
CDK20	9q22.1	1.26	1.12	0.42	0.38	0.14	0.0177	0.173	Over-expressed
ALDH4A1	1p36.13	-0.3	-0.52	0.69	0.59	0.22	0.0177	0.173	Over-expressed
SLFN12	17q12	0.6	0.91	0.94	0.83	-0.3	0.0178	0.173	Under-expressed
SEC11A	15q25.2-q25.3	-0.36	-0.24	0.39	0.29	-0.12	0.0178	0.173	Under-expressed
MAB21L1	13q13.3	1.38	1.67	0.83	0.88	-0.29	0.0178	0.173	Under-expressed
GTF3A	13q12.2	-0.01	-0.15	0.43	0.43	0.14	0.0178	0.173	Over-expressed
BAIAP2L1	7q21.3-q22.1	-0.39	-0.15	0.72	0.72	-0.24	0.0178	0.173	Under-expressed
AADACL4	1p36.21	-0.43	-0.23	0.6	0.56	-0.2	0.0178	0.173	Under-expressed
TUBGCP4	15q15.3	-1.32	-1.2	0.34	0.41	-0.12	0.0179	0.173	Under-expressed
GNB1	1p36.33	-0.43	-0.26	0.49	0.48	-0.16	0.0179	0.173	Under-expressed
BSPRY	9q32	2.44	2.68	0.76	0.66	-0.24	0.0179	0.173	Under-expressed
MAGEA3	Xq28	-3.96	-4.29	1.12	0.53	0.33	0.0179	0.173	Over-expressed
SHE	1q21.3	1.63	1.85	0.69	0.65	-0.23	0.0179	0.173	Under-expressed
OBP2B	9q34.2	1.02	1.46	1.25	1.4	-0.44	0.0179	0.173	Under-expressed
PAXBP1	21q22.11	-1.04	-1.16	0.41	0.33	0.13	0.0179	0.173	Over-expressed
MTG2	20q13.33	0.02	-0.15	0.53	0.4	0.17	0.0179	0.173	Over-expressed
CDC37L1	9p24.1	1.05	1.19	0.42	0.39	-0.14	0.018	0.173	Under-expressed
ZFHX3	16q22.2-q22.3	0.43	0.22	0.63	0.58	0.21	0.018	0.173	Over-expressed
STK16	2q35	0.61	0.37	0.67	0.74	0.23	0.018	0.173	Over-expressed
ZNF778	16q24.3	-0.09	-0.27	0.59	0.44	0.18	0.018	0.174	Over-expressed
HEPH	Xq12	-0.9	-0.61	0.89	0.74	-0.28	0.018	0.174	Under-expressed
STAMBPL1	10q23.31	-1.49	-1.31	0.56	0.47	-0.18	0.0181	0.174	Under-expressed
MAGEC1	Xq27.2	-5.34	-5.7	1.14	0.83	0.35	0.0181	0.174	Over-expressed
DDX11	12p11.21	-1.93	-2.05	0.35	0.34	0.12	0.0181	0.174	Over-expressed
OR2W1	6p22.1	0.26	0.44	0.56	0.55	-0.19	0.0181	0.174	Under-expressed
SH2D3C	9q34.11	1.39	1.59	0.65	0.51	-0.21	0.0181	0.174	Under-expressed
IFFO1	12p13.31	-1.55	-1.31	0.76	0.66	-0.24	0.0181	0.174	Under-expressed
ARNTL	11p15.3	0.58	0.78	0.63	0.53	-0.2	0.0181	0.174	Under-expressed
ZNF554	19p13.3	0.82	0.69	0.42	0.38	0.14	0.0181	0.174	Over-expressed
RAMP1	2q37.3	2.18	1.69	1.5	1.31	0.48	0.0182	0.174	Over-expressed
RBMS3	3p24.1	0.65	0.93	0.87	0.75	-0.28	0.0182	0.174	Under-expressed
RORB	9q21.13	-2.67	-2.44	0.72	0.68	-0.24	0.0182	0.174	Under-expressed
PLCG1	20q12	-1.11	-1.26	0.47	0.4	0.15	0.0182	0.174	Over-expressed
ACTR3B	7q36.1-q36.2	-0.27	-0.43	0.51	0.41	0.16	0.0182	0.174	Over-expressed
SPART	13q13.3	0.47	0.72	0.78	0.66	-0.25	0.0183	0.174	Under-expressed
ST8SIA1	12p12.1	-0.5	-0.14	1.1	1.02	-0.36	0.0183	0.174	Under-expressed
N4BP3	5q35.3	1.39	1.2	0.61	0.54	0.2	0.0183	0.174	Over-expressed
RPL26L1	5q35.1	-0.07	-0.2	0.43	0.35	0.14	0.0183	0.174	Over-expressed
MED6	14q24.2	-0.81	-0.68	0.37	0.39	-0.13	0.0183	0.174	Under-expressed
CPSF1	8q24.3	-0.32	-0.53	0.66	0.5	0.2	0.0183	0.174	Over-expressed
PIWIL1	12q24.33	-0.05	-0.19	0.38	0.42	0.13	0.0183	0.174	Over-expressed
ADGRE3	19p13.12	0.45	0.67	0.72	0.58	-0.23	0.0183	0.174	Under-expressed
LRRFIP1	2q37.3	0.37	0.46	0.28	0.28	-0.09	0.0183	0.174	Under-expressed
TAF15	17q12	-1.11	-1.51	1.25	1.07	0.4	0.0184	0.174	Over-expressed
EGR2	10q21.3	3.64	4.04	1.17	1.27	-0.4	0.0184	0.174	Under-expressed
CHAF1B	21q22.12-q22.13	-1.96	-1.76	0.57	0.6	-0.19	0.0184	0.174	Under-expressed
TRIP6	7q22.1	-0.27	-0.08	0.59	0.53	-0.19	0.0184	0.175	Under-expressed
PTK2B	8p21.2	-0.47	-0.31	0.45	0.5	-0.16	0.0184	0.175	Under-expressed
WNT16	7q31.31	0.24	0.44	0.59	0.62	-0.2	0.0184	0.175	Under-expressed
PHYHIP	8p21.3	0.11	0.4	0.93	0.74	-0.29	0.0185	0.175	Under-expressed
GLDC	9p24.1	-1.99	-2.4	1.3	1.01	0.41	0.0185	0.175	Over-expressed
PDILT	16p12.3	-2.53	-2.78	0.69	0.84	0.25	0.0185	0.175	Over-expressed
BIN3	8p21.3	-0.75	-0.6	0.45	0.43	-0.15	0.0185	0.175	Under-expressed
INHBC	12q13.3	0.13	0.07	0.2	0.18	0.06	0.0185	0.175	Over-expressed
DCAF10	9p13.2	0.82	1.09	0.78	0.8	-0.26	0.0185	0.175	Under-expressed
MTMR14	3p25.3	-0.21	-0.09	0.35	0.38	-0.12	0.0185	0.175	Under-expressed
URB1-AS1	21q22.11	-0.06	-0.26	0.61	0.53	0.2	0.0186	0.175	Over-expressed
NOSTRIN	2q24.3	1.28	1.57	0.93	0.77	-0.3	0.0186	0.175	Under-expressed
LILRA2	19q13.42	-0.04	0.18	0.67	0.6	-0.22	0.0186	0.175	Under-expressed
MAN2B1	19p13.13	0.63	0.79	0.5	0.43	-0.16	0.0186	0.175	Under-expressed
WBP1	2p13.1	0.52	0.66	0.45	0.37	-0.14	0.0186	0.175	Under-expressed
CSRNP3	2q24.3	0.57	0.74	0.47	0.56	-0.17	0.0186	0.175	Under-expressed
CTR9	11p15.4	0.47	0.61	0.43	0.37	-0.14	0.0187	0.176	Under-expressed
FBXO33	14q21.1	0	-0.15	0.48	0.42	0.15	0.0187	0.176	Over-expressed
CCL28	5p12	-1.29	-0.81	1.32	1.7	-0.48	0.0187	0.176	Under-expressed
DYNC1H1	14q32.31	0.68	0.54	0.42	0.37	0.13	0.0187	0.176	Over-expressed
MAGEA11	Xq28	-1.48	-1.74	0.87	0.57	0.26	0.0188	0.176	Over-expressed
TSPAN15	10q22.1	2.48	2.71	0.71	0.67	-0.23	0.0188	0.177	Under-expressed
RPL32P3	3q21.3	-0.48	-0.3	0.52	0.56	-0.18	0.0189	0.177	Under-expressed
PIK3CG	7q22.3	-1.25	-1.02	0.66	0.74	-0.23	0.0189	0.177	Under-expressed
IZUMO4	19p13.3	-0.36	-0.08	0.92	0.67	-0.28	0.0189	0.177	Under-expressed
FBXO46	19q13.32	1.06	0.9	0.49	0.43	0.16	0.0189	0.177	Over-expressed
PGD	1p36.22	-0.86	-0.66	0.61	0.61	-0.2	0.0189	0.177	Under-expressed
SCGB2A1	11q12.3	4.97	5.72	2.42	1.79	-0.75	0.019	0.178	Under-expressed
MRPS17	7p11.2	-0.63	-0.8	0.54	0.44	0.17	0.019	0.178	Over-expressed
AOC1	7q36.1	0.26	0.01	0.89	0.43	0.26	0.019	0.178	Over-expressed
ORC5	7q22.1-q22.2	-0.51	-0.36	0.49	0.39	-0.15	0.0191	0.178	Under-expressed
ZFP36	19q13.2	1.36	1.68	0.95	0.97	-0.32	0.0191	0.178	Under-expressed
C1ORF109	1p34.3	-0.31	-0.45	0.45	0.37	0.14	0.0191	0.178	Over-expressed
NME7	1q24.2	-0.32	-0.13	0.58	0.6	-0.2	0.0191	0.178	Under-expressed
PIGB	15q21.3	0.03	0.14	0.37	0.33	-0.12	0.0191	0.178	Under-expressed
PTAFR	1p35.3	1.68	1.9	0.67	0.62	-0.22	0.0191	0.178	Under-expressed
ZNF684	1p34.2	-0.64	-0.45	0.59	0.52	-0.19	0.0191	0.178	Under-expressed
RPL28	19q13.42	-0.53	-0.37	0.48	0.47	-0.16	0.0192	0.178	Under-expressed
SHROOM2	Xp22.2	0.83	0.62	0.62	0.7	0.22	0.0192	0.178	Over-expressed
PSME1	14q12	0.33	0.47	0.39	0.41	-0.13	0.0192	0.179	Under-expressed
TRMT9B	8p22	0.98	1.32	0.99	1.04	-0.34	0.0193	0.179	Under-expressed
GATC	12q24.31	-1.42	-1.6	0.54	0.48	0.17	0.0193	0.179	Over-expressed
BTBD6	14q32.33	0.5	0.61	0.32	0.35	-0.11	0.0193	0.179	Under-expressed
CCDC42	17p13.1	0.08	0.19	0.33	0.36	-0.11	0.0193	0.179	Under-expressed
ATP1A4	1q23.2	-0.21	0.01	0.65	0.72	-0.22	0.0193	0.179	Under-expressed
DECR1	8q21.3	0.17	-0.06	0.73	0.57	0.23	0.0193	0.179	Over-expressed
CCDC14	3q21.1	-1.49	-1.3	0.54	0.56	-0.18	0.0194	0.179	Under-expressed
NNMT	11q23.2	0.95	1.26	1	0.8	-0.31	0.0194	0.179	Under-expressed
NKAPL	6p22.1	1.9	2.16	0.76	0.82	-0.26	0.0194	0.179	Under-expressed
LTBP2	14q24.3	2.39	2.63	0.75	0.6	-0.23	0.0194	0.179	Under-expressed
GNGT1	7q21.3	-1.8	-2.4	1.97	1.46	0.61	0.0195	0.18	Over-expressed
GRASP	12q13.13	0.28	0.53	0.78	0.62	-0.24	0.0195	0.18	Under-expressed
PPP1R8	1p35.3	-0.31	-0.45	0.46	0.41	0.15	0.0195	0.18	Over-expressed
FUNDC2	Xq28	0.02	0.21	0.63	0.45	-0.19	0.0195	0.18	Under-expressed
HSBP1	16q23.3	0	-0.18	0.59	0.47	0.18	0.0195	0.18	Over-expressed
ATP23	12q14.1	-0.81	-0.96	0.46	0.48	0.15	0.0195	0.18	Over-expressed
CBX8	17q25.3	-0.23	-0.43	0.61	0.58	0.2	0.0195	0.18	Over-expressed
KRTAP5-9	11q13.4	-0.03	-0.16	0.41	0.41	0.13	0.0196	0.18	Over-expressed
SPNS3	17p13.2	-1.18	-1.04	0.44	0.46	-0.15	0.0196	0.18	Under-expressed
RHOJ	14q23.2	0.61	0.85	0.77	0.63	-0.24	0.0196	0.18	Under-expressed
TMEM89	3p21.31	-0.34	-0.46	0.41	0.26	0.12	0.0196	0.18	Over-expressed
NCOA7	6q22.31-q22.32	-0.61	-0.32	0.82	0.97	-0.29	0.0196	0.18	Under-expressed
NOTUM	17q25.3	-2.61	-2.71	0.32	0.28	0.1	0.0196	0.18	Over-expressed
ONECUT2	18q21.31	-2.74	-3.09	1.13	0.82	0.35	0.0196	0.18	Over-expressed
PPARG	3p25.2	-1.01	-0.65	1.06	1.17	-0.36	0.0196	0.18	Under-expressed
UROS	10q26.2	0.27	0.41	0.43	0.42	-0.14	0.0196	0.18	Under-expressed
ING3	7q31.31	-0.2	-0.03	0.55	0.5	-0.18	0.0196	0.18	Under-expressed
GBA	1q22	0.79	0.61	0.55	0.48	0.18	0.0196	0.18	Over-expressed
NECAP2	1p36.13	0.07	0.2	0.4	0.43	-0.14	0.0196	0.18	Under-expressed
LRIG1	3p14.1	1.8	2.07	0.88	0.68	-0.27	0.0197	0.18	Under-expressed
RBBP4	1p35.1	0.3	0.16	0.43	0.48	0.15	0.0197	0.18	Over-expressed
SLC8B1	12q24.13	0.8	0.92	0.38	0.29	-0.12	0.0198	0.181	Under-expressed
ZNF688	16p11.2	1.32	1.17	0.48	0.44	0.15	0.0198	0.181	Over-expressed
NXNL2	9q22.1	0.13	0.52	1.18	1.19	-0.39	0.0198	0.181	Under-expressed
STAT4	2q32.2-q32.3	0.76	1.04	0.8	0.95	-0.28	0.0198	0.181	Under-expressed
C9ORF78	9q34.11	-0.29	-0.16	0.38	0.35	-0.12	0.0198	0.181	Under-expressed
NMRAL1	16p13.3	0.74	0.6	0.42	0.39	0.14	0.0198	0.181	Over-expressed
TNFRSF1B	1p36.22	0.53	0.75	0.66	0.66	-0.22	0.0199	0.181	Under-expressed
FGR	1p35.3	1.62	1.78	0.44	0.5	-0.15	0.0199	0.181	Under-expressed
ABCA11P	4p16.3	-0.18	0	0.58	0.49	-0.18	0.0199	0.181	Under-expressed
EBF1	5q33.3	0.71	1.04	1.03	0.95	-0.33	0.0199	0.181	Under-expressed
SMC2	9q31.1	-2.16	-1.98	0.55	0.54	-0.18	0.0199	0.181	Under-expressed
SLC37A3	7q34	-0.13	0.03	0.49	0.47	-0.16	0.02	0.182	Under-expressed
PSCA	8q24.3	0.23	-0.28	1.61	1.42	0.51	0.0201	0.182	Over-expressed
LAS1L	Xq12	-0.38	-0.49	0.31	0.31	0.1	0.0201	0.182	Over-expressed
SAMD9	7q21.2	0.32	0.58	0.8	0.81	-0.27	0.0201	0.182	Under-expressed
YES1	18p11.32	-0.47	-0.33	0.39	0.47	-0.14	0.0201	0.182	Under-expressed
CCDC82	11q21	-1.75	-1.51	0.73	0.65	-0.23	0.0201	0.182	Under-expressed
YWHAB	20q13.12	0.49	0.37	0.41	0.35	0.13	0.0201	0.182	Over-expressed
SS18L1	20q13.33	-0.85	-1.07	0.75	0.42	0.22	0.0201	0.182	Over-expressed
CCR2	3p21.31	-1.3	-0.94	1.05	1.17	-0.36	0.0201	0.182	Under-expressed
NR2C2AP	19p13.11	-0.03	-0.13	0.31	0.31	0.1	0.0201	0.182	Over-expressed
CRBN	3p26.2	0.35	0.51	0.48	0.42	-0.15	0.0202	0.182	Under-expressed
CDX4	Xq13.2	0.07	-0.11	0.56	0.58	0.19	0.0202	0.182	Over-expressed
JHY	11q24.1	0.6	0.93	1.06	0.84	-0.33	0.0202	0.182	Under-expressed
HOXC12	12q13.13	0.59	-0.11	2.18	1.99	0.7	0.0202	0.182	Over-expressed
USP46	4q12	0.42	0.27	0.5	0.43	0.16	0.0202	0.182	Over-expressed
ZNF556	19p13.3	-2.3	-2.75	1.49	1.09	0.45	0.0203	0.182	Over-expressed
FNDC4	2p23.3	0.26	0.52	0.85	0.66	-0.26	0.0203	0.183	Under-expressed
FH	1q43	-0.32	-0.15	0.52	0.48	-0.17	0.0203	0.183	Under-expressed
AFF3	2q11.2	1.91	1.6	0.96	0.91	0.31	0.0203	0.183	Over-expressed
ERP27	12p12.3	2.76	3.26	1.59	1.35	-0.5	0.0203	0.183	Under-expressed
MDH1B	2q33.3	0.67	0.9	0.7	0.65	-0.23	0.0204	0.183	Under-expressed
CMC2	16q23.2	-1.62	-1.79	0.52	0.41	0.16	0.0204	0.183	Over-expressed
UNC50	2q11.2	-0.14	0.01	0.52	0.36	-0.16	0.0204	0.183	Under-expressed
BIN2	12q13.13	-0.37	-0.14	0.67	0.74	-0.23	0.0204	0.183	Under-expressed
KCTD5	16p13.3	0.14	0.02	0.4	0.31	0.12	0.0205	0.183	Over-expressed
PMEL	12q13.2	-4.49	-4.61	0.38	0.39	0.12	0.0205	0.184	Over-expressed
CHRNG	2q37.1	0.59	0.46	0.41	0.33	0.13	0.0205	0.184	Over-expressed
LAMC2	1q25.3	0.72	1.15	1.31	1.28	-0.43	0.0206	0.184	Under-expressed
PTTG3P	8q13.1	-2.37	-2.58	0.66	0.66	0.22	0.0206	0.184	Over-expressed
PHOSPHO2	2q31.1	0.96	1.2	0.74	0.7	-0.24	0.0206	0.184	Under-expressed
SLC16A9	10q21.2	-0.82	-0.48	1.03	1.06	-0.34	0.0206	0.184	Under-expressed
ADTRP	6p24.1	-3.7	-3.31	1.2	1.18	-0.39	0.0206	0.184	Under-expressed
CACHD1	1p31.3	-1.06	-0.79	0.78	0.91	-0.27	0.0206	0.184	Under-expressed
PRM3	16p13.13	0.94	0.77	0.53	0.47	0.17	0.0207	0.184	Over-expressed
TSPO	22q13.2	0.65	0.5	0.48	0.47	0.16	0.0207	0.184	Over-expressed
RTL6	22q13.31	-0.06	0.09	0.42	0.48	-0.14	0.0207	0.184	Under-expressed
TOE1	1p34.1	-0.93	-0.82	0.35	0.35	-0.11	0.0207	0.184	Under-expressed
ZFP91	11q12.1	-0.16	-0.04	0.38	0.34	-0.12	0.0207	0.184	Under-expressed
GGT1	22q11.23	-0.06	-0.45	1.21	1.08	0.38	0.0207	0.184	Over-expressed
ERAL1	17q11.2	-0.17	-0.34	0.54	0.47	0.17	0.0208	0.184	Over-expressed
DLK2	6p21.1	-0.88	-0.73	0.45	0.49	-0.15	0.0208	0.184	Under-expressed
MCF2	Xq27.1	-0.7	-0.92	0.66	0.72	0.22	0.0208	0.184	Over-expressed
ACVR1B	12q13.13	0.36	0.26	0.31	0.28	0.1	0.0208	0.184	Over-expressed
SUMO1	2q33.1	0.54	0.43	0.33	0.3	0.11	0.0208	0.184	Over-expressed
ALX4	11p11.2	-0.03	0.16	0.65	0.27	-0.18	0.0208	0.184	Under-expressed
DUSP28	2q37.3	0.04	0.23	0.62	0.48	-0.19	0.0208	0.184	Under-expressed
SYNGR2	17q25.3	0.7	0.94	0.78	0.64	-0.24	0.0208	0.184	Under-expressed
BCAS3	17q23.2	-1.03	-1.17	0.44	0.37	0.14	0.0208	0.184	Over-expressed
HOMER1	5q14.1	-0.93	-1.3	1.19	0.91	0.36	0.0208	0.184	Over-expressed
NEIL3	4q34.3	-3.09	-3.36	0.78	0.88	0.27	0.0208	0.184	Over-expressed
COL17A1	10q25.1	-0.2	0.44	1.95	1.95	-0.64	0.0209	0.185	Under-expressed
RHBDF2	17q25.1	0.06	-0.13	0.59	0.5	0.19	0.0209	0.185	Over-expressed
GPR26	10q26.13	0.94	0.51	1.39	1.06	0.42	0.0209	0.185	Over-expressed
DDX18	2q14.1	-0.37	-0.47	0.31	0.28	0.1	0.021	0.185	Over-expressed
ADAMTS4	1q23.3	0.77	0.96	0.55	0.57	-0.18	0.021	0.185	Under-expressed
EFHB	3p24.3	0.62	0.99	1.18	1.03	-0.37	0.021	0.185	Under-expressed
C1S	12p13.31	2.97	3.39	1.4	0.98	-0.42	0.021	0.185	Under-expressed
CAV1	7q31.2	-1.86	-1.61	0.78	0.75	-0.25	0.0211	0.186	Under-expressed
FCF1	14q24.3	0.19	0.33	0.44	0.38	-0.14	0.0211	0.186	Under-expressed
OR4B1	11p11.2	0.33	0.25	0.27	0.26	0.09	0.0211	0.186	Over-expressed
FAM219B	15q24.1-q24.2	-0.28	-0.11	0.59	0.4	-0.18	0.0211	0.186	Under-expressed
IQCN	19p13.11	-0.66	-0.41	0.77	0.74	-0.25	0.0212	0.186	Under-expressed
NPR1	1q21.3	-0.61	-0.36	0.79	0.74	-0.25	0.0212	0.186	Under-expressed
DSE	6q22.1	1.45	1.67	0.71	0.57	-0.22	0.0212	0.186	Under-expressed
SCG3	15q21.2	-3.12	-3.42	1.01	0.65	0.3	0.0212	0.186	Over-expressed
YY1AP1	1q22	0.21	0.36	0.49	0.45	-0.16	0.0212	0.186	Under-expressed
LPAL2	6q25.3	-0.15	-0.06	0.27	0.27	-0.09	0.0212	0.186	Under-expressed
SCFD2	4q12	0.03	-0.09	0.42	0.33	0.13	0.0213	0.186	Over-expressed
PDZK1	1q21.1	-0.85	-0.05	2.41	2.47	-0.79	0.0213	0.186	Under-expressed
GAPVD1	9q33.3	0.29	0.16	0.41	0.37	0.13	0.0213	0.187	Over-expressed
GRP	18q21.32	5.83	6.34	1.66	1.26	-0.51	0.0213	0.187	Under-expressed
VPS39	15q15.1	0.42	0.54	0.39	0.31	-0.12	0.0213	0.187	Under-expressed
ETV6	12p13.2	1.07	1.18	0.34	0.36	-0.11	0.0213	0.187	Under-expressed
TLN1	9p13.3	0.21	0.34	0.42	0.39	-0.13	0.0214	0.187	Under-expressed
ABCD2	12q12	0.05	0.28	0.66	0.77	-0.23	0.0214	0.187	Under-expressed
TNFAIP3	6q23.3	-0.04	0.18	0.64	0.73	-0.22	0.0214	0.187	Under-expressed
RASL12	15q22.31	1.02	1.17	0.45	0.44	-0.15	0.0214	0.187	Under-expressed
RAD23B	9q31.2	0.21	0.1	0.35	0.35	0.11	0.0214	0.187	Over-expressed
ZNF385D	3p24.3	-0.13	0.32	1.39	1.38	-0.45	0.0215	0.187	Under-expressed
TBRG1	11q24.2	-0.73	-0.59	0.42	0.43	-0.14	0.0215	0.187	Under-expressed
LSM3	3p25.1	-0.59	-0.48	0.34	0.31	-0.11	0.0215	0.187	Under-expressed
TAX1BP1	7p15.2	0.7	0.56	0.45	0.37	0.14	0.0215	0.187	Over-expressed
RNASE4	14q11.2	0.69	1.01	1.07	0.76	-0.32	0.0215	0.187	Under-expressed
CEP250	20q11.22	-1.22	-1.36	0.45	0.4	0.14	0.0215	0.187	Over-expressed
SMA4	5q13.2	0.27	0.69	1.31	1.19	-0.42	0.0215	0.187	Under-expressed
POLDIP2	17q11.2	0.07	-0.08	0.49	0.41	0.15	0.0215	0.187	Over-expressed
H2AFY2	10q22.1	0.11	0.42	0.96	0.92	-0.31	0.0216	0.187	Under-expressed
TAP1	6p21.32	0.92	1.2	0.85	0.81	-0.27	0.0216	0.187	Under-expressed
CHMP4A	14q12	0.24	0.4	0.53	0.44	-0.16	0.0216	0.187	Under-expressed
SCN4B	11q23.3	1.24	1.54	0.91	0.9	-0.29	0.0217	0.188	Under-expressed
STX10	19p13.13	-0.56	-0.44	0.39	0.34	-0.12	0.0217	0.188	Under-expressed
SSX7	Xp11.22	-2.01	-2.21	0.68	0.42	0.2	0.0217	0.188	Over-expressed
ZNF25	10p11.21	1.38	1.52	0.43	0.37	-0.13	0.0217	0.188	Under-expressed
PJA2	5q21.3	0.51	0.65	0.45	0.37	-0.14	0.0217	0.188	Under-expressed
MYLK2	20q11.21	-1.44	-1.73	0.97	0.61	0.28	0.0218	0.188	Over-expressed
TNIK	3q26.2-q26.31	0.15	0.5	1.07	1	-0.34	0.0218	0.189	Under-expressed
DDX58	9p21.1	1.81	2.09	0.87	0.81	-0.28	0.0219	0.189	Under-expressed
NEURL1	10q24.33	0.83	0.43	1.14	1.35	0.39	0.0219	0.189	Over-expressed
XIRP2	2q24.3	0.26	0.03	0.84	0.26	0.23	0.0219	0.189	Over-expressed
AVPI1	10q24.2	-1.46	-1.3	0.47	0.46	-0.15	0.0219	0.189	Under-expressed
MCTP2	15q26.2	-1.73	-1.5	0.7	0.76	-0.23	0.0219	0.189	Under-expressed
SYCP2	20q13.33	0.6	0.14	1.52	1.2	0.46	0.0219	0.189	Over-expressed
CCPG1	15q21.3	0.29	0.42	0.4	0.33	-0.12	0.022	0.19	Under-expressed
CYP4F12	19p13.12	-1.04	-0.74	0.91	0.97	-0.3	0.0221	0.19	Under-expressed
ADO	10q21.3	0.33	0.46	0.36	0.43	-0.12	0.0221	0.19	Under-expressed
SINHCAF	12p11.21	-1.09	-1.28	0.61	0.57	0.19	0.0221	0.19	Over-expressed
C6ORF47	6p21.33	1.26	1.1	0.5	0.45	0.16	0.0221	0.19	Over-expressed
THSD7B	2q22.1	0.15	0.32	0.51	0.5	-0.17	0.0222	0.19	Under-expressed
PAQR7	1p36.11	0.38	0.28	0.34	0.25	0.1	0.0222	0.191	Over-expressed
PNOC	8p21.1	-1.39	-0.95	1.33	1.37	-0.43	0.0222	0.191	Under-expressed
FUT4	11q21	-0.43	-0.28	0.47	0.45	-0.15	0.0223	0.191	Under-expressed
SLC46A1	17q11.2	0.83	0.64	0.6	0.53	0.19	0.0223	0.191	Over-expressed
ATRN	20p13	-0.18	-0.3	0.4	0.39	0.13	0.0223	0.191	Over-expressed
NEDD4	15q21.3	-0.34	-0.19	0.47	0.41	-0.15	0.0223	0.191	Under-expressed
MAGEA10	Xq28	-4.34	-4.59	0.86	0.52	0.25	0.0223	0.191	Over-expressed
ANKRD23	2q11.2	-1.39	-1.66	0.93	0.5	0.27	0.0224	0.191	Over-expressed
DNAJC27	2p23.3	-0.14	-0.02	0.41	0.37	-0.13	0.0224	0.191	Under-expressed
CNR2	1p36.11	0.35	0.48	0.36	0.46	-0.13	0.0224	0.191	Under-expressed
IL12B	5q33.3	0.16	0.38	0.67	0.65	-0.22	0.0224	0.191	Under-expressed
GUCY1A2	11q22.3	1	1.25	0.77	0.76	-0.25	0.0224	0.191	Under-expressed
PPP4R3B	2p16.1	0.17	0.27	0.32	0.28	-0.1	0.0224	0.191	Under-expressed
ABHD5	3p21.33	-0.23	-0.1	0.42	0.43	-0.14	0.0224	0.191	Under-expressed
GTPBP4	10p15.3	-0.79	-0.94	0.5	0.33	0.15	0.0224	0.191	Over-expressed
ADGRB3	6q12-q13	0.2	0.48	0.93	0.78	-0.29	0.0224	0.191	Under-expressed
STXBP6	14q12	-2.69	-2.46	0.67	0.75	-0.23	0.0224	0.191	Under-expressed
SPINK1	5q32	-0.94	-0.51	1.21	1.54	-0.43	0.0224	0.191	Under-expressed
MRPL2	6p21.1	-0.55	-0.68	0.39	0.37	0.12	0.0225	0.191	Over-expressed
ITGBL1	13q33.1	2.36	2.77	1.38	0.93	-0.41	0.0225	0.191	Under-expressed
OR10V1	11q12.1	0.31	0.19	0.38	0.35	0.12	0.0225	0.191	Over-expressed
FBXO44	1p36.22	0.48	0.32	0.52	0.47	0.16	0.0225	0.191	Over-expressed
RCC2	1p36.13	-0.17	-0.31	0.44	0.37	0.14	0.0225	0.191	Over-expressed
FAM84B	8q24.21	1.59	1.37	0.69	0.58	0.21	0.0226	0.192	Over-expressed
GAST	17q21.2	0.18	0.01	0.54	0.52	0.17	0.0226	0.192	Over-expressed
GAL3ST4	7q22.1	0.38	0.55	0.54	0.45	-0.17	0.0226	0.192	Under-expressed
HIST1H2AG	6p22.1	0.35	0.07	0.89	0.83	0.28	0.0227	0.192	Over-expressed
RNF217	6q22.31	-0.15	0.08	0.74	0.66	-0.23	0.0227	0.192	Under-expressed
S100B	21q22.3	-2.3	-1.91	1.12	1.39	-0.39	0.0227	0.192	Under-expressed
RPL21	13q12.2	-0.26	-0.1	0.5	0.48	-0.16	0.0227	0.192	Under-expressed
TMEM86A	11p15.1	2.27	2.47	0.57	0.67	-0.19	0.0227	0.192	Under-expressed
[truncated: 14,894 more rows]

## Sheet: HER2+
Gene	Cytoband	µ in altered group	µ in unaltered group	σ in altered group	ER2	Log Ratio	p-Value	q-Value	Tendency
PARVG	22q13.31	0.71	1.66	0.91	0.84	-0.95	1.038e-05	0.056	Under-expressed
ADGRE5	19p13.12	-0.91	-0.23	0.77	0.51	-0.67	1.044e-05	0.056	Under-expressed
TLE4	9q21.31	-0.13	0.44	0.67	0.43	-0.57	1.213e-05	0.056	Under-expressed
EMB	5q11.1	-1.44	-0.37	1.17	0.91	-1.07	1.734e-05	0.056	Under-expressed
CARD11	7p22.2	-1.14	-0.18	0.89	0.9	-0.96	1.939e-05	0.056	Under-expressed
TNFRSF14	1p36.32	-0.51	0.4	0.97	0.82	-0.92	2.305e-05	0.056	Under-expressed
RUNX3	1p36.11	0.74	1.85	1.25	0.96	-1.12	2.427e-05	0.056	Under-expressed
APOBR	16p12.1	1.66	2.34	0.71	0.62	-0.68	2.621e-05	0.056	Under-expressed
ACLY	17q21.2	-0.23	-0.68	0.55	0.39	0.45	4.787e-05	0.0689	Over-expressed
TNFSF14	19p13.3	-0.49	0.14	0.69	0.6	-0.62	6.177e-05	0.0689	Under-expressed
MAP1LC3C	1q43	0.03	0.74	0.46	0.8	-0.71	6.206e-05	0.0689	Under-expressed
GPX1	3p21.31	-0.06	0.55	0.73	0.56	-0.62	6.307e-05	0.0689	Under-expressed
PIK3CD	1p36.22	0.14	0.95	0.74	0.84	-0.8	6.327e-05	0.0689	Under-expressed
BRSK1	19q13.42	-0.11	-0.54	0.52	0.39	0.43	7.633e-05	0.0689	Over-expressed
SSBP3	1p32.3	0.37	-0.16	0.61	0.51	0.53	8.476e-05	0.0689	Over-expressed
NAPSA	19q13.33	1.34	2.3	0.96	1.01	-0.96	8.588e-05	0.0689	Under-expressed
NCF4	22q12.3	0.27	1.17	0.95	0.92	-0.9	8.857e-05	0.0689	Under-expressed
SMARCE1	17q21.2	0.05	-0.29	0.46	0.28	0.34	9.052e-05	0.0689	Over-expressed
DOCK11	Xq24	-1.06	-0.13	0.9	0.99	-0.93	9.629e-05	0.0689	Under-expressed
IFFO1	12p13.31	-2.02	-1.23	0.79	0.84	-0.79	9.714e-05	0.0689	Under-expressed
RTP4	3q27.3	1.89	3.32	1.92	1.22	-1.43	9.92e-05	0.0689	Under-expressed
NAALADL1	11q13.1	-0.25	0.29	0.65	0.53	-0.55	0.0001013	0.0689	Under-expressed
LPAR5	12p13.31	0.69	1.34	0.84	0.6	-0.66	0.0001068	0.0689	Under-expressed
ALOX5	10q11.21	1.41	2.07	0.68	0.7	-0.66	0.0001081	0.0689	Under-expressed
LY86	6p25.1	0.29	1.13	0.84	0.9	-0.84	0.0001103	0.0689	Under-expressed
GSE1	16q24.1	-0.48	-0.98	0.63	0.46	0.5	0.0001109	0.0689	Over-expressed
LAT2	7q11.23	0	0.63	0.66	0.67	-0.63	0.0001157	0.0689	Under-expressed
POP7	7q22.1	0.49	0.17	0.39	0.31	0.32	0.0001164	0.0689	Over-expressed
SNAI3	16q24.2	-0.65	0.07	0.75	0.76	-0.72	0.0001169	0.0689	Under-expressed
ARHGAP30	1q23.3	1.2	2.03	0.89	0.9	-0.84	0.000142	0.0743	Under-expressed
RNASE6	14q11.2	-0.78	0.17	0.91	1.06	-0.95	0.0001422	0.0743	Under-expressed
SUSD6	14q24.1	1.28	1.62	0.47	0.3	-0.34	0.0001495	0.0743	Under-expressed
LIG3	17q12	0.55	0.1	0.56	0.46	0.46	0.0001496	0.0743	Over-expressed
PLEKHH3	17q21.2	0.5	-0.01	0.58	0.55	0.52	0.0001597	0.0743	Over-expressed
CORO1A	16p11.2	-0.48	0.33	0.9	0.85	-0.8	0.0001603	0.0743	Under-expressed
LY96	8q21.11	-0.15	0.71	0.89	0.95	-0.86	0.0001652	0.0743	Under-expressed
FNBP1	9q34.11	-0.2	0.4	0.68	0.64	-0.6	0.0001663	0.0743	Under-expressed
LHFPL2	5q14.1	0.53	1	0.54	0.48	-0.46	0.0001673	0.0743	Under-expressed
HMGCL	1p36.11	-0.55	-0.06	0.67	0.46	-0.49	0.0001889	0.0743	Under-expressed
MX2	21q22.3	0.01	0.87	1.12	0.84	-0.86	0.0001924	0.0743	Under-expressed
MICAL1	6q21	-0.22	0.38	0.76	0.61	-0.61	0.0001951	0.0743	Under-expressed
TPO	2p25.3	-0.18	0.69	1.08	0.88	-0.87	0.0001956	0.0743	Under-expressed
HLA-DMB	6p21.32	3.94	4.55	0.78	0.6	-0.6	0.0001984	0.0743	Under-expressed
TSPAN32	11p15.5	0.3	0.79	0.47	0.58	-0.5	0.0002051	0.0743	Under-expressed
LILRA2	19q13.42	-0.63	0.04	0.59	0.8	-0.67	0.0002058	0.0743	Under-expressed
VAV1	19p13.3	-0.95	-0.06	0.96	0.99	-0.89	0.0002091	0.0743	Under-expressed
EMSY	11q13.5	0.04	-0.29	0.48	0.3	0.34	0.0002139	0.0743	Over-expressed
CILP	15q22.31	3.83	4.84	1.63	0.67	-1.01	0.0002174	0.0743	Under-expressed
CEACAM21	19q13.2	0.53	1.11	0.58	0.66	-0.58	0.0002238	0.0743	Under-expressed
PIK3R5	17p13.1	0.46	0.99	0.5	0.63	-0.53	0.0002242	0.0743	Under-expressed
CXCL12	10q11.21	1.27	2.18	1.07	0.99	-0.91	0.0002256	0.0743	Under-expressed
UBA7	3p21.31	0.69	1.37	0.9	0.67	-0.68	0.0002259	0.0743	Under-expressed
TRAF3IP3	1q32.2	0.93	1.84	1	1.02	-0.91	0.000235	0.0746	Under-expressed
SERPINB1	6p25.2	-0.68	0.02	0.81	0.77	-0.7	0.0002386	0.0746	Under-expressed
CCNDBP1	15q15.2	-0.6	-0.11	0.61	0.51	-0.49	0.0002463	0.0746	Under-expressed
CCDC69	5q33.1	-0.45	0.13	0.59	0.67	-0.58	0.0002508	0.0746	Under-expressed
APOBEC3F	22q13.1	-1.17	-0.4	1	0.77	-0.77	0.0002573	0.0746	Under-expressed
CYTH4	22q13.1	0.99	1.66	0.75	0.74	-0.67	0.0002577	0.0746	Under-expressed
ADA2	22q11.1	0.56	1.03	0.55	0.52	-0.47	0.0002616	0.0746	Under-expressed
CD53	1p13.3	0.28	1.33	1.11	1.21	-1.05	0.0002618	0.0746	Under-expressed
SUSD1	9q31.3-q32	-0.4	0.21	0.75	0.64	-0.61	0.0002692	0.0752	Under-expressed
APOBEC3C	22q13.1	-1.17	-0.46	0.94	0.72	-0.71	0.0002755	0.0752	Under-expressed
C11ORF21	11p15.5	0.04	0.96	0.97	1.06	-0.92	0.0002795	0.0752	Under-expressed
WDR77	1p13.2	-0.26	-0.59	0.46	0.32	0.33	0.0002868	0.0752	Over-expressed
LYL1	19p13.13	-1.35	-0.79	0.55	0.66	-0.55	0.0002878	0.0752	Under-expressed
IL10RA	11q23.3	0.83	1.56	0.76	0.86	-0.73	0.0002967	0.0752	Under-expressed
ABCA6	17q24.2-q24.3	1.61	2.52	0.95	1.07	-0.91	0.0002995	0.0752	Under-expressed
WDFY4	10q11.23	0.55	0.97	0.51	0.47	-0.43	0.0003072	0.0752	Under-expressed
EIF1B	3p22.1	-0.85	-0.37	0.61	0.51	-0.48	0.0003106	0.0752	Under-expressed
OSTF1	9q21.13	0.31	0.73	0.59	0.4	-0.41	0.0003108	0.0752	Under-expressed
NLRP3	1q44	2.03	2.76	0.81	0.84	-0.73	0.0003122	0.0752	Under-expressed
B2M	15q21.1	1.17	1.92	0.93	0.81	-0.75	0.000322	0.0765	Under-expressed
VPS13C	15q22.2	-0.61	0.06	0.81	0.74	-0.67	0.0003466	0.0768	Under-expressed
SIGLEC5	19q13.41	1.49	2.19	0.78	0.83	-0.71	0.0003552	0.0768	Under-expressed
TAGAP	6q25.3	2.05	3.01	1.13	1.08	-0.95	0.0003623	0.0768	Under-expressed
BST1	4p15.32	1.07	1.84	0.9	0.88	-0.77	0.0003633	0.0768	Under-expressed
RTN1	14q23.1	1.07	1.58	0.56	0.6	-0.51	0.0003734	0.0768	Under-expressed
SELP	1q24.2	2.46	3.62	1.48	1.26	-1.16	0.0003735	0.0768	Under-expressed
MVP	16p11.2	-0.19	0.43	0.85	0.65	-0.63	0.0003782	0.0768	Under-expressed
SASH3	Xq26.1	0.65	1.62	1.07	1.15	-0.97	0.0003824	0.0768	Under-expressed
NABP1	2q32.3	0.13	0.71	0.81	0.6	-0.59	0.0003851	0.0768	Under-expressed
RAB6B	3q22.1	0.16	-0.56	0.93	0.8	0.73	0.0003892	0.0768	Over-expressed
CCNH	5q14.3	-1.39	-1.05	0.42	0.38	-0.34	0.0003969	0.0768	Under-expressed
HEXB	5q13.3	-0.72	-0.21	0.6	0.58	-0.51	0.0004011	0.0768	Under-expressed
DOCK2	5q35.1	-0.8	-0.07	0.79	0.87	-0.73	0.0004013	0.0768	Under-expressed
SELPLG	12q24.11	0.11	0.88	0.89	0.9	-0.77	0.000404	0.0768	Under-expressed
STAT2	12q13.3	0.6	1.12	0.52	0.64	-0.52	0.0004089	0.0768	Under-expressed
ZFYVE26	14q24.1	-0.38	0.03	0.43	0.49	-0.41	0.0004104	0.0768	Under-expressed
NPC2	14q24.3	0.84	1.27	0.59	0.44	-0.42	0.0004236	0.0768	Under-expressed
TLR1	4p14	2.57	3.33	1.06	0.79	-0.77	0.0004271	0.0768	Under-expressed
MYO1G	7p13	-1.33	-0.69	0.69	0.78	-0.64	0.0004284	0.0768	Under-expressed
DNASE1L3	3p14.3	0.43	1.65	1.23	1.51	-1.23	0.0004287	0.0768	Under-expressed
TNKS1BP1	11q12.1	1.23	0.83	0.49	0.45	0.4	0.0004372	0.0768	Over-expressed
ACP5	19p13.2	1.67	2.54	1	1.04	-0.88	0.0004399	0.0768	Under-expressed
APOBEC3A	22q13.1	2.14	3.42	1.73	1.36	-1.28	0.0004419	0.0768	Under-expressed
MILR1	17q23.3	-0.21	0.6	0.85	0.99	-0.81	0.0004438	0.0768	Under-expressed
CLEC10A	17p13.1	1.77	2.64	0.92	1.05	-0.87	0.000452	0.0768	Under-expressed
ISG20	15q26.1	0.36	1.17	1.08	0.87	-0.8	0.000456	0.0768	Under-expressed
SMG7	1q25.3	0.54	0.17	0.52	0.37	0.36	0.0004563	0.0768	Over-expressed
ADRA2A	10q25.2	2.38	3.36	1.18	1.14	-0.98	0.0004754	0.0768	Under-expressed
ZNF804A	2q32.1	0.18	0.63	0.44	0.56	-0.45	0.0004788	0.0768	Under-expressed
FERMT3	11q13.1	0.21	0.97	0.8	0.93	-0.75	0.0004792	0.0768	Under-expressed
MNDA	1q23.1	3.47	4.47	1.23	1.16	-1	0.0004962	0.0768	Under-expressed
IFIT5	10q23.31	1.12	1.72	0.83	0.65	-0.61	0.0004963	0.0768	Under-expressed
WDR81	17p13.3	0.2	0.61	0.56	0.43	-0.41	0.0004963	0.0768	Under-expressed
FES	15q26.1	0.35	0.92	0.65	0.68	-0.57	0.0004985	0.0768	Under-expressed
LILRA1	19q13.42	0.64	1.15	0.46	0.66	-0.51	0.000499	0.0768	Under-expressed
PLSCR1	3q24	0.99	1.76	1.06	0.82	-0.77	0.0005005	0.0768	Under-expressed
RPS6KA3	Xp22.12	-1.17	-0.79	0.54	0.41	-0.39	0.000503	0.0768	Under-expressed
DHRS9	2q31.1	-0.62	0.5	1.19	1.39	-1.12	0.0005121	0.0768	Under-expressed
CXCL11	4q21.1	4.61	5.87	1.88	1.26	-1.27	0.000521	0.0768	Under-expressed
GAPT	5q11.2	2.49	3.56	1.21	1.29	-1.07	0.0005214	0.0768	Under-expressed
C3AR1	12p13.31	1.75	2.47	0.74	0.9	-0.72	0.0005232	0.0768	Under-expressed
SLC37A2	11q24.2	-0.03	0.65	0.76	0.83	-0.68	0.000526	0.0768	Under-expressed
KMT5C	19q13.42	-0.42	-0.82	0.57	0.42	0.4	0.000529	0.0768	Over-expressed
ELMO1	7p14.2-p14.1	0.03	0.55	0.56	0.63	-0.51	0.0005381	0.0768	Under-expressed
MS4A6A	11q12.2	2.22	3.03	0.92	0.99	-0.82	0.0005407	0.0768	Under-expressed
PTGER4	5p13.1	0.08	0.87	1.08	0.86	-0.79	0.0005407	0.0768	Under-expressed
PRKCH	14q23.1	1.27	1.79	0.6	0.64	-0.53	0.000541	0.0768	Under-expressed
CDK2	12q13.2	-1.08	-1.59	0.74	0.53	0.51	0.0005437	0.0768	Over-expressed
CTSS	1q21.3	1.47	2.3	1.02	0.97	-0.83	0.0005558	0.0768	Under-expressed
CACNA2D4	12p13.33	-1.43	-0.89	0.53	0.68	-0.53	0.0005575	0.0768	Under-expressed
TLR4	9q33.1	1.03	1.83	0.81	1.01	-0.8	0.000568	0.0768	Under-expressed
DPEP2	16q22.1	1.26	2	0.82	0.9	-0.73	0.0005695	0.0768	Under-expressed
IL18	11q23.1	0.49	1.4	1.26	0.97	-0.9	0.0005741	0.0768	Under-expressed
SERPINF1	17p13.3	-0.19	0.56	0.9	0.89	-0.75	0.0005778	0.0768	Under-expressed
TNFRSF1B	1p36.22	0.74	1.41	0.81	0.81	-0.67	0.0005909	0.0768	Under-expressed
TENT2	5q14.1	-0.84	-0.51	0.43	0.38	-0.33	0.0005914	0.0768	Under-expressed
ADH1B	4q23	1.21	2.44	1.36	1.52	-1.23	0.0005914	0.0768	Under-expressed
PLD4	14q32.33	-0.19	0.39	0.71	0.69	-0.58	0.0005916	0.0768	Under-expressed
TRPV2	17p11.2	-1.11	-0.46	0.74	0.79	-0.65	0.0005933	0.0768	Under-expressed
PARS2	1p32.3	0.6	0.24	0.59	0.3	0.35	0.0005977	0.0768	Over-expressed
MBP	18q23	-0.16	0.3	0.79	0.38	-0.47	0.0005997	0.0768	Under-expressed
AZI2	3p24.1	-0.26	0.06	0.39	0.38	-0.32	0.0006031	0.0768	Under-expressed
C9ORF139	9q34.3	0	0.35	0.45	0.4	-0.35	0.0006205	0.0768	Under-expressed
COPG1	3q21.3	1.05	0.61	0.65	0.45	0.44	0.000621	0.0768	Over-expressed
TRPV6	7q34	3.48	2.62	1.05	1.02	0.85	0.0006217	0.0768	Over-expressed
ARPC2	2q35	0.27	0.68	0.47	0.5	-0.4	0.0006258	0.0768	Under-expressed
PAPLN	14q24.2	0.54	0.97	0.53	0.52	-0.43	0.0006292	0.0768	Under-expressed
CYB561A3	11q12.2	-0.54	-0.14	0.43	0.51	-0.4	0.0006349	0.0768	Under-expressed
LIPA	10q23.31	0.26	0.92	0.61	0.87	-0.66	0.0006353	0.0768	Under-expressed
MS4A14	11q12.2	2.17	2.86	0.76	0.86	-0.69	0.0006432	0.0768	Under-expressed
SNX2	5q23.2	-0.67	-0.25	0.52	0.51	-0.43	0.0006603	0.0768	Under-expressed
CDC42SE2	5q31.1	-0.19	0.3	0.67	0.54	-0.49	0.0006632	0.0768	Under-expressed
COP1	1q25.1-q25.2	0.99	0.61	0.54	0.41	0.38	0.0006656	0.0768	Over-expressed
SNX20	16q12.1	0.65	1.02	0.41	0.46	-0.37	0.0006679	0.0768	Under-expressed
NCKAP1L	12q13.13-q13.2	-0.46	0.4	0.96	1.08	-0.86	0.0006686	0.0768	Under-expressed
DOK1	2p13.1	-0.24	0.24	0.49	0.62	-0.48	0.0006701	0.0768	Under-expressed
LILRB1	19q13.42	1.65	2.51	1.01	1.05	-0.86	0.0006727	0.0768	Under-expressed
CCR2	3p21.31	-0.99	0.13	1.27	1.39	-1.12	0.0006764	0.0768	Under-expressed
AOAH	7p14.2	2.86	3.56	0.99	0.78	-0.7	0.0006788	0.0768	Under-expressed
ALOX5AP	13q12.3	2.66	3.47	0.99	0.98	-0.81	0.0006884	0.0774	Under-expressed
IRF8	16q24.1	1.68	2.32	0.79	0.78	-0.65	0.0006934	0.0774	Under-expressed
MYO1F	19p13.2	0.53	1.12	0.68	0.73	-0.58	0.0007045	0.0774	Under-expressed
PLAC8	4q21.22	-3.01	-1.7	1.38	1.69	-1.31	0.0007083	0.0774	Under-expressed
PPP1R10	6p21.33	0.54	0.27	0.41	0.29	0.27	0.0007114	0.0774	Over-expressed
PDGFRA	4q12	-0.6	0.09	0.79	0.87	-0.69	0.000715	0.0774	Under-expressed
INTS13	12p11.23	-0.78	-1.45	0.98	0.71	0.67	0.0007252	0.0774	Over-expressed
KLHL6	3q27.1	-0.79	0.17	1.14	1.19	-0.96	0.0007298	0.0774	Under-expressed
ADGRG5	16q21	0.66	1.5	1.1	0.99	-0.84	0.0007309	0.0774	Under-expressed
TNFSF8	9q32-q33.1	0.39	0.69	0.34	0.37	-0.3	0.0007405	0.0774	Under-expressed
FGD3	9q22.31	0.32	0.92	0.73	0.72	-0.59	0.0007435	0.0774	Under-expressed
C16ORF54	16p11.2	0.1	0.63	0.69	0.63	-0.53	0.0007575	0.0774	Under-expressed
CX3CR1	3p22.2	-2.63	-1.8	0.97	1.04	-0.83	0.0007655	0.0774	Under-expressed
IL16	15q25.1	0.07	0.76	0.78	0.87	-0.69	0.0007683	0.0774	Under-expressed
TMBIM1	2q35	0.36	0.88	0.74	0.57	-0.52	0.0007683	0.0774	Under-expressed
BTK	Xq22.1	-0.85	0	0.93	1.09	-0.85	0.0007707	0.0774	Under-expressed
BATF3	1q32.3	0.04	0.55	0.69	0.59	-0.51	0.0007756	0.0774	Under-expressed
TNFAIP8L2	1q21.3	2.73	3.35	0.81	0.74	-0.62	0.0007768	0.0774	Under-expressed
RBBP8NL	20q13.33	1.44	0.98	0.5	0.6	0.46	0.0007898	0.0774	Over-expressed
CLIC2	Xq28	-0.42	0.45	1.02	1.09	-0.87	0.0007907	0.0774	Under-expressed
ITGAX	16p11.2	1.63	2.15	0.61	0.66	-0.52	0.0007928	0.0774	Under-expressed
HLA-DPB1	6p21.32	3.57	4.25	0.96	0.77	-0.68	0.0008005	0.0774	Under-expressed
PARN	16p13.12	0.3	-0.03	0.42	0.4	0.33	0.000808	0.0774	Over-expressed
SAMD8	10q22.2	0.16	0.65	0.53	0.64	-0.49	0.0008101	0.0774	Under-expressed
CXORF21	Xp21.2	2.17	3.22	1.14	1.36	-1.05	0.0008108	0.0774	Under-expressed
CD1C	1q23.1	-0.86	0.29	1.34	1.46	-1.16	0.0008143	0.0774	Under-expressed
PPM1M	3p21.2	0.14	0.6	0.58	0.56	-0.46	0.0008207	0.0774	Under-expressed
ACKR1	1q23.2	1.52	2.49	1.04	1.25	-0.96	0.0008274	0.0774	Under-expressed
CD79B	17q23.3	2.05	2.89	1.07	1.01	-0.83	0.0008284	0.0774	Under-expressed
NOL10	2p25.1	0.39	-0.06	0.65	0.49	0.44	0.000834	0.0774	Over-expressed
LYSMD1	1q21.3	1.17	0.68	0.64	0.59	0.49	0.0008344	0.0774	Over-expressed
ITGAL	16p11.2	0.14	1.05	1.12	1.14	-0.92	0.0008397	0.0774	Under-expressed
MFNG	22q13.1	-0.64	0.15	0.84	1.03	-0.79	0.0008438	0.0774	Under-expressed
GPR132	14q32.33	0.95	1.42	0.6	0.58	-0.48	0.0008455	0.0774	Under-expressed
AXL	19q13.2	-2.35	-1.7	0.8	0.8	-0.65	0.0008555	0.0774	Under-expressed
CLIC6	21q22.12	0.05	1.18	1.36	1.43	-1.13	0.0008559	0.0774	Under-expressed
HCLS1	3q13.33	0.24	1.04	0.99	1	-0.8	0.0008561	0.0774	Under-expressed
ZNF3	7q22.1	-0.14	-0.52	0.43	0.49	0.38	0.0008562	0.0774	Over-expressed
RAB37	17q25.1	-0.27	0.4	0.72	0.87	-0.66	0.0008711	0.0784	Under-expressed
TMEM140	7q33	0.52	1.16	0.77	0.8	-0.64	0.0008793	0.0787	Under-expressed
DOK3	5q35.3	0.74	1.35	0.71	0.78	-0.61	0.0008894	0.0787	Under-expressed
GSTO1	10q25.1	-1.16	-0.72	0.51	0.57	-0.44	0.0009046	0.0787	Under-expressed
OGN	9q22.31	-1.27	0.3	1.86	1.99	-1.56	0.0009047	0.0787	Under-expressed
ARHGAP9	12q13.3	1.06	2.02	1.13	1.23	-0.96	0.0009064	0.0787	Under-expressed
CYSLTR1	Xq21.1	-0.93	-0.18	0.82	1	-0.76	0.0009065	0.0787	Under-expressed
TMEM173	5q31.2	0.89	1.46	0.72	0.71	-0.57	0.000917	0.0787	Under-expressed
MPEG1	11q12.1	2.92	3.49	0.71	0.72	-0.57	0.000918	0.0787	Under-expressed
CD48	1q23.3	1.48	2.68	1.46	1.52	-1.2	0.0009332	0.0787	Under-expressed
UPP1	7p12.3	-1.3	-0.71	0.76	0.74	-0.6	0.0009357	0.0787	Under-expressed
CLIC5	6p21.1	2.12	2.7	0.77	0.71	-0.58	0.0009373	0.0787	Under-expressed
LGMN	14q32.12	-0.02	0.42	0.49	0.57	-0.44	0.0009408	0.0787	Under-expressed
S100A4	1q21.3	-0.42	0.36	1.07	0.92	-0.78	0.0009442	0.0787	Under-expressed
CFHR3	1q31.3	0.69	1.47	1.04	0.95	-0.78	0.0009444	0.0787	Under-expressed
ANO3	11p14.3-p14.2	-0.17	0.94	0.96	1.56	-1.11	0.0009663	0.0787	Under-expressed
CD52	1p36.11	0.86	2.05	1.44	1.52	-1.19	0.0009702	0.0787	Under-expressed
PPP3CB	10q22.2	0.04	0.33	0.42	0.33	-0.29	0.0009725	0.0787	Under-expressed
EPN3	17q21.33	1.81	1.18	0.69	0.84	0.63	0.0009731	0.0787	Over-expressed
FGD1	Xp11.22	0.54	0.18	0.55	0.39	0.36	0.0009759	0.0787	Over-expressed
IGF1	12q23.2	1.29	2.44	1.46	1.43	-1.15	0.0009778	0.0787	Under-expressed
GCHFR	15q15.1	-1.25	-0.72	0.74	0.64	-0.54	0.000981	0.0787	Under-expressed
GAB3	Xq28	-0.67	0.14	0.87	1.07	-0.81	0.0009861	0.0787	Under-expressed
SAMHD1	20q11.23	1.1	1.86	1.05	0.89	-0.75	0.0009928	0.0787	Under-expressed
RASSF2	20p13	0.85	1.28	0.53	0.54	-0.43	0.0009981	0.0787	Under-expressed
NMI	2q23.3	0.97	1.52	0.68	0.7	-0.55	0.001002	0.0787	Under-expressed
CYTIP	2q24.1	0.85	1.83	1.25	1.23	-0.98	0.001002	0.0787	Under-expressed
CD4	12p13.31	1.2	1.64	0.52	0.56	-0.43	0.001012	0.0787	Under-expressed
EMILIN2	18p11.32-p11.31	1.19	1.9	0.85	0.91	-0.71	0.001012	0.0787	Under-expressed
PTP4A2	1p35.2	-0.11	0.28	0.52	0.48	-0.39	0.001022	0.0787	Under-expressed
XRCC4	5q14.2	-1.2	-0.8	0.58	0.46	-0.4	0.001024	0.0787	Under-expressed
SETDB2	13q14.2	-0.4	0.1	0.7	0.59	-0.5	0.001024	0.0787	Under-expressed
IL15RA	10p15.1	0.68	1.43	1.14	0.82	-0.75	0.001027	0.0787	Under-expressed
HLA-DRA	6p21.32	4.54	5.01	0.71	0.51	-0.47	0.001034	0.0787	Under-expressed
KIAA1549	7q34	0.28	-0.53	1.06	1	0.81	0.001036	0.0787	Over-expressed
CXXC4	4q24	0.35	-0.75	1.44	1.36	1.1	0.001036	0.0787	Over-expressed
KRT222	17q21.2	-0.28	0.35	0.75	0.81	-0.63	0.001059	0.0798	Under-expressed
CAMKV	3p21.31	-1.99	-2.66	1.18	0.59	0.67	0.001066	0.0798	Over-expressed
LPAR6	13q14.2	0.2	0.88	0.92	0.83	-0.68	0.001068	0.0798	Under-expressed
PTCRA	6p21.1	0.06	0.6	0.49	0.75	-0.54	0.001073	0.0798	Under-expressed
CYB5R4	6q14.2	0.34	0.89	0.81	0.64	-0.55	0.001075	0.0798	Under-expressed
HLA-A	6p22.1	1.53	2.22	0.97	0.82	-0.69	0.001081	0.0798	Under-expressed
LILRP2	19q13.42	0.61	1.18	0.57	0.79	-0.57	0.001084	0.0798	Under-expressed
FYB1	5p13.1	0.54	1.43	1.13	1.12	-0.89	0.001094	0.0803	Under-expressed
GMFG	19q13.2	-0.08	0.77	0.87	1.16	-0.85	0.001104	0.0807	Under-expressed
CD300A	17q25.1	0.49	1.02	0.53	0.73	-0.53	0.001119	0.0813	Under-expressed
FGFR4	5q35.2	-1.56	-1.97	0.66	0.43	0.41	0.001122	0.0813	Over-expressed
SIRPB1	20p13	0.43	0.73	0.35	0.4	-0.3	0.001147	0.0827	Under-expressed
NFATC2	20q13.2	0.13	0.51	0.54	0.45	-0.38	0.001152	0.0827	Under-expressed
CCL15	17q12	0.88	1.47	0.61	0.82	-0.59	0.001171	0.0838	Under-expressed
FAM78A	9q34.13	-0.81	-0.04	0.87	1.04	-0.77	0.001191	0.0848	Under-expressed
PLEK	2p14	2.37	3.15	1	1.01	-0.79	0.001224	0.0868	Under-expressed
IL23A	12q13.3	-0.86	0.1	1.4	1.13	-0.96	0.001233	0.0868	Under-expressed
DGLUCY	14q32.11	0	0.49	0.65	0.61	-0.49	0.001234	0.0868	Under-expressed
ACRBP	12p13.31	-1.69	-1.26	0.59	0.54	-0.43	0.001249	0.0875	Under-expressed
APOL1	22q12.3	0.1	0.71	0.83	0.75	-0.61	0.00128	0.0893	Under-expressed
FBXO46	19q13.32	1.23	0.77	0.68	0.54	0.46	0.001304	0.0902	Over-expressed
LILRA4	19q13.42	1.92	2.84	1.16	1.19	-0.91	0.001304	0.0902	Under-expressed
PPWD1	5q12.3	-1.4	-1.04	0.45	0.46	-0.35	0.001315	0.0904	Under-expressed
FGL2	7q11.23	4.88	5.56	0.96	0.82	-0.68	0.001327	0.0904	Under-expressed
CFP	Xp11.23	1.39	2.17	0.84	1.08	-0.78	0.001334	0.0904	Under-expressed
JAML	11q23.3	1.96	2.68	0.99	0.89	-0.72	0.001339	0.0904	Under-expressed
VAMP5	2p11.2	0.23	0.82	0.75	0.78	-0.59	0.001339	0.0904	Under-expressed
PRAM1	19p13.2	0.97	1.5	0.56	0.74	-0.53	0.001341	0.0904	Under-expressed
PTAFR	1p35.3	1.84	2.56	0.91	0.94	-0.72	0.001344	0.0904	Under-expressed
ARRB2	17p13.2	0.09	0.4	0.42	0.38	-0.31	0.001354	0.0905	Under-expressed
SIGLEC7	19q13.41	-0.03	0.62	0.7	0.9	-0.65	0.001356	0.0905	Under-expressed
TEX11	Xq13.1	-0.01	0.76	1.06	0.97	-0.77	0.001363	0.0906	Under-expressed
LAPTM5	1p35.2	1.29	1.99	0.84	0.95	-0.7	0.001377	0.0906	Under-expressed
FTL	19q13.33	-0.58	-0.07	0.58	0.69	-0.51	0.00138	0.0906	Under-expressed
PIK3CG	7q22.3	-1.28	-0.49	0.93	1.07	-0.79	0.001389	0.0906	Under-expressed
LSP1	11p15.5	0.52	1.06	0.65	0.73	-0.55	0.001395	0.0906	Under-expressed
P2RX7	12q24.31	-0.75	-0.14	0.81	0.79	-0.61	0.001401	0.0906	Under-expressed
RPS27L	15q22.2	-1.14	-0.75	0.43	0.54	-0.39	0.001404	0.0906	Under-expressed
DCN	12q21.33	1.04	1.97	1.28	1.17	-0.93	0.001406	0.0906	Under-expressed
TCN2	22q12.2	0.61	1.12	0.84	0.53	-0.5	0.001412	0.0906	Under-expressed
NFS1	20q11.22	-0.62	-0.93	0.45	0.38	0.31	0.001414	0.0906	Over-expressed
HSD17B11	4q22.1	-2.2	-1.51	0.76	0.96	-0.69	0.001416	0.0906	Under-expressed
CD1D	1q23.1	-1.53	-0.99	0.54	0.78	-0.54	0.001424	0.0908	Under-expressed
PTPRC	1q31.3-q32.1	0.79	1.73	1.16	1.26	-0.94	0.001444	0.0915	Under-expressed
AIF1	6p21.33	0.36	1.22	0.99	1.17	-0.86	0.001447	0.0915	Under-expressed
PPP1R16B	20q11.23	0.19	0.72	0.62	0.72	-0.53	0.001451	0.0915	Under-expressed
HTR2B	2q37.1	1.33	2.16	1.1	1.09	-0.84	0.00146	0.0918	Under-expressed
ACSL5	10q25.2	-0.12	0.61	1.16	0.84	-0.74	0.001473	0.0921	Under-expressed
PPME1	11q13.4	0.1	-0.33	0.62	0.54	0.44	0.001477	0.0921	Over-expressed
RAC2	22q13.1	-0.92	-0.06	1.14	1.12	-0.86	0.001488	0.0925	Under-expressed
UBASH3A	21q22.3	-0.82	0.08	1.07	1.22	-0.9	0.001504	0.0931	Under-expressed
APOC2	19q13.32	-2.07	-1.52	0.68	0.74	-0.55	0.001516	0.0932	Under-expressed
KCNJ15	21q22.13-q22.2	1.25	2.19	0.96	1.34	-0.94	0.001516	0.0932	Under-expressed
ADH1C	4q23	1.89	3.16	1.61	1.67	-1.26	0.001546	0.0947	Under-expressed
PIK3IP1	22q12.2	1.31	1.85	0.83	0.63	-0.54	0.001559	0.095	Under-expressed
C1ORF54	1q21.2	2.1	2.6	0.62	0.66	-0.49	0.001562	0.095	Under-expressed
TLR10	4p14	1.02	1.78	0.99	1.01	-0.77	0.001577	0.0951	Under-expressed
STXBP4	17q22	-0.23	-0.62	0.61	0.45	0.39	0.001597	0.0951	Over-expressed
MEI1	22q13.2	0.89	1.45	0.79	0.72	-0.57	0.001612	0.0951	Under-expressed
ZNF587	19q13.43	0.07	-0.19	0.43	0.28	0.26	0.001613	0.0951	Over-expressed
HOXC10	12q13.13	0.67	-0.2	1.16	1.13	0.86	0.001614	0.0951	Over-expressed
RAB8B	15q22.2	-0.36	0.21	0.63	0.8	-0.57	0.001617	0.0951	Under-expressed
CD33	19q13.41	-1.76	-0.96	0.89	1.12	-0.8	0.001617	0.0951	Under-expressed
PPFIA4	1q32.1	-2.4	-2.88	0.8	0.53	0.48	0.001619	0.0951	Over-expressed
IFI30	19p13.11	1.43	2.06	0.84	0.82	-0.63	0.00162	0.0951	Under-expressed
SCIMP	17p13.2	1.52	2.19	0.76	0.93	-0.66	0.001622	0.0951	Under-expressed
HAVCR2	5q33.3	0.54	1.24	0.86	0.94	-0.69	0.001625	0.0951	Under-expressed
UBAP2L	1q21.3	0.15	-0.16	0.42	0.41	0.31	0.00166	0.0968	Over-expressed
MAPK1	22q11.22	-0.53	-0.2	0.56	0.35	-0.33	0.001665	0.0968	Under-expressed
HLA-B	6p21.33	2.32	3.07	1.16	0.88	-0.75	0.001679	0.097	Under-expressed
CFH	1q31.3	0.9	1.6	0.93	0.93	-0.7	0.001685	0.097	Under-expressed
TMEM177	2q14.2	0.08	-0.3	0.64	0.43	0.38	0.001685	0.097	Over-expressed
ICAM2	17q23.3	0.1	0.69	0.73	0.79	-0.58	0.001696	0.097	Under-expressed
ZSWIM6	5q12.1	-0.5	-0.14	0.41	0.5	-0.36	0.001705	0.097	Under-expressed
PRCC	1q23.1	1.04	0.68	0.38	0.52	0.36	0.001708	0.097	Over-expressed
PRKCB	16p12.2-p12.1	-2.55	-1.55	1.24	1.38	-1.01	0.001718	0.097	Under-expressed
SH3GL1	19p13.3	-0.16	-0.4	0.32	0.33	0.25	0.001726	0.097	Over-expressed
GPR65	14q31.3	4.16	5.11	1.26	1.27	-0.96	0.001727	0.097	Under-expressed
SIT1	9p13.3	-0.44	0.55	1.3	1.34	-1	0.001743	0.097	Under-expressed
PTCD1	7q22.1	0	-0.29	0.43	0.36	0.29	0.001748	0.097	Over-expressed
CLEC4A	12p13.31	1.97	2.91	1.11	1.31	-0.94	0.00175	0.097	Under-expressed
AP4M1	7q22.1	0.37	0.08	0.36	0.4	0.29	0.001751	0.097	Over-expressed
AKTIP	16q12.2	0.39	0.95	0.79	0.73	-0.56	0.001752	0.097	Under-expressed
CHST7	Xp11.3	-0.8	-0.38	0.5	0.58	-0.42	0.001763	0.097	Under-expressed
ARHGDIB	12p12.3	-0.03	0.57	0.94	0.71	-0.6	0.001764	0.097	Under-expressed
HSH2D	19p13.11	-1.56	-0.6	1.29	1.28	-0.96	0.001765	0.097	Under-expressed
SYF2	1p36.11	-0.23	0.14	0.58	0.45	-0.38	0.001777	0.0973	Under-expressed
GPR55	2q37.1	0.07	0.28	0.36	0.21	-0.21	0.001782	0.0973	Under-expressed
TFEC	7q31.2	2.63	3.67	1.35	1.41	-1.04	0.001808	0.0973	Under-expressed
TRRAP	7q22.1	0.09	-0.24	0.5	0.41	0.33	0.001811	0.0973	Over-expressed
PDXDC1	16p13.11	0.22	-0.1	0.49	0.39	0.32	0.001819	0.0973	Over-expressed
CD22	19q13.12	0.2	1.04	0.88	1.22	-0.84	0.00182	0.0973	Under-expressed
CMTM6	3p22.3	0.53	0.92	0.67	0.41	-0.39	0.001828	0.0973	Under-expressed
MS4A4A	11q12.2	-1.08	-0.15	1.06	1.31	-0.93	0.001828	0.0973	Under-expressed
FLRT2	14q31.3	-1.29	-0.58	0.82	1.01	-0.71	0.001832	0.0973	Under-expressed
P2RX4	12q24.31	0.47	0.94	0.67	0.61	-0.47	0.001834	0.0973	Under-expressed
TIAM1	21q22.11	0.22	0.69	0.73	0.56	-0.47	0.001834	0.0973	Under-expressed
ANPEP	15q26.1	-0.26	0.5	1.05	1.01	-0.77	0.001848	0.0977	Under-expressed
PSTPIP1	15q24.3	1.18	1.88	0.93	0.93	-0.7	0.001852	0.0977	Under-expressed
FAM129C	19p13.11	0.49	1.35	0.74	1.29	-0.86	0.00187	0.0983	Under-expressed
CCL2	17q12	1.36	2.19	0.99	1.16	-0.83	0.001887	0.0989	Under-expressed
PTPN7	1q32.1	-0.38	0.24	0.81	0.84	-0.62	0.001893	0.099	Under-expressed
SIGLEC1	20p13	2.56	3.1	0.66	0.76	-0.54	0.001908	0.0991	Under-expressed
RUNX1-IT1	21q22.12	-1.98	-1.24	1.12	0.93	-0.75	0.001917	0.0991	Under-expressed
PYGO2	1q21.3	1.1	0.77	0.42	0.44	0.33	0.001926	0.0991	Over-expressed
RPS29	14q21.3	-0.27	0.13	0.57	0.52	-0.4	0.001934	0.0991	Under-expressed
HVCN1	12q24.11	1.14	1.73	0.74	0.82	-0.59	0.001937	0.0991	Under-expressed
ARHGAP45	19p13.3	-0.65	0.15	1.08	1.07	-0.8	0.00194	0.0991	Under-expressed
CASP5	11q22.3	0.59	1.11	0.77	0.66	-0.52	0.001941	0.0991	Under-expressed
GPSM1	9q34.3	-0.14	-0.44	0.48	0.36	0.3	0.00195	0.0991	Over-expressed
LYZ	12q15	-0.21	1.09	1.66	1.79	-1.3	0.001959	0.0991	Under-expressed
TOR4A	9q34.3	-1.66	-1.19	0.64	0.64	-0.47	0.001973	0.0991	Under-expressed
CRIP1	14q32.33	0.12	0.83	0.99	0.94	-0.71	0.001973	0.0991	Under-expressed
GNLY	2p11.2	3.26	4.19	1.52	1.06	-0.92	0.001979	0.0991	Under-expressed
ECM2	9q22.31	2.82	3.52	1.01	0.9	-0.7	0.001983	0.0991	Under-expressed
GPRIN3	4q22.1	0.33	0.92	0.84	0.75	-0.58	0.001986	0.0991	Under-expressed
CST3	20p11.21	-0.31	0.27	0.86	0.72	-0.57	0.001997	0.0991	Under-expressed
FGD2	6p21.2	1.22	1.6	0.44	0.54	-0.38	0.001997	0.0991	Under-expressed
ABCA1	9q31.1	0.3	0.83	0.71	0.71	-0.53	0.002	0.0991	Under-expressed
LILRB4	19q13.42	1.09	1.56	0.6	0.65	-0.47	0.002005	0.0991	Under-expressed
PTPN22	1p13.2	-0.48	0.23	0.89	1	-0.72	0.002014	0.0991	Under-expressed
EFHD2	1p36.21	-0.32	0.21	0.72	0.72	-0.53	0.002021	0.0991	Under-expressed
PCED1B	12q13.11	0.32	1.06	1.04	0.97	-0.74	0.002027	0.0991	Under-expressed
ABCA7	19p13.3	-1.24	-0.67	0.69	0.8	-0.57	0.002029	0.0991	Under-expressed
RAB31	18p11.22	-0.51	0.18	0.9	0.95	-0.69	0.002029	0.0991	Under-expressed
INSL3	19p13.11	0.44	0.89	0.48	0.67	-0.46	0.002059	0.1	Under-expressed
HLA-F	6p22.1	2.12	2.69	0.86	0.72	-0.57	0.00206	0.1	Under-expressed
ADCY7	16q12.1	0.05	0.6	0.81	0.7	-0.54	0.002082	0.101	Under-expressed
TSPAN7	Xp11.4	-2.27	-1.51	0.82	1.11	-0.76	0.002085	0.101	Under-expressed
TRIM8	10q24.32	0.61	0.91	0.44	0.39	-0.3	0.002096	0.101	Under-expressed
MRPS36	5q13.2	-0.94	-0.62	0.49	0.42	-0.33	0.002097	0.101	Under-expressed
DENND1C	19p13.3	0.17	0.98	1.05	1.11	-0.81	0.002109	0.101	Under-expressed
UGCG	9q31.3	-0.64	-0.06	0.8	0.77	-0.58	0.00211	0.101	Under-expressed
GIMAP2	7q36.1	0.44	1.38	1.13	1.32	-0.93	0.002124	0.101	Under-expressed
ADAM28	8p21.2	1.22	1.95	0.95	1	-0.73	0.002129	0.101	Under-expressed
KLHDC1	14q21.3	0.03	0.48	0.54	0.64	-0.45	0.002142	0.101	Under-expressed
CD3D	11q23.3	-2.57	-1.7	1.13	1.2	-0.87	0.002144	0.101	Under-expressed
FLT3LG	19q13.33	-0.28	0.18	0.62	0.62	-0.46	0.002156	0.102	Under-expressed
PPP2R3C	14q13.2	-0.84	-0.48	0.63	0.39	-0.36	0.002163	0.102	Under-expressed
KCNK10	14q31.3	0.33	1.04	0.71	1.07	-0.71	0.002186	0.102	Under-expressed
TDRD5	1q25.2	1.33	0.67	0.8	0.93	0.66	0.002195	0.102	Over-expressed
FLG	1q21.3	0.36	0.04	0.58	0.33	0.32	0.002205	0.102	Over-expressed
GRAP2	22q13.1	-1.65	-1.15	0.54	0.74	-0.5	0.00221	0.102	Under-expressed
TAF9	5q13.2	-1.39	-1.12	0.38	0.35	-0.26	0.002214	0.102	Under-expressed
GPR35	2q37.3	-1.35	-0.83	0.54	0.77	-0.51	0.002215	0.102	Under-expressed
CLECL1	12p13.31	1.2	2.15	1.28	1.29	-0.95	0.00222	0.102	Under-expressed
EMP3	19q13.33	-1.71	-1.19	0.6	0.75	-0.52	0.002224	0.102	Under-expressed
PDE7A	8q13.1	0.7	0.18	0.69	0.71	0.52	0.002241	0.102	Over-expressed
SIGLEC9	19q13.41	0.97	1.52	0.62	0.8	-0.55	0.002248	0.102	Under-expressed
GBP2	1p22.2	2.28	2.91	1.15	0.66	-0.64	0.002249	0.102	Under-expressed
NUFIP1	13q14.12	-0.11	-0.43	0.65	0.24	0.32	0.002253	0.102	Over-expressed
CAMK1	3p25.3	-0.79	-0.4	0.54	0.53	-0.39	0.002258	0.102	Under-expressed
HLA-E	6p22.1	1.73	2.34	0.95	0.76	-0.61	0.00226	0.102	Under-expressed
CD68	17p13.1	0.82	1.41	0.7	0.84	-0.58	0.002281	0.102	Under-expressed
GEMIN5	5q33.2	-0.29	-0.6	0.52	0.36	0.31	0.002301	0.102	Over-expressed
COMMD8	4p12	-0.13	0.28	0.57	0.56	-0.41	0.002302	0.102	Under-expressed
DLX3	17q21.33	0.23	-0.1	0.51	0.42	0.33	0.002307	0.102	Over-expressed
CTLA4	2q33.2	0.6	1.26	0.88	0.9	-0.65	0.002309	0.102	Under-expressed
CREB3L4	1q21.3	1.34	0.8	0.84	0.67	0.53	0.002315	0.102	Over-expressed
XCL1	1q24.2	0.91	1.65	1.11	0.95	-0.74	0.002316	0.102	Under-expressed
AKNA	9q32	-0.75	-0.34	0.52	0.57	-0.41	0.00232	0.102	Under-expressed
NLRC4	2p22.3	3.43	4.2	0.87	1.13	-0.77	0.002322	0.102	Under-expressed
USP7	16p13.2	0.34	0.07	0.47	0.32	0.28	0.002324	0.102	Over-expressed
CD226	18q22.2	1.17	1.84	0.87	0.94	-0.67	0.00233	0.102	Under-expressed
SLC24A4	14q32.12	0.72	1.14	0.46	0.62	-0.42	0.002344	0.103	Under-expressed
CDKL1	14q21.3	0.19	0.6	0.69	0.49	-0.42	0.002357	0.103	Under-expressed
POU2AF1	11q23.1	-1.54	-0.28	1.99	1.59	-1.27	0.002363	0.103	Under-expressed
NLRC3	16p13.3	0.31	0.85	0.67	0.76	-0.54	0.002365	0.103	Under-expressed
TLR6	4p14	0.94	1.47	0.77	0.71	-0.53	0.00237	0.103	Under-expressed
LPXN	11q12.1	-0.47	0.18	0.79	0.94	-0.65	0.0024	0.104	Under-expressed
IGSF9	1q23.2	2.5	1.98	0.64	0.74	0.52	0.002406	0.104	Over-expressed
ITM2A	Xq21.1	-2.67	-1.72	1.3	1.29	-0.94	0.002409	0.104	Under-expressed
PATJ	1p31.3	1.34	0.89	0.61	0.62	0.45	0.00242	0.104	Over-expressed
ZBTB22	6p21.32	0.98	0.72	0.46	0.3	0.26	0.002425	0.104	Over-expressed
MEOX1	17q21.31	0.85	1.91	1.35	1.49	-1.05	0.002435	0.104	Under-expressed
NSA2	5q13.3	-0.76	-0.46	0.38	0.44	-0.31	0.002441	0.104	Under-expressed
SRGN	10q22.1	1.16	1.97	1.06	1.13	-0.81	0.002442	0.104	Under-expressed
TREML2	6p21.1	-0.12	0.54	0.74	0.97	-0.66	0.002453	0.104	Under-expressed
TSC22D2	3q25.1	0.48	0	0.76	0.59	0.48	0.002457	0.104	Over-expressed
TMEM156	4p14	-0.47	0.28	0.86	1.11	-0.75	0.002485	0.104	Under-expressed
UTP3	4q13.3	-0.41	-0.02	0.48	0.57	-0.39	0.002492	0.104	Under-expressed
CH25H	10q23.31	0.01	1	1.25	1.41	-0.99	0.002492	0.104	Under-expressed
GALNT15	3p25.1	0.59	1.15	0.77	0.77	-0.56	0.002494	0.104	Under-expressed
SUDS3	12q24.23	0.65	0.28	0.57	0.48	0.37	0.002496	0.104	Over-expressed
TLR7	Xp22.2	1.45	2.26	1.15	1.11	-0.81	0.0025	0.104	Under-expressed
CAMSAP2	1q32.1	0.87	0.42	0.66	0.6	0.45	0.002512	0.104	Over-expressed
HLA-C	6p21.33	2.02	2.55	0.83	0.7	-0.54	0.002519	0.104	Under-expressed
DOK2	8p21.3	1.67	2.38	0.96	0.99	-0.71	0.002527	0.104	Under-expressed
KCTD9	8p21.2	-0.15	0.37	0.78	0.69	-0.52	0.002535	0.104	Under-expressed
SGPP1	14q23.2	-1.37	-0.79	0.82	0.79	-0.58	0.002538	0.104	Under-expressed
CASP4	11q22.3	0	0.52	0.85	0.64	-0.52	0.00254	0.104	Under-expressed
APEH	3p21.31	-1.24	-0.94	0.43	0.4	-0.3	0.002548	0.104	Under-expressed
CXCR3	Xq13.1	1.75	2.53	1.28	0.94	-0.77	0.002555	0.104	Under-expressed
ANKRD13B	17q11.2	0.35	-0.24	0.96	0.72	0.59	0.002556	0.104	Over-expressed
ITGB2	21q22.3	1.61	2.26	0.85	0.91	-0.64	0.002567	0.104	Under-expressed
CD6	11q12.2	0.43	1	0.77	0.81	-0.58	0.002577	0.105	Under-expressed
GRAP	17p11.2	-0.21	0.2	0.4	0.63	-0.41	0.002583	0.105	Under-expressed
UNG	12q24.11	0.13	-0.29	0.72	0.49	0.42	0.00259	0.105	Over-expressed
CD180	5q12.3	0.73	1.58	1.15	1.19	-0.85	0.002614	0.105	Under-expressed
MSC	8q13.3	0	0.56	0.73	0.8	-0.56	0.002619	0.105	Under-expressed
EVI2A	17q11.2	-1.28	-0.43	0.96	1.27	-0.85	0.002625	0.105	Under-expressed
TNFAIP8	5q23.1	-0.54	0.08	0.74	0.91	-0.62	0.00263	0.105	Under-expressed
CD5	11q12.2	-0.35	0.46	1.09	1.14	-0.81	0.002678	0.107	Under-expressed
MYD88	3p22.2	0.43	0.81	0.58	0.5	-0.38	0.002688	0.107	Under-expressed
RABGAP1L	1q25.1	0.14	0.62	0.59	0.7	-0.48	0.002691	0.107	Under-expressed
ADI1	2p25.3	0.88	0.5	0.64	0.45	0.38	0.002707	0.107	Over-expressed
TCIRG1	11q13.2	-0.18	0.36	0.83	0.71	-0.54	0.002728	0.107	Under-expressed
C3	19p13.3	-0.62	0.25	1.46	1.05	-0.87	0.00273	0.107	Under-expressed
EEF1B2	2q33.3	-0.65	-0.27	0.61	0.48	-0.38	0.002732	0.107	Under-expressed
IL6R	1q21.3	0.37	1	1.02	0.78	-0.63	0.002739	0.107	Under-expressed
CPXM1	20p13	-0.48	0.24	0.76	1.1	-0.72	0.00274	0.107	Under-expressed
SLC7A7	14q11.2	3.21	3.87	0.89	0.94	-0.66	0.002744	0.107	Under-expressed
LRRC25	19p13.11	2.49	3.12	0.82	0.9	-0.63	0.002755	0.107	Under-expressed
PSAP	10q22.1	0.62	1.05	0.58	0.61	-0.43	0.002759	0.107	Under-expressed
TBC1D10C	11q13.2	-0.43	0.63	1.45	1.51	-1.07	0.002776	0.108	Under-expressed
GPR18	13q32.3	2.61	3.68	1.44	1.52	-1.07	0.002779	0.108	Under-expressed
SIGLEC10	19q13.41	1.95	2.6	0.96	0.88	-0.65	0.002784	0.108	Under-expressed
LILRB3	19q13.42	2.61	3.06	0.61	0.64	-0.45	0.002789	0.108	Under-expressed
ABI3	17q21.32	2.2	2.77	0.78	0.81	-0.57	0.002835	0.109	Under-expressed
GPA33	1q24.1	-0.56	-0.13	0.51	0.65	-0.43	0.002848	0.109	Under-expressed
LRRC75B	22q11.23	0.91	0.25	0.89	0.95	0.66	0.002853	0.109	Over-expressed
CLEC4G	19p13.2	-0.08	0.6	0.51	1.09	-0.68	0.002864	0.109	Under-expressed
FBXL5	4p15.32	0.56	0.9	0.53	0.44	-0.34	0.002867	0.109	Under-expressed
FKBP11	12q13.12	-0.79	-0.19	1.08	0.66	-0.6	0.002871	0.109	Under-expressed
SEMA3D	7q21.11	0.27	0.97	1.11	0.89	-0.69	0.002896	0.11	Under-expressed
GRHL2	8q22.3	2.6	2.18	0.62	0.56	0.42	0.002901	0.11	Over-expressed
ISCU	12q23.3	-0.22	0.16	0.5	0.54	-0.37	0.002906	0.11	Under-expressed
TGFBR2	3p24.1	-0.02	0.44	0.58	0.66	-0.45	0.002913	0.11	Under-expressed
PAK4	19q13.2	1.02	0.69	0.45	0.48	0.33	0.002915	0.11	Over-expressed
CLEC2B	12p13.31	-0.73	0.02	0.98	1.07	-0.75	0.002929	0.11	Under-expressed
NR4A3	9q31.1	0.05	0.57	0.91	0.61	-0.52	0.002936	0.11	Under-expressed
FAXC	6q16.2	1.46	0.76	0.94	0.99	0.69	0.002936	0.11	Over-expressed
TBXAS1	7q34	1.36	1.83	0.64	0.67	-0.47	0.002964	0.11	Under-expressed
DOCK10	2q36.2	-0.7	-0.09	0.79	0.88	-0.6	0.002966	0.11	Under-expressed
GIMAP1	7q36.1	3.01	3.68	0.8	1	-0.67	0.002974	0.11	Under-expressed
ADRB2	5q32	-1.11	-0.27	1.1	1.23	-0.85	0.002975	0.11	Under-expressed
CRTAP	3p22.3	-0.81	-0.49	0.51	0.42	-0.32	0.002992	0.111	Under-expressed
BASP1	5p15.1	-1.73	-1.15	0.95	0.75	-0.59	0.003009	0.111	Under-expressed
SLAMF7	1q23.3	2.61	3.6	1.62	1.24	-0.98	0.003009	0.111	Under-expressed
NT5E	6q14.3	-2.89	-2.23	0.77	1.01	-0.67	0.00301	0.111	Under-expressed
GIMAP7	7q36.1	3.23	3.9	0.83	1	-0.67	0.00303	0.111	Under-expressed
MAP4K1	19q13.2	-0.19	0.33	0.65	0.77	-0.52	0.003031	0.111	Under-expressed
STK10	5q35.1	-0.04	0.42	0.69	0.64	-0.47	0.003032	0.111	Under-expressed
SERPINB9P1	6p25.2	0.14	0.7	0.81	0.78	-0.56	0.003049	0.111	Under-expressed
SLC24A5	15q21.1	-0.96	-1.74	1.11	1.08	0.77	0.00306	0.111	Over-expressed
ZNF683	1p36.11	3.73	4.45	1.34	0.78	-0.72	0.003078	0.111	Under-expressed
SPOCK2	10q22.1	1.01	1.77	1.12	1.03	-0.75	0.003079	0.111	Under-expressed
CST5	20p11.21	-0.21	0.09	0.49	0.37	-0.3	0.003086	0.111	Under-expressed
RBCK1	20p13	-0.75	-0.44	0.56	0.35	-0.31	0.003087	0.111	Under-expressed
CD84	1q23.3	1.63	2.35	0.9	1.07	-0.72	0.003111	0.112	Under-expressed
ABCA9	17q24.2	0.82	1.37	0.65	0.83	-0.55	0.003161	0.114	Under-expressed
HNMT	2q22.1	-0.39	0.15	0.58	0.83	-0.53	0.003177	0.114	Under-expressed
DCANP1	5q31.1	1.73	2.28	0.84	0.74	-0.55	0.003196	0.114	Under-expressed
LY9	1q23.3	0.51	1.15	0.82	0.94	-0.64	0.003197	0.114	Under-expressed
CCR1	3p21.31	-0.04	0.67	1.01	0.99	-0.7	0.003202	0.114	Under-expressed
KLRF1	12p13.31	0.42	1.22	0.93	1.22	-0.8	0.003263	0.115	Under-expressed
TPP1	11p15.4	0.14	0.49	0.49	0.5	-0.35	0.003264	0.115	Under-expressed
PI16	6p21.2	-0.28	0.88	1.32	1.79	-1.16	0.003279	0.115	Under-expressed
GLT1D1	12q24.33	-2.02	-1.39	0.88	0.91	-0.64	0.003289	0.115	Under-expressed
CFD	19p13.3	-0.54	0.43	1.17	1.46	-0.97	0.003289	0.115	Under-expressed
ACSS2	20q11.22	-0.4	-0.81	0.72	0.51	0.42	0.003294	0.115	Over-expressed
TMC8	17q25.3	-0.52	-0.23	0.31	0.45	-0.29	0.003302	0.115	Under-expressed
CD160	1q21.1	0.55	1.04	0.52	0.77	-0.49	0.003304	0.115	Under-expressed
HEMK1	3p21.31	-1.08	-0.81	0.43	0.36	-0.27	0.003308	0.115	Under-expressed
BCL2L14	12p13.2	1.49	2.39	1.39	1.2	-0.89	0.00331	0.115	Under-expressed
THEMIS2	1p35.3	1.01	1.71	0.91	1.03	-0.7	0.003315	0.115	Under-expressed
PTGER2	14q22.1	-1.16	-0.46	1.01	0.99	-0.7	0.003353	0.116	Under-expressed
WDFY2	13q14.3	-0.45	-0.12	0.55	0.43	-0.33	0.003361	0.116	Under-expressed
SAMSN1	21q11.2	-1.92	-1.1	1	1.23	-0.81	0.003372	0.116	Under-expressed
LRFN5	14q21.1	-0.76	-0.2	0.7	0.84	-0.56	0.003372	0.116	Under-expressed
GLRX	5q15	-0.21	0.38	0.89	0.8	-0.58	0.003373	0.116	Under-expressed
SLC25A13	7q21.3	-0.1	-0.49	0.55	0.54	0.38	0.003377	0.116	Over-expressed
FGFBP2	4p15.32	0.74	1.94	1.55	1.79	-1.2	0.003384	0.116	Under-expressed
IGSF6	16p12.2	4.39	5.03	1.06	0.81	-0.63	0.003406	0.116	Under-expressed
CSF2RB	22q12.3	0.48	0.91	0.49	0.66	-0.43	0.003409	0.116	Under-expressed
KLHDC2	14q21.3	-0.84	-0.45	0.51	0.58	-0.39	0.003411	0.116	Under-expressed
PODXL2	3q21.3	0.14	-0.43	0.94	0.73	0.57	0.003415	0.116	Over-expressed
NCF1	7q11.23	2.1	2.79	1.02	0.97	-0.69	0.003423	0.116	Under-expressed
TGFB1	19q13.2	-0.69	-0.39	0.48	0.42	-0.31	0.003441	0.116	Under-expressed
APOL4	22q12.3	0.46	0.88	0.67	0.57	-0.43	0.003446	0.116	Under-expressed
TRIM55	8q13.1	0.53	-0.46	1.93	1.04	0.99	0.003448	0.116	Over-expressed
GMIP	19p13.11	0.97	1.33	0.53	0.52	-0.37	0.003449	0.116	Under-expressed
HLA-DMA	6p21.32	2.84	3.44	0.96	0.8	-0.6	0.003459	0.116	Under-expressed
PLCB2	15q15.1	0.57	0.95	0.49	0.57	-0.38	0.003462	0.116	Under-expressed
ZCCHC9	5q14.1	-1.08	-0.81	0.44	0.36	-0.27	0.003476	0.116	Under-expressed
EFNA4	1q21.3	1.89	1.45	0.69	0.61	0.44	0.003482	0.116	Over-expressed
OSBPL3	7p15.3	-0.61	-0.12	0.84	0.62	-0.49	0.003491	0.116	Under-expressed
RCBTB2	13q14.2	-1.87	-1.29	0.89	0.81	-0.59	0.003498	0.116	Under-expressed
FBP1	9q22.32	-1.2	-0.33	1.31	1.2	-0.86	0.003502	0.116	Under-expressed
CAPG	2p11.2	2.14	2.52	0.55	0.52	-0.37	0.003504	0.116	Under-expressed
U2AF2	19q13.42	-0.1	-0.32	0.36	0.3	0.22	0.003518	0.116	Over-expressed
ALKBH4	7q22.1	0.3	0.01	0.52	0.33	0.29	0.003539	0.116	Over-expressed
BANK1	4q24	2.66	3.73	1.5	1.55	-1.07	0.003541	0.116	Under-expressed
EXT2	11p11.2	0.52	0.2	0.53	0.41	0.32	0.003545	0.116	Over-expressed
PLEKHO2	15q22.31	0.89	1.41	0.63	0.8	-0.52	0.003549	0.116	Under-expressed
IFT81	12q24.11	-0.24	-0.57	0.58	0.41	0.33	0.00356	0.116	Over-expressed
SPNS3	17p13.2	-0.96	-0.51	0.54	0.69	-0.45	0.003562	0.116	Under-expressed
KCNAB2	1p36.31	-0.48	-0.19	0.37	0.42	-0.28	0.003564	0.116	Under-expressed
GNAZ	22q11.22-q11.23	0.65	0.15	0.8	0.67	0.5	0.003572	0.116	Over-expressed
SMIM12	1p34.3	-0.18	0.09	0.47	0.34	-0.27	0.003576	0.116	Under-expressed
APOBEC3D	22q13.1	-0.9	0.27	1.82	1.59	-1.17	0.00358	0.116	Under-expressed
CDC42SE1	1q21.3	1.37	1.01	0.48	0.54	0.36	0.003584	0.116	Over-expressed
ASAH1	8p22	0.49	1.01	0.74	0.75	-0.52	0.003604	0.116	Under-expressed
COLEC12	18p11.32	-2.46	-1.71	0.98	1.14	-0.76	0.003605	0.116	Under-expressed
LRRC8D	1p22.2	0.97	0.38	0.95	0.77	0.58	0.00362	0.117	Over-expressed
MAF	16q23.2	-1.42	-0.71	0.9	1.06	-0.7	0.003625	0.117	Under-expressed
ACAP1	17p13.1	-0.09	0.44	0.75	0.77	-0.53	0.003666	0.118	Under-expressed
RGS13	1q31.2	1.17	1.91	0.95	1.13	-0.74	0.003685	0.118	Under-expressed
GAS7	17p13.1	-0.61	-0.11	0.76	0.71	-0.5	0.003687	0.118	Under-expressed
APOL2	22q12.3	0	0.43	0.63	0.61	-0.43	0.003707	0.118	Under-expressed
ADAM17	2p25.1	0.97	0.62	0.63	0.44	0.36	0.003735	0.119	Over-expressed
LRRFIP1	2q37.3	-0.22	0.04	0.4	0.35	-0.26	0.003736	0.119	Under-expressed
DAZAP2	12q13.13	0.27	0.61	0.5	0.5	-0.34	0.003736	0.119	Under-expressed
LINGO1	15q24.3	0.44	-0.14	1.01	0.73	0.58	0.003756	0.119	Over-expressed
A4GALT	22q13.2	0.45	1.01	0.77	0.82	-0.56	0.003775	0.119	Under-expressed
IL2RA	10p15.1	3.03	3.6	0.91	0.79	-0.58	0.003782	0.119	Under-expressed
C9ORF64	9q21.32	-0.69	-0.2	0.76	0.67	-0.48	0.003788	0.119	Under-expressed
CIDEC	3p25.3	0.14	0.6	0.55	0.7	-0.46	0.003802	0.119	Under-expressed
TNFRSF17	16p13.13	-1.07	0.01	1.8	1.42	-1.08	0.003805	0.119	Under-expressed
RNF2	1q25.3	0.43	0.11	0.5	0.43	0.31	0.00381	0.119	Over-expressed
NCAPD3	11q25	-0.75	-1.08	0.64	0.37	0.33	0.003814	0.119	Over-expressed
CD72	9p13.3	2.06	2.8	1.08	1.07	-0.74	0.003848	0.12	Under-expressed
HCP5	6p21.33	1.57	2.07	0.82	0.65	-0.49	0.003852	0.12	Under-expressed
PSMB8	6p21.32	0.46	1.18	1.21	0.94	-0.72	0.003856	0.12	Under-expressed
C1ORF162	1p13.2	2.99	3.5	0.72	0.75	-0.51	0.003867	0.12	Under-expressed
ARHGAP15	2q22.2-q22.3	-1.19	-0.35	0.86	1.35	-0.84	0.003868	0.12	Under-expressed
SLC27A2	15q21.2	-3.43	-2.89	0.83	0.76	-0.54	0.003872	0.12	Under-expressed
CPVL	7p14.3	-0.8	-0.16	0.78	0.98	-0.64	0.003878	0.12	Under-expressed
MOXD1	6q23.2	-1.72	-0.55	1.5	1.78	-1.17	0.003898	0.12	Under-expressed
CDC6	17q21.2	-1.32	-1.69	0.69	0.44	0.37	0.003919	0.12	Over-expressed
SUB1	5p13.3	-0.26	0.12	0.58	0.53	-0.38	0.00392	0.12	Under-expressed
AKR7A3	1p36.13	-0.35	-0.03	0.58	0.4	-0.33	0.003923	0.12	Under-expressed
PDGFRL	8p22	1.11	1.7	0.87	0.84	-0.59	0.003926	0.12	Under-expressed
CNOT3	19q13.42	0.43	0.14	0.41	0.42	0.29	0.003927	0.12	Over-expressed
IFT20	17q11.2	0.07	0.38	0.43	0.47	-0.32	0.003936	0.12	Under-expressed
MFAP4	17p11.2	-1.68	-0.82	1.19	1.26	-0.85	0.003939	0.12	Under-expressed
HLA-DPA1	6p21.32	4.4	4.89	0.82	0.65	-0.49	0.00394	0.12	Under-expressed
RHOH	4p14	-2.12	-1.25	1.22	1.3	-0.88	0.003944	0.12	Under-expressed
RHOA	3p21.31	-0.31	0.05	0.57	0.49	-0.36	0.003948	0.12	Under-expressed
IDO1	8p11.21	1.04	2.44	2.33	1.84	-1.4	0.003973	0.12	Under-expressed
B4GALNT4	11p15.5	-0.23	-0.79	0.91	0.77	0.56	0.003998	0.121	Over-expressed
OTULINL	5p15.2	0.62	1.22	0.89	0.86	-0.6	0.004023	0.121	Under-expressed
APH1B	15q22.2	0.28	0.72	0.66	0.63	-0.44	0.004035	0.121	Under-expressed
RGS18	1q31.2	2.49	3.32	1.1	1.27	-0.84	0.004035	0.121	Under-expressed
ANKRD46	8q22.3	0.89	0.45	0.79	0.52	0.43	0.004039	0.121	Over-expressed
IL12RB1	19p13.11	0.56	0.84	0.39	0.42	-0.28	0.004052	0.121	Under-expressed
GLYCTK	3p21.2	-1.18	-0.86	0.41	0.49	-0.32	0.00407	0.121	Under-expressed
PDCD1LG2	9p24.1	0.55	1.13	0.77	0.88	-0.58	0.004072	0.121	Under-expressed
AIM2	1q23.1-q23.2	1.82	2.95	1.76	1.58	-1.13	0.004075	0.121	Under-expressed
CIITA	16p13.13	2.63	3.2	0.99	0.73	-0.57	0.004091	0.122	Under-expressed
ASPA	17p13.2	0.22	0.9	0.77	1.09	-0.68	0.004098	0.122	Under-expressed
CD300LF	17q25.1	1.91	2.46	0.73	0.83	-0.55	0.004104	0.122	Under-expressed
ATP8B2	1q21.3	-1.29	-0.86	0.67	0.59	-0.43	0.00411	0.122	Under-expressed
EVI2B	17q11.2	0.09	0.97	1.12	1.37	-0.88	0.004126	0.122	Under-expressed
NAXE	1q22	0.69	0.35	0.53	0.48	0.34	0.004139	0.122	Over-expressed
CYBB	Xp21.1-p11.4	1.11	1.96	1.24	1.25	-0.85	0.004142	0.122	Under-expressed
XCL2	1q24.2	1.12	1.9	1.31	1.04	-0.78	0.004142	0.122	Under-expressed
KCNH7	2q24.2	0.27	0.1	0.28	0.23	0.17	0.004151	0.122	Over-expressed
PLA1A	3q13.33	0.01	0.81	0.93	1.26	-0.79	0.00416	0.122	Under-expressed
ANO7	2q37.3	-0.57	-0.98	0.65	0.57	0.41	0.004166	0.122	Over-expressed
ERMARD	6q27	-0.51	-0.15	0.63	0.46	-0.36	0.004172	0.122	Under-expressed
P2RY10	Xq21.1	0.88	1.76	1.22	1.31	-0.88	0.004183	0.122	Under-expressed
ATAD5	17q11.2	-1.08	-1.49	0.74	0.52	0.41	0.004186	0.122	Over-expressed
STN1	10q24.33	-0.39	-0.04	0.6	0.45	-0.35	0.0042	0.122	Under-expressed
CD96	3q13.13-q13.2	-0.75	0.04	1.22	1.13	-0.79	0.004208	0.122	Under-expressed
CEACAM4	19q13.2	0.77	1.21	0.54	0.68	-0.44	0.00421	0.122	Under-expressed
TXLNG	Xp22.2	0.46	0.02	0.79	0.54	0.44	0.004216	0.122	Over-expressed
VCPKMT	14q21.3	-0.8	-0.37	0.65	0.62	-0.43	0.004217	0.122	Under-expressed
ZAP70	2q11.2	-2.48	-1.8	0.83	1.06	-0.68	0.004244	0.122	Under-expressed
PVRIG	7q22.1	-0.95	-0.14	1.01	1.26	-0.81	0.00426	0.122	Under-expressed
NRROS	3q29	-0.83	-0.45	0.47	0.61	-0.39	0.004292	0.123	Under-expressed
CD69	12p13.31	-2.41	-1.39	1.4	1.54	-1.02	0.004296	0.123	Under-expressed
DHDH	19q13.33	-0.04	0.79	1.17	1.25	-0.84	0.004296	0.123	Under-expressed
FKBP15	9q32	0.06	0.34	0.43	0.38	-0.27	0.00431	0.123	Under-expressed
POU2F2	19q13.2	1.1	1.56	0.61	0.71	-0.46	0.004343	0.124	Under-expressed
OR51L1	11p15.4	0.56	0.37	0.33	0.25	0.19	0.004359	0.124	Over-expressed
N4BP2L1	13q13.1	0.25	0.98	1.2	1	-0.73	0.004366	0.124	Under-expressed
RPRD2	1q21.2	0.89	0.56	0.61	0.4	0.33	0.004367	0.124	Over-expressed
AGBL5	2p23.3	-0.03	-0.33	0.53	0.4	0.31	0.004379	0.124	Over-expressed
GSDMD	8q24.3	0.06	0.5	0.79	0.55	-0.44	0.004379	0.124	Under-expressed
ZZEF1	17p13.2	0.01	0.27	0.41	0.36	-0.25	0.004408	0.124	Under-expressed
FCGRT	19q13.33	1.02	1.47	0.66	0.64	-0.44	0.004443	0.125	Under-expressed
IGFLR1	19q13.12	0.77	1.4	0.79	1	-0.64	0.004446	0.125	Under-expressed
CLEC4C	12p13.31	0.53	1.13	0.56	0.99	-0.59	0.004525	0.127	Under-expressed
KCTD12	13q22.3	1.47	2.06	0.72	0.95	-0.6	0.00454	0.127	Under-expressed
APOBEC3B	22q13.1	-0.71	0.44	1.81	1.63	-1.15	0.004541	0.127	Under-expressed
HTRA4	8p11.22	1.63	2.45	1.19	1.22	-0.82	0.004542	0.127	Under-expressed
CABLES2	20q13.33	0.48	0.06	0.64	0.6	0.42	0.004547	0.127	Over-expressed
LAIR1	19q13.42	1.12	1.77	0.97	0.94	-0.65	0.004555	0.127	Under-expressed
MEX3A	1q22	1.86	1.22	1.04	0.89	0.64	0.004557	0.127	Over-expressed
WDR41	5q13.3-q14.1	-0.82	-0.48	0.57	0.46	-0.34	0.004586	0.127	Under-expressed
ABCE1	4q31.21	0.08	-0.24	0.55	0.43	0.32	0.004595	0.127	Over-expressed
LACTB	15q22.2	-0.17	0.33	0.65	0.78	-0.5	0.004597	0.127	Under-expressed
KDM5B	1q32.1	0.98	0.58	0.68	0.56	0.41	0.00463	0.128	Over-expressed
GRK3	22q12.1	0.66	1.14	0.64	0.73	-0.48	0.00463	0.128	Under-expressed
CTSG	14q12	-2.57	-1.68	0.97	1.47	-0.89	0.004638	0.128	Under-expressed
CD300C	17q25.1	0.45	0.95	0.59	0.8	-0.5	0.004644	0.128	Under-expressed
TMEM163	2q21.3	0.51	1.2	1.01	1.03	-0.69	0.004661	0.128	Under-expressed
SLC32A1	20q11.23	-0.77	-0.43	0.37	0.56	-0.34	0.004661	0.128	Under-expressed
CXCL14	5q31.1	2.21	3.21	1.58	1.42	-1	0.004665	0.128	Under-expressed
CD37	19q13.33	0.91	1.66	1.07	1.12	-0.75	0.004676	0.128	Under-expressed
ADH1A	4q23	1.64	2.57	1.5	1.3	-0.93	0.004691	0.128	Under-expressed
STX11	6q24.2	1.42	2.08	1.06	0.95	-0.67	0.004693	0.128	Under-expressed
RAB33A	Xq26.1	-1.35	-0.71	0.92	0.96	-0.64	0.004695	0.128	Under-expressed
MX1	21q22.3	3.26	3.84	1.06	0.74	-0.58	0.00471	0.128	Under-expressed
CELF2	10p14	0	0.79	1.24	1.12	-0.78	0.00473	0.128	Under-expressed
ABI3BP	3q12.2	0.28	1.17	1.28	1.33	-0.89	0.004741	0.128	Under-expressed
POLD4	11q13.2	-0.32	0.03	0.61	0.46	-0.35	0.004744	0.128	Under-expressed
CASP2	7q34	0.38	0.07	0.44	0.49	0.32	0.004749	0.128	Over-expressed
ATP6V1B2	8p21.3	0.07	0.47	0.56	0.62	-0.4	0.004751	0.128	Under-expressed
LAT	16p11.2	-1.36	-0.72	0.81	1.01	-0.64	0.004782	0.128	Under-expressed
BLOC1S2	10q24.31	0.08	0.5	0.57	0.65	-0.42	0.004786	0.128	Under-expressed
CPZ	4p16.1	-1.47	-0.75	0.97	1.11	-0.72	0.00481	0.129	Under-expressed
PROC	2q14.3	-3.35	-2.87	0.52	0.79	-0.48	0.004811	0.129	Under-expressed
LCP1	13q14.13	-0.18	0.57	1.12	1.11	-0.75	0.004813	0.129	Under-expressed
MS4A7	11q12.2	3.93	4.42	0.69	0.75	-0.49	0.004843	0.129	Under-expressed
NNAT	20q11.23	0.1	0.53	0.46	0.72	-0.43	0.004848	0.129	Under-expressed
ADAM8	10q26.3	1.98	2.64	0.92	1.02	-0.66	0.004848	0.129	Under-expressed
DCK	4q13.3	-0.35	0.04	0.58	0.59	-0.39	0.004856	0.129	Under-expressed
PCNX1	14q24.2	0.1	0.4	0.49	0.43	-0.3	0.004857	0.129	Under-expressed
METTL1	12q14.1	0.18	-0.09	0.49	0.34	0.27	0.00486	0.129	Over-expressed
CACNA2D2	3p21.31	-0.49	-0.71	0.37	0.3	0.22	0.004869	0.129	Over-expressed
SYNGR2	17q25.3	0.18	0.6	0.73	0.55	-0.41	0.004872	0.129	Under-expressed
SPCS3	4q34.2	-0.83	-0.4	0.78	0.57	-0.43	0.004896	0.129	Under-expressed
CALHM2	10q24.33	1.03	1.51	0.7	0.71	-0.47	0.004897	0.129	Under-expressed
LUM	12q21.33	0.91	1.58	1.13	0.92	-0.67	0.004904	0.129	Under-expressed
LIX1L	1q21.1	-0.81	-0.36	0.63	0.71	-0.46	0.004921	0.129	Under-expressed
PTPRJ	11p11.2	-0.06	0.31	0.62	0.51	-0.37	0.004923	0.129	Under-expressed
ZNF671	19q13.43	-1.47	-0.76	1	1.08	-0.71	0.004943	0.129	Under-expressed
LGALS2	22q13.1	-0.52	0.69	1.7	1.85	-1.21	0.004944	0.129	Under-expressed
CCN5	20q13.12	-1.86	-1.03	0.99	1.36	-0.84	0.004961	0.129	Under-expressed
PLK3	1p34.1	0.09	0.56	0.73	0.66	-0.46	0.004967	0.129	Under-expressed
RPL37A	2q35	-0.07	0.35	0.7	0.58	-0.42	0.004968	0.129	Under-expressed
SMIM14	4p14	-0.76	-0.33	0.78	0.55	-0.43	0.004972	0.129	Under-expressed
LSAMP	3q13.31	-2.98	-2.25	0.88	1.18	-0.73	0.004982	0.129	Under-expressed
RHOF	12q24.31	-0.51	-0.13	0.6	0.54	-0.38	0.004991	0.129	Under-expressed
TRA	14q11.2	0.99	1.4	0.51	0.67	-0.42	0.004994	0.129	Under-expressed
ZFYVE9	1p32.3	0.12	-0.32	0.63	0.65	0.43	0.004999	0.129	Over-expressed
ARAP1	11q13.4	0.01	0.33	0.47	0.48	-0.32	0.005009	0.129	Under-expressed
IRF2BP1	19q13.32	0.84	0.48	0.49	0.55	0.36	0.005052	0.13	Over-expressed
ABCB1	7q21.12	-1.28	-0.65	0.82	1	-0.63	0.005075	0.13	Under-expressed
SLA	8q24.22	1.75	2.29	0.74	0.83	-0.54	0.005078	0.13	Under-expressed
PRR3	6p21.33	-0.04	-0.27	0.34	0.33	0.22	0.005108	0.13	Over-expressed
BATF	14q24.3	0.49	1.37	1.47	1.22	-0.88	0.005112	0.13	Under-expressed
ABHD3	18q11.2	-0.91	-0.42	0.79	0.72	-0.5	0.005115	0.13	Under-expressed
TREX1	3p21.31	0.39	0.84	0.78	0.62	-0.45	0.005121	0.13	Under-expressed
CTSB	8p23.1	0.84	1.36	0.77	0.8	-0.53	0.005121	0.13	Under-expressed
CD74	5q33.1	3.41	4.11	1.23	0.94	-0.7	0.005129	0.13	Under-expressed
IFIT2	10q23.31	2.29	3.21	1.49	1.32	-0.92	0.005132	0.13	Under-expressed
PARP8	5q11.1	0.42	0.97	0.91	0.75	-0.54	0.00516	0.131	Under-expressed
KCNIP2	10q24.32	-0.36	-0.09	0.31	0.45	-0.27	0.00517	0.131	Under-expressed
GNG2	14q22.1	-0.83	-0.36	0.48	0.78	-0.47	0.005179	0.131	Under-expressed
P2RY13	3q25.1	1.33	1.94	0.77	0.98	-0.61	0.005194	0.131	Under-expressed
FMNL3	12q13.12	0.33	0.59	0.42	0.37	-0.26	0.005197	0.131	Under-expressed
TRADD	16q22.1	0.14	0.49	0.64	0.46	-0.35	0.005248	0.132	Under-expressed
CR1	1q32.2	0.28	0.75	0.44	0.8	-0.47	0.005262	0.132	Under-expressed
TIMD4	5q33.3	1.9	2.97	1.34	1.74	-1.08	0.005268	0.132	Under-expressed
MMP19	12q13.2	0.67	1.01	0.43	0.54	-0.34	0.005278	0.132	Under-expressed
CCR6	6q27	-0.38	0.62	1.41	1.54	-1	0.005284	0.132	Under-expressed
FLT3	13q12.2	1.52	2.34	1.15	1.29	-0.83	0.005299	0.132	Under-expressed
NMRK1	9q21.13	0.65	1.09	0.81	0.55	-0.43	0.0053	0.132	Under-expressed
ZEB2	2q22.3	0.56	1.15	0.84	0.9	-0.59	0.005306	0.132	Under-expressed
ARL11	13q14.2	0.54	1.03	0.85	0.67	-0.49	0.005317	0.132	Under-expressed
IL7R	5p13.2	0.89	1.97	1.61	1.62	-1.08	0.005324	0.132	Under-expressed
IL10	1q32.1	0.81	1.25	0.5	0.71	-0.43	0.005345	0.132	Under-expressed
OAS2	12q24.13	2	2.61	0.98	0.89	-0.61	0.005351	0.132	Under-expressed
DHCR7	11q13.4	0.22	-0.38	0.87	0.92	0.6	0.00539	0.133	Over-expressed
ICOS	2q33.2	1.89	2.72	1.33	1.2	-0.83	0.005391	0.133	Under-expressed
CTSK	1q21.3	3.03	3.57	0.85	0.79	-0.54	0.005391	0.133	Under-expressed
G0S2	1q32.2	-0.26	0.74	1.24	1.63	-1	0.005396	0.133	Under-expressed
IL1B	2q14.1	0.97	1.76	1.19	1.17	-0.78	0.005429	0.133	Under-expressed
SLCO2B1	11q13.4	2.4	3.03	0.82	1.02	-0.63	0.005438	0.133	Under-expressed
MMP23B	1p36.33	0.32	0.93	1.04	0.86	-0.61	0.005441	0.133	Under-expressed
MAN1A1	6q22.31	-1.09	-0.56	0.88	0.74	-0.53	0.005442	0.133	Under-expressed
COL6A6	3q22.1	1.96	3.06	1.58	1.68	-1.09	0.005469	0.133	Under-expressed
APOBEC3G	22q13.1	-0.04	0.81	1.34	1.24	-0.84	0.005474	0.133	Under-expressed
ST8SIA4	5q21.1	-0.25	0.22	0.56	0.76	-0.46	0.005483	0.133	Under-expressed
APOL3	22q12.3	1.48	2.26	1.27	1.14	-0.78	0.005491	0.133	Under-expressed
RPL36AL	14q21.3	-0.37	-0.08	0.43	0.45	-0.29	0.00551	0.133	Under-expressed
WBP1L	10q24.32	0.74	0.99	0.44	0.35	-0.26	0.005512	0.133	Under-expressed
THBS4	5q14.1	1.03	1.97	1.53	1.35	-0.94	0.005516	0.133	Under-expressed
HCN3	1q22	-0.95	-1.28	0.6	0.44	0.34	0.005519	0.133	Over-expressed
LCE1E	1q21.3	0.41	0.06	0.65	0.46	0.35	0.005536	0.133	Over-expressed
SGTB	5q12.3	-0.54	-0.25	0.44	0.46	-0.3	0.005538	0.133	Under-expressed
LCN6	9q34.3	0.74	1.18	0.47	0.75	-0.45	0.005539	0.133	Under-expressed
MAX	14q23.3	0.27	0.49	0.35	0.33	-0.22	0.005546	0.133	Under-expressed
APBB1IP	10p12.1	0.18	0.9	1	1.12	-0.71	0.005568	0.133	Under-expressed
RBBP5	1q32.1	0.4	0.15	0.42	0.35	0.25	0.00557	0.133	Over-expressed
GPR34	Xp11.4	3.63	4.54	1.29	1.42	-0.91	0.005581	0.133	Under-expressed
TMTC4	13q32.3	0.29	-0.24	0.87	0.74	0.52	0.00559	0.133	Over-expressed
CD200R1	3q13.2	0.96	1.56	0.71	0.99	-0.6	0.005594	0.133	Under-expressed
CHL1	3p26.3	0.68	1.48	1.02	1.3	-0.8	0.005596	0.133	Under-expressed
CASP7	10q25.3	0.41	0.81	0.66	0.57	-0.4	0.005598	0.133	Under-expressed
S100A6	1q21.3	0.66	1.3	1.02	0.95	-0.65	0.005613	0.133	Under-expressed
NLRC5	16q13	0.86	1.34	0.82	0.66	-0.48	0.00563	0.134	Under-expressed
GPR68	14q32.11	0.23	0.62	0.54	0.61	-0.39	0.005638	0.134	Under-expressed
EDN2	1p34.2	3.51	2.43	1.5	1.68	1.07	0.005648	0.134	Over-expressed
VEGFD	Xp22.2	0.69	1.57	1.28	1.37	-0.88	0.005654	0.134	Under-expressed
NEK8	17q11.2	-0.54	-0.34	0.3	0.29	-0.2	0.005671	0.134	Under-expressed
CCDC170	6q25.1	-2.25	-1.54	0.64	1.24	-0.71	0.005672	0.134	Under-expressed
PLA2G7	6p12.3	4.02	4.73	1.17	1.01	-0.71	0.005696	0.134	Under-expressed
ADAP2	17q11.2	2	2.49	0.62	0.79	-0.48	0.005712	0.134	Under-expressed
CLEC2D	12p13.31	-0.34	0.15	0.64	0.78	-0.49	0.005728	0.134	Under-expressed
CPA2	7q32.2	0.15	0.43	0.49	0.38	-0.28	0.005732	0.134	Under-expressed
USP2	11q23.3	0.12	-0.2	0.6	0.4	0.32	0.005742	0.134	Over-expressed
IGLV2-14	22q11.22	-0.55	0.57	1.81	1.65	-1.12	0.005744	0.134	Under-expressed
TBC1D2	9q22.33	0.75	1.19	0.64	0.68	-0.44	0.005751	0.134	Under-expressed
MITF	3p13	-2.03	-1.61	0.62	0.66	-0.42	0.005792	0.135	Under-expressed
SLC18A1	8p21.3	-2.3	-1.91	0.46	0.64	-0.39	0.005793	0.135	Under-expressed
TINF2	14q12	0.29	0.56	0.47	0.39	-0.27	0.005793	0.135	Under-expressed
TXK	4p12	-0.25	0.34	0.75	0.97	-0.59	0.005812	0.135	Under-expressed
GPATCH8	17q21.31	-0.02	-0.19	0.3	0.24	0.17	0.005814	0.135	Over-expressed
SBK1	16p12.1	0.9	0.51	0.69	0.53	0.39	0.00582	0.135	Over-expressed
CCDC88B	11q13.1	-0.58	-0.04	0.75	0.87	-0.55	0.005836	0.135	Under-expressed
MLH1	3p22.2	-0.99	-0.62	0.64	0.5	-0.36	0.005852	0.135	Under-expressed
BIRC6	2p22.3	0.2	-0.03	0.35	0.36	0.23	0.005924	0.136	Over-expressed
OXA1L	14q11.2	-1.07	-0.84	0.36	0.36	-0.24	0.005927	0.136	Under-expressed
SLC12A6	15q14	0.26	0.55	0.49	0.43	-0.3	0.005932	0.136	Under-expressed
CDK2AP1	12q24.31	1.76	1.32	0.78	0.6	0.44	0.005948	0.136	Over-expressed
BIN2	12q13.13	0.31	0.91	0.96	0.88	-0.59	0.005949	0.136	Under-expressed
TNNT3	11p15.5	0.3	0.9	0.6	1.03	-0.6	0.00595	0.136	Under-expressed
AGTR1	3q24	0.39	1.09	0.91	1.14	-0.7	0.005955	0.136	Under-expressed
TCF7	5q31.1	-2.3	-1.8	0.56	0.84	-0.5	0.005968	0.136	Under-expressed
GALM	2p22.1	-0.63	-0.1	0.83	0.79	-0.53	0.005969	0.136	Under-expressed
MOCS3	20q13.13	0.13	-0.18	0.52	0.45	0.31	0.006009	0.137	Over-expressed
DUSP5	10q25.2	-0.75	-0.26	0.79	0.73	-0.49	0.006038	0.137	Under-expressed
ST6GALNAC4	9q34.11	-0.58	-0.22	0.57	0.55	-0.36	0.006046	0.137	Under-expressed
ZBTB39	12q13.3	-0.1	-0.41	0.58	0.42	0.31	0.006048	0.137	Over-expressed
STK17B	2q32.3	0.41	0.95	0.79	0.85	-0.54	0.006126	0.139	Under-expressed
PSME3	17q21.31	0.07	-0.15	0.38	0.31	0.22	0.006129	0.139	Over-expressed
TNPO1	5q13.2	-0.73	-0.49	0.36	0.38	-0.24	0.006142	0.139	Under-expressed
RPL11	1p36.11	-0.59	-0.27	0.54	0.46	-0.32	0.006143	0.139	Under-expressed
HCST	19q13.12	2.02	2.52	0.73	0.79	-0.5	0.006157	0.139	Under-expressed
RYK	3q22.2	0.96	0.64	0.58	0.43	0.32	0.006184	0.139	Over-expressed
EDEM1	3p26.1	-0.07	0.18	0.39	0.39	-0.25	0.006203	0.14	Under-expressed
LCP2	5q35.1	0.69	1.32	0.9	1.01	-0.64	0.006237	0.14	Under-expressed
ZDHHC12	9q34.11	-0.34	-0.03	0.46	0.47	-0.31	0.006248	0.14	Under-expressed
RGL4	22q11.23	-0.32	0.5	1.15	1.31	-0.82	0.006253	0.14	Under-expressed
TRAF1	9q33.2	0.24	0.76	0.77	0.82	-0.52	0.006265	0.14	Under-expressed
SVEP1	9q31.3	-0.18	0.23	0.5	0.69	-0.41	0.006279	0.14	Under-expressed
ARL8A	1q32.1	0.96	0.68	0.44	0.42	0.28	0.006292	0.14	Over-expressed
EEF1A2	20q13.33	-3.01	-3.58	1.25	0.58	0.57	0.006307	0.141	Over-expressed
FAM120B	6q27	-0.38	-0.09	0.53	0.37	-0.28	0.006313	0.141	Under-expressed
RAD51B	14q24.1	-0.35	0.01	0.58	0.54	-0.36	0.006404	0.142	Under-expressed
IL10RB	21q22.11	0.03	0.36	0.58	0.44	-0.32	0.006407	0.142	Under-expressed
TLR8	Xp22.2	2.57	3.34	1.09	1.23	-0.77	0.006448	0.143	Under-expressed
SUCNR1	3q25.1	1.82	2.54	1.01	1.15	-0.71	0.006457	0.143	Under-expressed
HP1BP3	1p36.12	-0.43	-0.12	0.55	0.43	-0.31	0.006466	0.143	Under-expressed
TBC1D24	16p13.3	1.66	1.17	0.8	0.73	0.49	0.006489	0.143	Over-expressed
BTN3A3	6p22.2	0.62	1.15	0.96	0.74	-0.53	0.006489	0.143	Under-expressed
TROVE2	1q31.2	0.18	-0.13	0.52	0.43	0.3	0.006494	0.143	Over-expressed
VPS26A	10q22.1	0.14	0.59	0.7	0.7	-0.45	0.006505	0.143	Under-expressed
GMFB	14q22.2	-0.35	0.03	0.67	0.55	-0.38	0.006506	0.143	Under-expressed
SERPINI2	3q26.1	-0.18	0.27	0.55	0.77	-0.46	0.006509	0.143	Under-expressed
OSBP	11q12.1	0.54	0.28	0.39	0.41	0.26	0.006534	0.143	Over-expressed
RAB42	1p35.3	-0.55	0.04	0.95	0.89	-0.59	0.006541	0.143	Under-expressed
CBR3	21q22.12	0.95	1.45	0.88	0.7	-0.49	0.006547	0.143	Under-expressed
MEP1A	6p12.3	-0.94	-0.54	0.55	0.66	-0.4	0.006551	0.143	Under-expressed
PTPN6	12p13.31	0.9	1.31	0.63	0.64	-0.41	0.006559	0.143	Under-expressed
KDM3B	5q31.2	0.08	-0.19	0.46	0.39	0.27	0.006574	0.143	Over-expressed
CREBL2	12p13.1	0.17	0.57	0.69	0.57	-0.4	0.006584	0.143	Under-expressed
CD3EAP	19q13.32	0.77	0.35	0.75	0.59	0.42	0.006594	0.143	Over-expressed
HLA-G	6p22.1	1.43	1.87	0.8	0.61	-0.44	0.0066	0.143	Under-expressed
FGR	1p35.3	1.7	2.1	0.51	0.65	-0.39	0.006636	0.144	Under-expressed
CAMP	3p21.31	2.15	1.08	2.04	1.39	1.07	0.006666	0.144	Over-expressed
C6	5p13.1	0.92	1.82	1.13	1.52	-0.91	0.0067	0.144	Under-expressed
DEDD	1q23.3	0.91	0.69	0.35	0.33	0.22	0.006704	0.144	Over-expressed
DTL	1q32.3	-0.96	-1.38	0.68	0.62	0.41	0.006713	0.144	Over-expressed
GMPR2	14q12	-1.1	-0.79	0.5	0.47	-0.31	0.006717	0.144	Under-expressed
BCL11B	14q32.2	-1.97	-1.2	1.25	1.17	-0.77	0.006726	0.144	Under-expressed
KAT2A	17q21.2	-1.31	-1.61	0.48	0.44	0.29	0.006734	0.144	Over-expressed
ASGR2	17p13.1	-4	-3.67	0.49	0.54	-0.34	0.006734	0.144	Under-expressed
ALDH3B1	11q13.2	-0.8	-0.4	0.62	0.63	-0.4	0.006736	0.144	Under-expressed
IVD	15q15.1	-1.03	-0.62	0.85	0.48	-0.41	0.006757	0.144	Under-expressed
RASL10B	17q12	-0.91	-1.32	0.81	0.52	0.41	0.006758	0.144	Over-expressed
KDM6B	17p13.1	0.55	0.21	0.56	0.52	0.34	0.00676	0.144	Over-expressed
CTSH	15q25.1	0.71	1.2	0.83	0.72	-0.49	0.006778	0.144	Under-expressed
TFAP2E	1p34.3	0.26	0.62	0.58	0.56	-0.37	0.00679	0.144	Under-expressed
STAP1	4q13.2	1.74	2.68	1.29	1.54	-0.94	0.006793	0.144	Under-expressed
LILRA5	19q13.42	0.62	1.06	0.53	0.74	-0.44	0.006797	0.144	Under-expressed
SCD5	4q21.22	0.03	0.55	0.81	0.78	-0.51	0.006841	0.145	Under-expressed
ZNF831	20q13.32	3.12	4.03	1.4	1.44	-0.92	0.006868	0.145	Under-expressed
PREX1	20q13.13	-0.55	0.05	0.89	0.95	-0.6	0.006898	0.146	Under-expressed
NME8	7p14.1	0.35	1.08	0.98	1.2	-0.73	0.006907	0.146	Under-expressed
MPHOSPH10	2p13.3	0.43	0.17	0.47	0.34	0.25	0.006924	0.146	Over-expressed
MAST1	19p13.13	0.23	-0.24	0.69	0.74	0.47	0.006935	0.146	Over-expressed
SCN2B	11q23.3	0.17	0.46	0.36	0.5	-0.3	0.006953	0.146	Under-expressed
S1PR4	19p13.3	2.17	2.92	1.17	1.17	-0.75	0.006971	0.147	Under-expressed
MYOF	10q23.33	0.02	0.47	0.83	0.62	-0.45	0.006982	0.147	Under-expressed
LRMP	12p12.1	-1.13	-0.41	1.18	1.1	-0.73	0.007013	0.147	Under-expressed
GFI1	1p22.1	-1.65	-0.96	1.12	1.05	-0.69	0.007027	0.147	Under-expressed
TMEM249	8q24.3	0.78	0.21	1.1	0.74	0.57	0.007037	0.147	Over-expressed
FPR3	19q13.41	3.74	4.26	0.76	0.84	-0.52	0.007062	0.147	Under-expressed
CD2	1p13.1	3.71	4.68	1.7	1.41	-0.97	0.007072	0.147	Under-expressed
HEXA	15q23	-0.11	0.17	0.53	0.35	-0.27	0.007073	0.147	Under-expressed
HEXD	17q25.3	-0.14	0.2	0.51	0.55	-0.34	0.007087	0.147	Under-expressed
RAB27A	15q21.3	-1.3	-0.84	0.86	0.63	-0.46	0.007092	0.147	Under-expressed
PDE6G	17q25.3	0.23	0.62	0.48	0.67	-0.39	0.007107	0.147	Under-expressed
PSMD3	17q21.1	-0.39	-0.66	0.51	0.36	0.27	0.007109	0.147	Over-expressed
NGLY1	3p24.2	-0.94	-0.65	0.58	0.36	-0.29	0.007132	0.148	Under-expressed
SIGLEC12	19q13.41	0.67	1.15	0.72	0.76	-0.48	0.007134	0.148	Under-expressed
DPT	1q24.2	2.77	3.44	1.23	0.94	-0.68	0.007149	0.148	Under-expressed
SCAMP2	15q24.1	-0.34	-0.06	0.47	0.42	-0.28	0.007173	0.148	Under-expressed
PSMB10	16q22.1	0.44	1.01	1.05	0.79	-0.57	0.007178	0.148	Under-expressed
HHEX	10q23.33	-3.16	-2.47	0.83	1.19	-0.69	0.007184	0.148	Under-expressed
F13A1	6p25.1	3.51	4.2	1.03	1.11	-0.69	0.007197	0.148	Under-expressed
EBI3	19p13.3	0.17	0.74	0.83	0.9	-0.56	0.007237	0.149	Under-expressed
HOXC13	12q13.13	0.54	-0.35	1.4	1.4	0.9	0.007279	0.149	Over-expressed
GPBAR1	2q35	0.99	1.37	0.5	0.63	-0.38	0.007287	0.149	Under-expressed
GNG10	9q31.3	-0.66	-0.22	0.62	0.73	-0.44	0.007298	0.149	Under-expressed
CNRIP1	2p14	-1.45	-0.91	0.75	0.89	-0.54	0.007323	0.15	Under-expressed
STAT4	2q32.2-q32.3	1.13	1.8	1	1.07	-0.67	0.007343	0.15	Under-expressed
PREPL	2p21	0.13	-0.14	0.47	0.41	0.27	0.00736	0.15	Over-expressed
REC8	14q12	-0.73	-0.26	0.64	0.77	-0.47	0.007383	0.15	Under-expressed
LGALS9	17q11.2	1.91	2.45	0.86	0.83	-0.53	0.007438	0.151	Under-expressed
LAP3	4p15.32	0.47	0.99	0.95	0.75	-0.53	0.007449	0.151	Under-expressed
CCR5	3p21.31	3.82	4.42	0.95	0.93	-0.6	0.007458	0.151	Under-expressed
CT45A5	Xq26.3	-3.18	-4.21	2.45	0.78	1.03	0.007497	0.152	Over-expressed
TMEM37	2q14.2	-0.68	-0.1	0.69	1.01	-0.58	0.007514	0.152	Under-expressed
DEF6	6p21.31	-0.06	0.38	0.71	0.7	-0.45	0.007522	0.152	Under-expressed
IFIT1	10q23.31	1.52	2.47	1.6	1.43	-0.95	0.007527	0.152	Under-expressed
CASP1	11q22.3	0.9	1.59	1.19	1.03	-0.69	0.007551	0.152	Under-expressed
2018-03-01	4q32.2-q32.3	2.66	3.54	1.34	1.4	-0.88	0.007554	0.152	Under-expressed
MGAT1	5q35.3	0.77	1.07	0.48	0.47	-0.3	0.00756	0.152	Under-expressed
WASF3	13q12.13	0.46	-0.07	0.93	0.77	0.53	0.00757	0.152	Over-expressed
WAS	Xp11.23	0.47	0.79	0.47	0.53	-0.32	0.007595	0.152	Under-expressed
EVA1C	21q22.11	0.76	1.38	1.25	0.81	-0.63	0.007606	0.152	Under-expressed
GPX3	5q33.1	-0.73	-0.16	0.7	0.97	-0.56	0.00761	0.152	Under-expressed
OR51I2	11p15.4	0.65	0.91	0.43	0.39	-0.26	0.007653	0.153	Under-expressed
RAMP3	7p13	0	0.56	0.93	0.87	-0.56	0.007662	0.153	Under-expressed
GNG8	19q13.32	0.41	0.76	0.43	0.6	-0.35	0.007687	0.153	Under-expressed
PTPRCAP	11q13.2	0.19	0.85	1.02	1.05	-0.66	0.007699	0.154	Under-expressed
MOSPD3	7q22.1	0.37	0.04	0.49	0.52	0.32	0.007707	0.154	Over-expressed
PRKDC	8q11.21	0.1	-0.24	0.6	0.51	0.34	0.007718	0.154	Over-expressed
SERPINB9	6p25.2	-1.18	-0.61	0.89	0.92	-0.58	0.007746	0.154	Under-expressed
LILRB5	19q13.42	1.71	2.04	0.51	0.54	-0.33	0.007753	0.154	Under-expressed
MEPCE	7q22.1	0.08	-0.12	0.33	0.3	0.2	0.0078	0.155	Over-expressed
ADD3	10q25.1-q25.2	-0.32	0.1	0.78	0.57	-0.41	0.007807	0.155	Under-expressed
KBTBD8	3p14.1	-0.81	-0.28	0.74	0.88	-0.53	0.007841	0.155	Under-expressed
LTB	6p21.33	3.64	4.47	1.38	1.29	-0.84	0.007845	0.155	Under-expressed
SLC25A28	10q24.2	0.33	0.6	0.43	0.42	-0.27	0.007859	0.155	Under-expressed
NEO1	15q24.1	0.6	-0.12	1.03	1.2	0.72	0.00786	0.155	Over-expressed
MAT2B	5q34	-0.19	0.2	0.62	0.6	-0.39	0.007864	0.155	Under-expressed
GPR146	7p22.3	-0.43	-0.07	0.56	0.58	-0.36	0.00787	0.155	Under-expressed
CCL23	17q12	0.99	1.62	0.75	1.09	-0.63	0.007897	0.155	Under-expressed
DNMT3B	20q11.21	-2.4	-2.98	1.08	0.83	0.58	0.007917	0.155	Over-expressed
ZSCAN25	7q22.1	-0.17	-0.41	0.35	0.4	0.24	0.007932	0.155	Over-expressed
SLC9A9	3q24	0.24	0.8	0.81	0.91	-0.55	0.007948	0.156	Under-expressed
SLC29A4	7p22.1	0.03	-0.4	0.76	0.63	0.43	0.007954	0.156	Over-expressed
TRIM2	4q31.3	1.71	1.03	0.99	1.11	0.68	0.007979	0.156	Over-expressed
YOD1	1q32.1	-0.25	-0.58	0.54	0.51	0.33	0.008042	0.157	Over-expressed
RPN1	3q21.3	0.95	0.65	0.56	0.42	0.3	0.008054	0.157	Over-expressed
MGAT2	14q21.3	-0.26	0.1	0.45	0.62	-0.36	0.00807	0.157	Under-expressed
PELP1	17p13.2	-0.06	-0.32	0.45	0.39	0.26	0.008087	0.157	Over-expressed
CSNK1G3	5q23.2	-0.5	-0.22	0.55	0.39	-0.28	0.008108	0.157	Under-expressed
CCR7	17q21.2	2.67	3.62	1.67	1.43	-0.96	0.00811	0.157	Under-expressed
TSC22D4	7q22.1	0.2	-0.1	0.49	0.46	0.3	0.008117	0.157	Over-expressed
NAIP	5q13.2	-0.59	-0.11	0.77	0.74	-0.47	0.008118	0.157	Under-expressed
OAS1	12q24.13	1.04	1.76	1.22	1.1	-0.72	0.00812	0.157	Under-expressed
CNR2	1p36.11	0.61	1	0.43	0.7	-0.39	0.00813	0.157	Under-expressed
KCNE1	21q22.12	0.33	0.75	0.62	0.68	-0.42	0.008131	0.157	Under-expressed
WIPF1	2q31.1	0.45	1	0.82	0.89	-0.55	0.008132	0.157	Under-expressed
GK2	4q21.21	0.17	-0.04	0.37	0.3	0.21	0.008135	0.157	Over-expressed
USF1	1q23.3	0.93	0.49	0.85	0.6	0.44	0.008144	0.157	Over-expressed
HELQ	4q21.23	-0.42	-0.16	0.43	0.42	-0.27	0.00815	0.157	Under-expressed
SUSD3	9q22.31	-0.23	0.49	1.14	1.15	-0.72	0.008163	0.157	Under-expressed
PHF7	3p21.1	-0.59	-0.13	0.57	0.8	-0.46	0.00819	0.157	Under-expressed
ZBP1	20q13.31	1.34	2.1	1.38	1.11	-0.76	0.008238	0.158	Under-expressed
DHDDS	1p36.11	-0.04	0.16	0.43	0.25	-0.2	0.008337	0.159	Under-expressed
CATSPER1	11q13.1	-0.46	-0.06	0.55	0.66	-0.39	0.008347	0.159	Under-expressed
PPP3CC	8p21.3	-0.3	0.15	0.71	0.71	-0.44	0.008413	0.16	Under-expressed
CD19	16p11.2	0.1	1.13	1.61	1.65	-1.02	0.008414	0.16	Under-expressed
CD58	1p13.1	-0.4	-0.01	0.62	0.62	-0.39	0.008433	0.161	Under-expressed
ENG	9q34.11	-0.42	-0.11	0.46	0.52	-0.31	0.008463	0.161	Under-expressed
IQGAP2	5q13.3	-1.6	-0.96	0.99	1.04	-0.64	0.008463	0.161	Under-expressed
NCOA6	20q11.22	0.57	0.31	0.44	0.42	0.27	0.008468	0.161	Over-expressed
DIMT1	5q12.1	-0.85	-0.57	0.51	0.39	-0.27	0.008475	0.161	Under-expressed
PHYKPL	5q35.3	-0.58	-0.25	0.56	0.52	-0.33	0.00849	0.161	Under-expressed
EPB41L3	18p11.31	-0.96	-0.25	1.16	1.12	-0.71	0.008504	0.161	Under-expressed
UBQLN4	1q22	0.57	0.11	0.74	0.75	0.46	0.008558	0.162	Over-expressed
LGALS12	11q12.3	-1.25	-0.46	0.97	1.39	-0.79	0.008574	0.162	Under-expressed
AKAP12	6q25.1	-2.45	-1.82	1.07	0.99	-0.64	0.008582	0.162	Under-expressed
TREM2	6p21.1	3.13	3.51	0.72	0.56	-0.39	0.008594	0.162	Under-expressed
IFI35	17q21.31	-0.11	0.45	1.04	0.8	-0.56	0.008622	0.162	Under-expressed
DCSTAMP	8q22.3	1.37	2.04	1.11	1.05	-0.67	0.008681	0.163	Under-expressed
C2	6p21.33	-0.12	0.39	0.9	0.76	-0.51	0.008685	0.163	Under-expressed
CELF3	1q21.3	-0.08	-0.35	0.6	0.28	0.26	0.008715	0.163	Over-expressed
TIMP2	17q25.3	-0.06	0.37	0.76	0.65	-0.43	0.008747	0.164	Under-expressed
TNFRSF10D	8p21.3	-0.48	-0.13	0.5	0.59	-0.35	0.008855	0.166	Under-expressed
ACKR4	3q22.1	2.52	3.2	0.97	1.16	-0.68	0.008863	0.166	Under-expressed
FCGR2B	1q23.3	3.68	4.26	0.94	0.95	-0.59	0.008912	0.166	Under-expressed
MR1	1q25.3	-0.09	0.3	0.71	0.58	-0.39	0.008913	0.166	Under-expressed
ARSB	5q14.1	-0.76	-0.49	0.52	0.38	-0.27	0.008924	0.166	Under-expressed
PLA2G4C	19q13.33	1.6	2.21	0.94	1	-0.61	0.008927	0.166	Under-expressed
TSKU	11q13.5	0.26	-0.19	0.84	0.67	0.45	0.008929	0.166	Over-expressed
TAS2R3	7q34	0.13	-0.2	0.55	0.51	0.32	0.00896	0.166	Over-expressed
PDHB	3p14.3	-0.86	-0.61	0.36	0.43	-0.25	0.00896	0.166	Under-expressed
STARD8	Xq13.1	-0.58	-0.31	0.37	0.47	-0.27	0.008966	0.166	Under-expressed
TP53RK	20q13.12	0.6	0.35	0.49	0.34	0.25	0.008981	0.166	Over-expressed
ADCY4	14q12	3.2	3.59	0.69	0.61	-0.4	0.008986	0.166	Under-expressed
ZBTB32	19q13.12	1.66	2.35	1.15	1.09	-0.69	0.008993	0.166	Under-expressed
GIMAP6	7q36.1	3.7	4.12	0.59	0.72	-0.42	0.009014	0.166	Under-expressed
APOBEC3H	22q13.1	0.88	1.69	1.35	1.27	-0.8	0.00906	0.167	Under-expressed
SLC8A1	2p22.1	1.79	2.3	0.81	0.82	-0.51	0.009066	0.167	Under-expressed
NECAP2	1p36.13	0.16	0.49	0.51	0.56	-0.34	0.009078	0.167	Under-expressed
CD164	6q21	0.35	0.65	0.61	0.42	-0.31	0.009078	0.167	Under-expressed
TEK	9p21.2	0.54	0.92	0.61	0.62	-0.38	0.009112	0.167	Under-expressed
CXCR2	2q35	1.05	1.48	0.69	0.7	-0.43	0.00915	0.167	Under-expressed
LUC7L2	7q34	-0.11	-0.37	0.43	0.4	0.26	0.00915	0.167	Over-expressed
AP3M2	8p11.21	0.14	-0.24	0.71	0.56	0.38	0.009155	0.167	Over-expressed
ONECUT1	15q21.3	-2.66	-3.05	0.6	0.65	0.39	0.009167	0.167	Over-expressed
LYSMD2	15q21.2	0.58	0.99	0.8	0.58	-0.41	0.009223	0.168	Under-expressed
CD38	4p15.32	-0.87	0.22	1.95	1.64	-1.08	0.009225	0.168	Under-expressed
EPSTI1	13q14.11	1.27	1.92	1.02	1.06	-0.65	0.009227	0.168	Under-expressed
CSF2	5q31.1	-0.74	-0.13	0.99	0.97	-0.6	0.00926	0.168	Under-expressed
IGF2BP2	3q27.2	-1.66	-0.9	1.36	1.18	-0.77	0.009285	0.169	Under-expressed
PAGR1	16p11.2	0.33	0.04	0.61	0.35	0.28	0.009334	0.169	Over-expressed
C1QTNF7	4p15.32	0.59	1.04	0.35	0.86	-0.45	0.009338	0.169	Under-expressed
IL2RG	Xq13.1	-0.14	0.53	1.09	1.08	-0.67	0.009385	0.17	Under-expressed
ADAM12	10q26.2	0.18	0.78	0.9	1.02	-0.61	0.00939	0.17	Under-expressed
DSE	6q22.1	1.49	1.9	0.8	0.59	-0.41	0.009415	0.17	Under-expressed
GSN	9q33.2	1.22	1.59	0.74	0.51	-0.37	0.009448	0.17	Under-expressed
BTF3	5q13.2	-1.03	-0.79	0.35	0.4	-0.24	0.009456	0.17	Under-expressed
PLEKHM1	17q21.31	0.12	0.35	0.34	0.38	-0.23	0.009474	0.171	Under-expressed
P2RY12	3q25.1	0.95	1.61	0.91	1.16	-0.66	0.009488	0.171	Under-expressed
FLVCR2	14q24.3	0.18	0.72	0.9	0.86	-0.54	0.009504	0.171	Under-expressed
PIAS2	18q21.1	0.17	-0.19	0.65	0.57	0.37	0.009508	0.171	Over-expressed
FNBP1L	1p22.1	1.83	1.41	0.75	0.66	0.43	0.009586	0.172	Over-expressed
NIPA2	15q11.2	-0.35	-0.03	0.62	0.46	-0.32	0.009608	0.172	Under-expressed
SQOR	15q21.1	1.3	1.74	0.89	0.59	-0.44	0.009615	0.172	Under-expressed
ASB2	14q32.12	0.22	0.8	1	0.93	-0.59	0.009615	0.172	Under-expressed
CYTH1	17q25.3	0.36	0.74	0.69	0.57	-0.38	0.009654	0.172	Under-expressed
MBOAT2	2p25.1	1.29	0.77	0.78	0.88	0.52	0.00978	0.174	Over-expressed
RAB5B	12q13.2	0.55	0.28	0.48	0.4	0.26	0.009798	0.175	Over-expressed
RPL10L	14q21.2	-0.6	-0.32	0.55	0.4	-0.28	0.009805	0.175	Under-expressed
SPI1	11p11.2	1.25	1.75	0.81	0.82	-0.5	0.009811	0.175	Under-expressed
RAI2	Xp22.13	0.87	1.48	0.74	1.1	-0.61	0.009831	0.175	Under-expressed
UBTF	17q21.31	0.1	-0.1	0.32	0.33	0.2	0.009861	0.175	Over-expressed
MAD2L1BP	6p21.1	-0.43	-0.08	0.59	0.55	-0.35	0.009892	0.175	Under-expressed
TGFBR1	9q22.33	0.2	0.62	0.61	0.72	-0.42	0.009917	0.176	Under-expressed
NRDE2	14q32.11	-0.28	-0.01	0.48	0.39	-0.26	0.009929	0.176	Under-expressed
EIF5	14q32.32	-0.8	-0.48	0.56	0.51	-0.32	0.009943	0.176	Under-expressed
MAN1C1	1p36.11	-0.27	0.31	0.92	0.97	-0.58	0.009956	0.176	Under-expressed
IL2	4q27	0.24	0.72	0.59	0.88	-0.49	0.009986	0.176	Under-expressed
FBXO33	14q21.1	-0.1	0.11	0.4	0.31	-0.21	0.009988	0.176	Under-expressed
BIVM	13q33.1	-0.51	-1.14	0.94	1.05	0.62	0.009995	0.176	Over-expressed
GPR183	13q32.3	3.68	4.42	1.2	1.24	-0.75	0.01	0.176	Under-expressed
DDX10	11q22.3	-0.27	-0.57	0.59	0.41	0.3	0.0101	0.177	Over-expressed
KIF5C	2q23.1-q23.2	-0.25	0.05	0.51	0.48	-0.3	0.0101	0.177	Under-expressed
GNL2	1p34.3	0	-0.32	0.58	0.48	0.32	0.0101	0.177	Over-expressed
UTRN	6q24.2	0.48	0.82	0.6	0.53	-0.34	0.0101	0.177	Under-expressed
SETDB1	1q21.3	0.57	0.29	0.48	0.43	0.27	0.0102	0.178	Over-expressed
GAK	4p16.3	-0.3	-0.03	0.49	0.41	-0.27	0.0102	0.178	Under-expressed
ZNF273	7q11.21	-0.14	-0.48	0.51	0.6	0.35	0.0102	0.178	Over-expressed
METTL9	16p12.2	-0.37	-0.68	0.56	0.45	0.3	0.0102	0.178	Over-expressed
ABCC3	17q21.33	-1.77	-1.16	1.12	0.93	-0.61	0.0102	0.178	Under-expressed
PSMB1	6q27	-0.43	-0.17	0.4	0.44	-0.26	0.0102	0.178	Under-expressed
DOCK8	9p24.3	0.66	1.26	0.89	1.02	-0.6	0.0103	0.178	Under-expressed
SPECC1L	22q11.23	0.15	0.4	0.51	0.35	-0.25	0.0103	0.179	Under-expressed
PDPN	1p36.21	-1.46	-0.76	1.16	1.14	-0.7	0.0103	0.179	Under-expressed
IPO9	1q32.1	0.02	-0.25	0.45	0.42	0.27	0.0103	0.179	Over-expressed
OSCAR	19q13.42	0.31	0.72	0.59	0.7	-0.41	0.0103	0.179	Under-expressed
TRIM22	11p15.4	2.14	2.8	1.21	1.01	-0.66	0.0103	0.179	Under-expressed
CD109	6q13	-0.6	0.12	1.26	1.12	-0.71	0.0103	0.179	Under-expressed
HACL1	3p25.1	-0.96	-0.65	0.61	0.44	-0.31	0.0104	0.179	Under-expressed
SLA2	20q11.23	0.02	0.71	1.2	1.09	-0.69	0.0104	0.179	Under-expressed
OR2H1	6p22.1	0.17	-0.06	0.39	0.37	0.23	0.0104	0.18	Over-expressed
PISD	22q12.2	-0.38	-0.18	0.38	0.3	-0.2	0.0105	0.18	Under-expressed
LILRA3	19q13.4	0.9	1.49	0.88	1.02	-0.59	0.0105	0.18	Under-expressed
PSME1	14q12	-0.41	-0.05	0.6	0.57	-0.35	0.0105	0.18	Under-expressed
CR2	1q32.2	-0.68	-0.01	0.97	1.18	-0.67	0.0105	0.18	Under-expressed
AGPAT1	6p21.32	0.28	0.03	0.46	0.38	0.25	0.0105	0.18	Over-expressed
SIMC1	5q35.2	-0.25	-0.72	0.79	0.77	0.47	0.0105	0.18	Over-expressed
P2RX1	17p13.2	-0.07	0.2	0.49	0.44	-0.28	0.0105	0.18	Under-expressed
THBD	20p11.21	1.01	1.54	0.89	0.87	-0.53	0.0106	0.18	Under-expressed
SYT11	1q22	0.38	0.78	0.74	0.59	-0.39	0.0106	0.18	Under-expressed
LEPROTL1	8p12	-0.41	-0.1	0.61	0.46	-0.31	0.0106	0.18	Under-expressed
CD27	12p13.31	3.25	3.78	1.05	0.74	-0.52	0.0106	0.18	Under-expressed
ZBED2	3q13.13	2.28	3.24	1.89	1.39	-0.96	0.0106	0.18	Under-expressed
KYNU	2q22.2	-1.58	-0.85	1.18	1.24	-0.74	0.0106	0.18	Under-expressed
SLC2A5	1p36.23	1.06	1.37	0.53	0.5	-0.31	0.0107	0.181	Under-expressed
SIRPG	20p13	1.78	2.3	0.87	0.85	-0.52	0.0107	0.182	Under-expressed
CD3G	11q23.3	-1.54	-0.62	1.45	1.55	-0.92	0.0108	0.182	Under-expressed
IL2RB	22q12.3	1.5	2.03	0.95	0.86	-0.54	0.0108	0.182	Under-expressed
XYLT1	16p12.3	-0.99	-0.57	0.73	0.67	-0.42	0.0108	0.182	Under-expressed
XAF1	17p13.1	1.88	2.66	1.39	1.23	-0.78	0.0108	0.183	Under-expressed
IL21R	16p12.1	0.5	1.16	1.09	1.08	-0.66	0.0108	0.183	Under-expressed
GBP5	1p22.2	4.74	5.33	1.2	0.81	-0.58	0.0108	0.183	Under-expressed
RSAD2	2p25.2	3.21	4.06	1.45	1.38	-0.85	0.0108	0.183	Under-expressed
VASH1	14q24.3	0.86	1.26	0.6	0.7	-0.4	0.0109	0.183	Under-expressed
IFI44L	1p31.1	3.24	4.17	1.74	1.41	-0.93	0.0109	0.183	Under-expressed
BORCS6	17p13.1	0.15	0.4	0.37	0.43	-0.25	0.0109	0.183	Under-expressed
SPN	16p11.2	-0.54	-0.12	0.66	0.71	-0.42	0.0109	0.183	Under-expressed
PIGH	14q24.1	-0.89	-0.57	0.47	0.55	-0.32	0.0109	0.183	Under-expressed
PSMD12	17q24.2	-0.08	-0.32	0.41	0.38	0.24	0.011	0.183	Over-expressed
GIMAP8	7q36.1	2.82	3.42	0.82	1.08	-0.61	0.011	0.183	Under-expressed
DKK4	8p11.21	-0.43	-0.93	1.09	0.63	0.5	0.011	0.183	Over-expressed
ARHGDIG	16p13.3	-0.72	-1.2	1.11	0.54	0.48	0.011	0.183	Over-expressed
POGZ	1q21.3	0.83	0.55	0.52	0.41	0.27	0.011	0.183	Over-expressed
RHOG	11p15.4	0.23	0.53	0.47	0.5	-0.3	0.011	0.183	Under-expressed
ABCD4	14q24.3	-0.89	-0.59	0.43	0.53	-0.3	0.011	0.183	Under-expressed
TNFSF10	3q26.31	2.97	3.59	1.2	0.91	-0.62	0.011	0.184	Under-expressed
DNAH1	3p21.1	-0.13	0.1	0.39	0.37	-0.23	0.0111	0.184	Under-expressed
RBP7	1p36.22	2.45	3.09	1.29	0.93	-0.65	0.0111	0.184	Under-expressed
NR5A1	9q33.3	0.14	-0.02	0.31	0.24	0.16	0.0111	0.184	Over-expressed
SFT2D1	6q27	-0.07	0.21	0.5	0.46	-0.29	0.0111	0.184	Under-expressed
SLC6A20	3p21.31	0.1	0.54	0.6	0.77	-0.43	0.0111	0.184	Under-expressed
IRF1	5q31.1	0.67	1.28	1.12	0.96	-0.61	0.0112	0.185	Under-expressed
POLD3	11q13.4	0	-0.28	0.59	0.38	0.28	0.0112	0.185	Over-expressed
CTXN1	19p13.2	0.93	0.6	0.59	0.53	0.33	0.0112	0.185	Over-expressed
GSTM2	1p13.3	-1.22	-0.77	0.84	0.69	-0.45	0.0112	0.185	Under-expressed
CD28	2q33.2	-2.83	-2.06	1.01	1.4	-0.77	0.0112	0.185	Under-expressed
COQ6	14q24.3	-0.69	-0.47	0.4	0.35	-0.22	0.0112	0.185	Under-expressed
NCF2	1q25.3	3.16	3.69	0.83	0.92	-0.53	0.0113	0.185	Under-expressed
PTPRM	18p11.23	-0.78	-0.25	0.81	0.92	-0.53	0.0113	0.185	Under-expressed
GM2A	5q33.1	0.15	0.51	0.66	0.56	-0.36	0.0113	0.185	Under-expressed
IL18RAP	2q12.1	2.82	3.56	1.36	1.16	-0.74	0.0113	0.186	Under-expressed
SAMD3	6q23.1	1.9	2.72	1.27	1.39	-0.81	0.0114	0.186	Under-expressed
BTLA	3q13.2	2.1	2.97	1.38	1.47	-0.87	0.0114	0.186	Under-expressed
HSD17B4	5q23.1	-0.65	-0.27	0.84	0.49	-0.38	0.0114	0.187	Under-expressed
SERBP1	1p31.3	0.37	0.1	0.56	0.38	0.27	0.0114	0.187	Over-expressed
MICB	6p21.33	-0.96	-0.68	0.52	0.44	-0.28	0.0114	0.187	Under-expressed
ACAA1	3p22.2	-0.07	0.18	0.47	0.38	-0.25	0.0115	0.187	Under-expressed
IP6K1	3p21.31	-0.36	-0.12	0.37	0.42	-0.24	0.0115	0.187	Under-expressed
CCDC32	15q15.1	-0.14	0.14	0.48	0.44	-0.27	0.0115	0.187	Under-expressed
SAMD9L	7q21.2	1.01	1.85	1.48	1.36	-0.84	0.0115	0.187	Under-expressed
FRYL	4p11	-0.26	0.07	0.61	0.51	-0.33	0.0115	0.187	Under-expressed
TSFM	12q14.1	-0.16	-0.37	0.39	0.35	0.22	0.0116	0.187	Over-expressed
TBX15	1p12	0.72	1.1	0.58	0.67	-0.38	0.0116	0.187	Under-expressed
C1QB	1p36.12	3.23	3.58	0.56	0.59	-0.35	0.0116	0.187	Under-expressed
NUTF2	16q22.1	0.14	-0.13	0.47	0.43	0.27	0.0116	0.187	Over-expressed
KIR2DS1	19q13.4	0.3	0.49	0.31	0.32	-0.19	0.0116	0.187	Under-expressed
ZBTB25	14q23.3	-1.23	-0.96	0.48	0.43	-0.27	0.0116	0.187	Under-expressed
FAM133B	7q21.2	-0.03	-0.28	0.51	0.35	0.25	0.0116	0.187	Over-expressed
VILL	3p22.2	-0.29	0.16	0.88	0.66	-0.45	0.0116	0.187	Under-expressed
PPP1R9A	7q21.3	1.53	0.99	0.82	0.93	0.53	0.0116	0.187	Over-expressed
SLC17A7	19q13.33	0.29	0.1	0.39	0.27	0.19	0.0117	0.187	Over-expressed
ZDHHC2	8p22	-1.07	-0.46	1.18	0.93	-0.61	0.0117	0.187	Under-expressed
PLXNB3	Xq28	0.85	0.47	0.63	0.63	0.38	0.0117	0.187	Over-expressed
GFRA3	5q31.2	1.5	0.93	0.98	0.93	0.57	0.0117	0.187	Over-expressed
AQP7P2	9q13	-0.07	0.51	0.61	1.1	-0.58	0.0117	0.187	Under-expressed
RAB1B	11q13.2	-0.28	-0.57	0.58	0.43	0.29	0.0117	0.187	Over-expressed
CSF1	1p13.3	0.3	0.72	0.74	0.68	-0.42	0.0117	0.187	Under-expressed
ITIH5	10p14	0.65	1.1	0.6	0.84	-0.46	0.0117	0.188	Under-expressed
AIPL1	17p13.2	0.28	-0.06	0.75	0.41	0.33	0.0118	0.188	Over-expressed
HACD4	9p21.3	1.89	2.53	1.32	0.92	-0.64	0.0118	0.188	Under-expressed
SRPK2	7q22.3	0.17	-0.09	0.51	0.4	0.26	0.0118	0.188	Over-expressed
ICAM3	19p13.2	-0.65	-0.2	0.76	0.76	-0.45	0.0118	0.188	Under-expressed
PNOC	8p21.1	-0.58	0.46	1.78	1.73	-1.05	0.0119	0.188	Under-expressed
ZFP36L1	14q24.1	1.01	1.31	0.6	0.45	-0.3	0.0119	0.188	Under-expressed
UBD	6p22.1	2.27	3.41	2.26	1.68	-1.14	0.0119	0.188	Under-expressed
MCM7	7q22.1	-0.42	-0.63	0.41	0.31	0.21	0.0119	0.188	Over-expressed
PAPSS1	4q25	1.95	1.56	0.78	0.55	0.38	0.0119	0.188	Over-expressed
CD244	1q23.3	0.84	1.33	0.86	0.79	-0.49	0.0119	0.188	Under-expressed
DRAM2	1p13.3	0.18	0.51	0.56	0.56	-0.33	0.0119	0.188	Under-expressed
PARP3	3p21.2	-0.68	-0.31	0.75	0.53	-0.37	0.0119	0.189	Under-expressed
PARP15	3q21.1	0.6	1.14	0.69	1	-0.54	0.012	0.189	Under-expressed
JKAMP	14q23.1	-0.3	-0.02	0.42	0.51	-0.29	0.012	0.189	Under-expressed
CXCL9	4q21.1	5.85	6.58	1.6	0.93	-0.72	0.012	0.19	Under-expressed
ANAPC4	4p15.2	-0.53	-0.26	0.43	0.47	-0.27	0.012	0.19	Under-expressed
RNF213	17q25.3	-0.39	0.08	0.91	0.71	-0.47	0.0121	0.19	Under-expressed
TAS2R39	7q34	0.41	0.26	0.32	0.21	0.15	0.0121	0.19	Over-expressed
HCAR3	12q24.31	-0.56	0.19	1.39	1.2	-0.75	0.0121	0.19	Under-expressed
CASP3	4q35.1	0.17	0.45	0.55	0.44	-0.29	0.0121	0.19	Under-expressed
KLRK1	12p13.2	-1.98	-1.43	0.78	1	-0.56	0.0121	0.19	Under-expressed
DCTD	4q35.1	-0.75	-0.46	0.54	0.46	-0.29	0.0121	0.19	Under-expressed
CEP295	11q21	-0.25	-0.59	0.56	0.58	0.34	0.0121	0.19	Over-expressed
SLC35D2	9q22.32	-0.54	-0.24	0.59	0.45	-0.3	0.0122	0.19	Under-expressed
SLC6A12	12p13.33	0.48	0.9	0.81	0.64	-0.42	0.0122	0.191	Under-expressed
SERPINA1	14q32.13	-2.21	-1.76	0.85	0.7	-0.45	0.0122	0.191	Under-expressed
IRF7	11p15.5	1.02	1.44	0.8	0.67	-0.43	0.0123	0.192	Under-expressed
BMP2K	4q21.21	0.03	0.42	0.58	0.69	-0.39	0.0123	0.192	Under-expressed
SPOUT1	9q34.11	-0.87	-0.59	0.42	0.48	-0.27	0.0124	0.192	Under-expressed
PARP9	3q21.1	1.98	2.55	1.02	0.92	-0.57	0.0124	0.192	Under-expressed
FIZ1	19q13.42	0.65	0.41	0.43	0.39	0.24	0.0124	0.192	Over-expressed
ADAM19	5q33.3	0.61	0.92	0.48	0.54	-0.31	0.0124	0.192	Under-expressed
DUSP14	17q12	0.04	-0.23	0.48	0.46	0.28	0.0124	0.192	Over-expressed
GINS1	20p11.21	-0.86	-1.25	0.67	0.65	0.39	0.0124	0.192	Over-expressed
TRIM21	11p15.4	0.71	1.12	0.74	0.67	-0.41	0.0124	0.192	Under-expressed
PCK2	14q11.2-q12	-1.05	-0.72	0.67	0.49	-0.33	0.0124	0.192	Under-expressed
PPP1R35	7q22.1	-0.09	-0.39	0.55	0.47	0.3	0.0125	0.192	Over-expressed
ORAI1	12q24.31	0.12	0.41	0.64	0.38	-0.29	0.0125	0.192	Under-expressed
ENTHD1	22q13.1	0.93	1.61	1.14	1.14	-0.68	0.0125	0.192	Under-expressed
IFIT3	10q23.31	2.28	3	1.29	1.16	-0.71	0.0125	0.192	Under-expressed
DENND2D	1p13.3-p13.2	1.51	1.97	0.78	0.76	-0.46	0.0125	0.192	Under-expressed
WHAMM	15q25.2	0.05	0.3	0.41	0.42	-0.25	0.0125	0.192	Under-expressed
CCPG1	15q21.3	-0.25	-0.03	0.43	0.35	-0.22	0.0125	0.192	Under-expressed
CTSL	9q21.33	-0.36	0.16	0.74	0.93	-0.52	0.0126	0.192	Under-expressed
KHSRP	19p13.3	0.03	-0.25	0.54	0.46	0.29	0.0126	0.192	Over-expressed
TRANK1	3p22.2	0.29	0.66	0.53	0.67	-0.37	0.0126	0.192	Under-expressed
LGALSL	2p14	1.04	0.6	0.67	0.78	0.44	0.0126	0.192	Over-expressed
LST1	6p21.33	2.71	3.07	0.6	0.62	-0.36	0.0126	0.192	Under-expressed
VPS39	15q15.1	-0.04	0.16	0.43	0.28	-0.2	0.0126	0.192	Under-expressed
SELENOT	3q25.1	-0.22	0.12	0.64	0.53	-0.34	0.0126	0.192	Under-expressed
LAX1	1q32.1	1.17	1.95	1.41	1.28	-0.78	0.0126	0.192	Under-expressed
FGF7	15q21.2	1.58	2.21	0.81	1.18	-0.63	0.0126	0.192	Under-expressed
FCER1G	1q23.3	2.04	2.43	0.62	0.68	-0.39	0.0126	0.192	Under-expressed
DHCR24	1p32.3	-0.07	-0.65	1.03	0.96	0.58	0.0126	0.192	Over-expressed
CMTM2	16q21	0.23	0.52	0.52	0.47	-0.29	0.0127	0.192	Under-expressed
ANGPTL1	1q25.2	0.28	0.89	0.94	1.07	-0.61	0.0127	0.192	Under-expressed
TREML1	6p21.1	0.32	0.5	0.26	0.31	-0.17	0.0127	0.192	Under-expressed
NLRP1	17p13.2	-0.96	-0.49	0.73	0.82	-0.46	0.0127	0.192	Under-expressed
PIK3R6	17p13.1	0.37	0.61	0.44	0.41	-0.25	0.0127	0.192	Under-expressed
C7	5p13.1	1.21	1.99	1.21	1.38	-0.78	0.0127	0.192	Under-expressed
CFL2	14q13.1	-1.65	-1.25	0.67	0.67	-0.4	0.0127	0.192	Under-expressed
SP140	2q37.1	0.67	1.33	1.03	1.15	-0.66	0.0127	0.192	Under-expressed
PEAR1	1q23.1	0.15	0.33	0.32	0.3	-0.18	0.0128	0.193	Under-expressed
SIDT1	3q13.2	-1.58	-0.84	1.28	1.25	-0.75	0.0128	0.193	Under-expressed
AGK	7q34	-0.22	-0.47	0.42	0.43	0.25	0.0128	0.193	Over-expressed
LSM12	17q21.31	0.09	-0.15	0.52	0.35	0.25	0.0129	0.194	Over-expressed
HLX	1q41	0.14	0.5	0.57	0.65	-0.37	0.0129	0.194	Under-expressed
IPO11	5q12.1	-0.3	-0.02	0.4	0.5	-0.28	0.0129	0.194	Under-expressed
ALKBH2	12q24.11	0.16	-0.21	0.63	0.63	0.37	0.0129	0.194	Over-expressed
RARRES3	11q12.3	1.39	2.02	1.32	0.9	-0.63	0.0129	0.194	Under-expressed
ZNF337	20p11.21	-0.07	-0.32	0.54	0.37	0.26	0.013	0.195	Over-expressed
ATXN7L2	1p13.3	0.34	0.13	0.43	0.32	0.21	0.013	0.195	Over-expressed
GSTCD	4q24	-0.42	-0.68	0.64	0.3	0.27	0.013	0.195	Over-expressed
ESR2	14q23.2-q23.3	0.27	0.52	0.42	0.43	-0.25	0.0131	0.195	Under-expressed
EGR3	8p21.3	-0.92	-0.15	1.42	1.25	-0.77	0.0131	0.195	Under-expressed
BCORL1	Xq26.1	0.42	0.11	0.68	0.44	0.31	0.0131	0.196	Over-expressed
CD247	1q24.2	-0.61	0.26	1.46	1.5	-0.87	0.0131	0.196	Under-expressed
SIX5	19q13.32	0.26	0.02	0.47	0.37	0.24	0.0131	0.196	Over-expressed
GPATCH3	1p36.11	-0.35	-0.17	0.36	0.28	-0.18	0.0132	0.196	Under-expressed
JADE2	5q31.1	-0.73	-0.32	0.7	0.69	-0.41	0.0132	0.196	Under-expressed
IFNA8	9p21.3	0.17	0.49	0.76	0.37	-0.32	0.0132	0.196	Under-expressed
SLC6A6	3p25.1	-0.39	-0.11	0.44	0.5	-0.28	0.0132	0.196	Under-expressed
IZUMO4	19p13.3	-1.36	-1.1	0.4	0.48	-0.26	0.0133	0.197	Under-expressed
SCARF1	17p13.3	1.36	1.69	0.48	0.61	-0.34	0.0133	0.198	Under-expressed
SPIN3	Xp11.21	0.17	-0.18	0.67	0.55	0.35	0.0133	0.198	Over-expressed
ANKRA2	5q13.2	-0.77	-0.5	0.46	0.48	-0.28	0.0134	0.198	Under-expressed
TCOF1	5q32-q33.1	-0.55	-0.83	0.56	0.43	0.28	0.0134	0.198	Over-expressed
CPA3	3q24	2.91	3.86	1.6	1.62	-0.94	0.0134	0.198	Under-expressed
MSL1	17q21.1	0.38	0.07	0.48	0.55	0.31	0.0134	0.198	Over-expressed
TMEM106A	17q21.31	-0.08	0.28	0.64	0.59	-0.36	0.0134	0.198	Under-expressed
ESRP2	16q22.1	0.53	0.11	0.72	0.71	0.42	0.0134	0.198	Over-expressed
ENAH	1q42.12	0.69	0.3	0.7	0.65	0.39	0.0134	0.198	Over-expressed
SYCE1	10q26.3	0.27	0.8	0.6	1.02	-0.53	0.0134	0.198	Under-expressed
DCLK1	13q13.3	-1.23	-0.56	1.06	1.2	-0.68	0.0135	0.199	Under-expressed
CHRNB4	15q25.1	0.45	0.22	0.48	0.34	0.23	0.0136	0.199	Over-expressed
CTC1	17p13.1	-0.24	0.08	0.6	0.51	-0.32	0.0136	0.199	Under-expressed
FAM110A	20p13	1.48	1.15	0.69	0.47	0.33	0.0136	0.199	Over-expressed
NXPE3	3q12.3	0.06	0.49	0.82	0.66	-0.42	0.0136	0.199	Under-expressed
CDC26	9q32	-0.1	0.18	0.45	0.49	-0.28	0.0136	0.199	Under-expressed
MAOA	Xp11.3	-0.93	-0.16	1.14	1.39	-0.76	0.0136	0.2	Under-expressed
HTRA3	4p16.1	1.09	1.64	0.89	0.97	-0.55	0.0137	0.2	Under-expressed
SLC38A5	Xp11.23	-2.31	-1.93	0.73	0.62	-0.39	0.0137	0.2	Under-expressed
WDR44	Xq24	-0.18	0.04	0.45	0.34	-0.22	0.0137	0.2	Under-expressed
JAK3	19p13.11	0.22	0.47	0.35	0.46	-0.25	0.0138	0.201	Under-expressed
BHLHE22	8q12.3	2.39	2.9	1	0.8	-0.51	0.0138	0.201	Under-expressed
POMGNT1	1p34.1	0.15	-0.09	0.49	0.34	0.23	0.0138	0.201	Over-expressed
CA4	17q23.1	-2.19	-1.64	0.59	1.08	-0.55	0.0139	0.201	Under-expressed
SARAF	8p12	-0.23	0.21	0.82	0.71	-0.44	0.0139	0.201	Under-expressed
OMD	9q22.31	1.22	1.89	1.36	1.02	-0.67	0.0139	0.201	Under-expressed
EARS2	16p12.2	-0.6	-0.84	0.48	0.37	0.24	0.0139	0.201	Over-expressed
STK4	20q13.12	-0.2	0.09	0.45	0.53	-0.29	0.0139	0.201	Under-expressed
TMC2	20p13	0.06	0.21	0.3	0.25	-0.16	0.0139	0.201	Under-expressed
SHCBP1L	1q25.3	0.19	-0.03	0.4	0.34	0.21	0.0139	0.201	Over-expressed
DMXL2	15q21.2	-1.3	-0.91	0.7	0.66	-0.39	0.0139	0.201	Under-expressed
OR1C1	1q44	0.33	0.49	0.31	0.25	-0.16	0.0139	0.201	Under-expressed
STAMBPL1	10q23.31	-1.2	-0.8	0.74	0.66	-0.4	0.014	0.201	Under-expressed
PTH1R	3p21.31	-2.05	-1.65	0.57	0.75	-0.4	0.014	0.201	Under-expressed
NDRG3	20q11.23	0.31	0.06	0.48	0.41	0.25	0.014	0.201	Over-expressed
CD86	3q13.33	1.87	2.35	0.71	0.86	-0.47	0.014	0.201	Under-expressed
ANK2	4q25-q26	-0.21	0.14	0.54	0.63	-0.35	0.014	0.202	Under-expressed
SCN4A	17q23.3	0.21	0.44	0.26	0.43	-0.22	0.014	0.202	Under-expressed
TM6SF1	15q25.2	-0.09	0.25	0.76	0.45	-0.34	0.0141	0.202	Under-expressed
CNIH1	14q22.2	-0.6	-0.34	0.49	0.42	-0.26	0.0141	0.202	Under-expressed
ABCA8	17q24.2	-0.31	0.37	1.01	1.23	-0.67	0.0141	0.202	Under-expressed
FOXN3	14q31.3-q32.11	0.07	0.35	0.47	0.49	-0.28	0.0141	0.202	Under-expressed
PML	15q24.1	0.92	1.24	0.65	0.5	-0.32	0.0141	0.202	Under-expressed
MTHFR	1p36.22	-0.6	-0.28	0.57	0.54	-0.32	0.0141	0.202	Under-expressed
NIPSNAP3A	9q31.1	0.47	0.82	0.65	0.57	-0.35	0.0141	0.202	Under-expressed
BORCS7	10q24.32	0.06	0.42	0.51	0.66	-0.35	0.0141	0.202	Under-expressed
MPP2	17q21.31	-1.01	-1.29	0.64	0.39	0.29	0.0142	0.202	Over-expressed
FCMR	1q32.1	0.1	0.53	0.73	0.75	-0.43	0.0142	0.202	Under-expressed
ZNF101	19p13.11	-0.61	-0.27	0.6	0.57	-0.34	0.0142	0.202	Under-expressed
HLA-DQB1	6p21.32	2.88	3.32	0.96	0.63	-0.44	0.0142	0.202	Under-expressed
CCDC65	12q13.12	0.42	0.88	0.37	0.93	-0.46	0.0142	0.202	Under-expressed
CPSF4	7q22.1	-0.26	-0.49	0.37	0.4	0.23	0.0142	0.202	Over-expressed
HAR1A	20q13.33	-1.21	-0.89	0.44	0.59	-0.32	0.0143	0.202	Under-expressed
TBC1D5	3p24.3	-0.18	0.04	0.52	0.29	-0.22	0.0143	0.202	Under-expressed
CAPRIN2	12p11.21	-0.73	-1.01	0.59	0.41	0.28	0.0143	0.202	Over-expressed
PODN	1p32.3	1.85	2.21	0.69	0.58	-0.36	0.0143	0.202	Under-expressed
NRIP1	21q11.2-q21.1	-0.39	0.1	0.99	0.77	-0.5	0.0143	0.202	Under-expressed
CDO1	5q22.3	-0.54	0.47	1.79	1.73	-1.02	0.0143	0.202	Under-expressed
SLC19A2	1q24.2	-0.44	-0.84	0.72	0.68	0.4	0.0143	0.202	Over-expressed
GPN2	1p36.11	-0.28	-0.03	0.49	0.41	-0.26	0.0144	0.203	Under-expressed
IKZF1	7p12.2	-1.33	-0.71	0.95	1.13	-0.62	0.0144	0.203	Under-expressed
FADS2	11q12.2	0.98	0.48	0.89	0.87	0.51	0.0144	0.203	Over-expressed
FLYWCH2	16p13.3	0.14	-0.13	0.59	0.39	0.27	0.0144	0.203	Over-expressed
IMPG2	3q12.3	0.13	0.38	0.54	0.35	-0.25	0.0145	0.203	Under-expressed
ITGA4	2q31.3	-2	-1.43	0.88	1.03	-0.57	0.0145	0.203	Under-expressed
AES	19p13.3	0.31	0.01	0.64	0.46	0.31	0.0145	0.203	Over-expressed
ADORA1	1q32.1	1.54	0.95	1.22	0.89	0.59	0.0145	0.204	Over-expressed
TCEAL7	Xq22.2	1.76	2.28	0.94	0.9	-0.53	0.0146	0.204	Under-expressed
CCND2	12p13.32	-2.29	-1.79	0.85	0.87	-0.5	0.0146	0.205	Under-expressed
SLC38A1	12q13.11	0.24	-0.17	0.73	0.7	0.41	0.0146	0.205	Over-expressed
CD274	9p24.1	1.26	1.89	1.1	1.08	-0.63	0.0146	0.205	Under-expressed
MAGIX	Xp11.23	2.03	1.56	0.87	0.8	0.47	0.0147	0.205	Over-expressed
FUT7	9q34.3	0.51	0.87	0.61	0.64	-0.37	0.0147	0.205	Under-expressed
OPRM1	6q25.2	0.31	0.07	0.45	0.41	0.24	0.0147	0.205	Over-expressed
CSRNP1	3p22.2	0.27	0.56	0.52	0.49	-0.29	0.0147	0.205	Under-expressed
ITPR1	3p26.1	-0.93	-0.47	0.93	0.71	-0.46	0.0147	0.205	Under-expressed
GPNMB	7p15.3	0.78	1.39	1.03	1.06	-0.61	0.0148	0.205	Under-expressed
CHRNB1	17p13.1	-0.32	-0.08	0.45	0.39	-0.24	0.0148	0.205	Under-expressed
RAB3C	5q11.2	-0.54	0.19	1.15	1.33	-0.73	0.0148	0.205	Under-expressed
DDO	6q21	-0.94	-0.46	0.69	0.89	-0.48	0.0148	0.206	Under-expressed
PIM1	6p21.2	-0.83	-0.44	0.62	0.71	-0.39	0.0149	0.206	Under-expressed
SEC14L3	22q12.2	0.3	0.07	0.52	0.32	0.23	0.0149	0.206	Over-expressed
HDC	15q21.2	0.88	1.52	0.92	1.21	-0.65	0.0149	0.206	Under-expressed
CHRNA6	8p11.21	0.37	0.78	0.65	0.75	-0.41	0.0149	0.206	Under-expressed
NHSL1	6q24.1	0	-0.4	0.75	0.67	0.4	0.0149	0.206	Over-expressed
ZNF696	8q24.3	0.67	0.4	0.53	0.45	0.28	0.0149	0.206	Over-expressed
ARHGAP20	11q22.3-q23.1	-0.15	0.25	0.71	0.68	-0.4	0.0149	0.206	Under-expressed
IFI27L2	14q32.12	0.11	0.53	0.9	0.64	-0.43	0.015	0.206	Under-expressed
MFSD14B	9q22.32	-0.04	0.24	0.57	0.43	-0.28	0.015	0.206	Under-expressed
AMPD3	11p15.4	0.7	1.17	0.69	0.86	-0.46	0.015	0.206	Under-expressed
OR5V1	6p22.1	0.68	0.56	0.27	0.16	0.12	0.015	0.206	Over-expressed
HIC1	17p13.3	0.87	1.14	0.55	0.42	-0.27	0.015	0.207	Under-expressed
FBXW5	9q34.3	-0.21	0.1	0.58	0.53	-0.32	0.0151	0.207	Under-expressed
TMEM174	5q13.2	0.07	0.22	0.24	0.28	-0.15	0.0151	0.207	Under-expressed
MYEF2	15q21.1	-2.79	-3.17	0.62	0.67	0.38	0.0151	0.207	Over-expressed
ZNF644	1p22.2	1.17	0.74	0.69	0.77	0.43	0.0151	0.207	Over-expressed
MAB21L3	1p13.1	0.1	-0.15	0.53	0.37	0.25	0.0151	0.207	Over-expressed
APOL6	22q12.3	0.66	1.23	1.12	0.93	-0.58	0.0152	0.207	Under-expressed
ADIPOQ	3q27.3	1.08	1.9	1.15	1.55	-0.82	0.0152	0.208	Under-expressed
C21ORF91	21q21.1	0.75	1.12	0.68	0.63	-0.37	0.0152	0.208	Under-expressed
ARNT	1q21.3	0.93	0.66	0.43	0.48	0.27	0.0152	0.208	Over-expressed
GTF3C1	16p12.1	-0.05	-0.27	0.39	0.38	0.22	0.0152	0.208	Over-expressed
SGCG	13q12.12	-3.02	-2.67	0.55	0.64	-0.35	0.0153	0.208	Under-expressed
POLR2J	7q22.1	-0.45	-0.72	0.56	0.42	0.27	0.0153	0.208	Over-expressed
CHERP	19p13.11	0.17	-0.09	0.49	0.43	0.26	0.0153	0.209	Over-expressed
PSMC1	14q32.11	-0.2	0.01	0.36	0.37	-0.21	0.0154	0.209	Under-expressed
OSGEP	14q11.2	-0.25	0.03	0.61	0.4	-0.28	0.0154	0.209	Under-expressed
ARF5	7q32.1	0.52	0.25	0.45	0.48	0.27	0.0154	0.209	Over-expressed
JAK2	9p24.1	0.1	0.58	0.81	0.86	-0.48	0.0155	0.209	Under-expressed
DHX57	2p22.1	0.27	-0.02	0.55	0.46	0.28	0.0155	0.209	Over-expressed
PIK3R2	19p13.11	-0.07	-0.32	0.47	0.42	0.25	0.0155	0.209	Over-expressed
PTGDR	14q22.1	2.03	2.51	0.81	0.85	-0.48	0.0155	0.209	Under-expressed
TEAD3	6p21.31	0.95	0.72	0.38	0.41	0.23	0.0155	0.209	Over-expressed
CCR10	17q21.2	-1.1	-0.86	0.47	0.4	-0.24	0.0155	0.209	Under-expressed
OLFM2	19p13.2	1.43	1.08	0.69	0.56	0.35	0.0155	0.209	Over-expressed
IGSF8	1q23.2	0.87	0.57	0.57	0.51	0.3	0.0155	0.209	Over-expressed
RMDN3	15q15.1	-0.28	0	0.58	0.41	-0.27	0.0156	0.209	Under-expressed
KCNS1	20q13.12	1.33	0.61	1.49	1.12	0.72	0.0156	0.209	Over-expressed
RAP1A	1p13.2	0.12	0.52	0.61	0.72	-0.39	0.0156	0.209	Under-expressed
NRAS	1p13.2	-1.02	-0.6	0.9	0.63	-0.42	0.0156	0.21	Under-expressed
CRTAM	11q24.1	2.7	3.4	1.19	1.25	-0.71	0.0156	0.21	Under-expressed
DCAKD	17q21.31	0.05	-0.17	0.35	0.38	0.21	0.0156	0.21	Over-expressed
CARD19	9q22.31	0.39	0.67	0.58	0.44	-0.28	0.0157	0.21	Under-expressed
MPZ	1q23.3	0.3	-0.05	0.77	0.47	0.34	0.0157	0.21	Over-expressed
TNFSF13B	13q33.3	3.43	4.08	1.33	1.04	-0.66	0.0157	0.21	Under-expressed
GGPS1	1q42.3	0.72	0.45	0.54	0.41	0.26	0.0157	0.211	Over-expressed
MEOX2	7p21.2	-0.63	0.13	0.99	1.47	-0.76	0.0158	0.211	Under-expressed
CERS2	1q21.3	0.16	-0.14	0.57	0.5	0.3	0.0158	0.211	Over-expressed
HS3ST2	16p12.2	1.26	2.08	1.27	1.52	-0.82	0.0158	0.211	Under-expressed
RBM39	20q11.22	-0.05	-0.24	0.37	0.31	0.19	0.0158	0.211	Over-expressed
ALDH1A1	9q21.13	-1.44	-0.68	1.14	1.43	-0.76	0.0158	0.211	Under-expressed
ABCB4	7q21.12	-0.78	-0.47	0.56	0.51	-0.3	0.0158	0.211	Under-expressed
SLC46A2	9q32	0.53	0.89	0.59	0.65	-0.36	0.0158	0.211	Under-expressed
FBXL19	16p11.2	-0.15	-0.36	0.38	0.37	0.21	0.0159	0.211	Over-expressed
B4GALT3	1q23.3	1	0.7	0.59	0.49	0.3	0.0159	0.211	Over-expressed
SDHD	11q23.1	-0.48	-0.2	0.59	0.45	-0.29	0.0159	0.211	Under-expressed
CARD6	5p13.1	0.43	0.88	0.99	0.65	-0.45	0.0159	0.211	Under-expressed
LYSMD3	5q14.3	-0.21	0.01	0.41	0.36	-0.22	0.016	0.211	Under-expressed
TNFRSF8	1p36.22	-1.32	-0.95	0.71	0.62	-0.37	0.016	0.211	Under-expressed
RNH1	11p15.5	-0.29	-0.01	0.48	0.51	-0.29	0.016	0.211	Under-expressed
CGRRF1	14q22.2	-0.47	-0.13	0.49	0.64	-0.34	0.016	0.212	Under-expressed
PELI3	11q13.2	1	0.7	0.51	0.52	0.3	0.016	0.212	Over-expressed
CCDC80	3q13.2	1.21	1.77	0.99	0.96	-0.55	0.016	0.212	Under-expressed
TTC16	9q34.11	0.03	0.38	0.54	0.64	-0.35	0.0161	0.213	Under-expressed
TAS2R13	12p13.2	0.48	0.15	0.47	0.62	0.33	0.0162	0.213	Over-expressed
PPP1R2C	Xp11.3	0.44	0.66	0.36	0.4	-0.22	0.0162	0.213	Under-expressed
TMEM74B	20p13	-1.16	-1.55	0.84	0.58	0.39	0.0162	0.213	Over-expressed
CNEP1R1	16q12.1	-0.52	-0.23	0.49	0.51	-0.29	0.0162	0.213	Under-expressed
SLAMF1	1q23.3	2.56	3.31	1.35	1.32	-0.75	0.0162	0.213	Under-expressed
BLK	8p23.1	-2.01	-1.13	1.23	1.71	-0.89	0.0162	0.213	Under-expressed
LCK	1p35.2	-1.28	-0.61	1.14	1.19	-0.67	0.0163	0.213	Under-expressed
CD209	19p13.2	0.55	0.87	0.35	0.64	-0.32	0.0163	0.213	Under-expressed
RUNX1T1	8q21.3	1.54	2.2	1.12	1.18	-0.66	0.0163	0.213	Under-expressed
ITK	5q33.3	-0.78	-0.08	1.07	1.29	-0.69	0.0163	0.213	Under-expressed
MIPOL1	14q13.3-q21.1	0.03	-0.35	0.73	0.65	0.38	0.0163	0.213	Over-expressed
VNN2	6q23.2	2.26	3.03	1.24	1.41	-0.77	0.0163	0.213	Under-expressed
PARP11	12p13.32	-0.13	0.4	0.99	0.88	-0.52	0.0163	0.213	Under-expressed
GMPS	3q25.31	-0.15	-0.49	0.69	0.55	0.34	0.0163	0.213	Over-expressed
CD83	6p23	1.25	1.67	0.79	0.71	-0.42	0.0164	0.213	Under-expressed
WNT1	12q13.12	0.15	0.27	0.26	0.18	-0.12	0.0164	0.213	Under-expressed
FUCA1	1p36.11	0.27	0.71	0.72	0.79	-0.43	0.0164	0.213	Under-expressed
TMC3	15q25.1	0.18	-0.14	0.56	0.55	0.32	0.0164	0.214	Over-expressed
ARHGAP25	2p13.3	1.26	1.69	0.64	0.81	-0.43	0.0164	0.214	Under-expressed
LCN12	9q34.3	-0.03	0.35	0.4	0.76	-0.37	0.0165	0.214	Under-expressed
CPT1A	11q13.3	-0.57	-0.17	0.68	0.69	-0.39	0.0165	0.214	Under-expressed
CD1B	1q23.1	-2.48	-1.85	0.93	1.2	-0.63	0.0165	0.214	Under-expressed
STAT6	12q13.3	0.25	0.63	0.73	0.64	-0.38	0.0165	0.214	Under-expressed
PFDN2	1q23.3	1.04	0.7	0.61	0.57	0.33	0.0165	0.214	Over-expressed
GLYAT	11q12.1	0.09	0.45	0.48	0.7	-0.36	0.0165	0.214	Under-expressed
PUS7	7q22.3	-0.01	-0.35	0.72	0.53	0.34	0.0165	0.214	Over-expressed
MFSD1	3q25.32	0.58	0.92	0.48	0.66	-0.34	0.0166	0.214	Under-expressed
SELL	1q24.2	1.18	1.83	0.97	1.23	-0.65	0.0166	0.214	Under-expressed
C11ORF74	11p12	0.47	0.11	0.77	0.53	0.35	0.0166	0.214	Over-expressed
HLA-DOA	6p21.32	2.51	2.91	0.84	0.62	-0.4	0.0166	0.214	Under-expressed
APOC4	19q13.32	-0.58	-0.07	0.68	1	-0.51	0.0166	0.214	Under-expressed
C12ORF42	12q23.2-q23.3	-0.18	0.25	0.72	0.77	-0.43	0.0166	0.214	Under-expressed
NDUFA4L2	12q13.3	-0.03	-0.56	1.11	0.83	0.53	0.0166	0.214	Over-expressed
MS4A1	11q12.2	0.1	1.36	1.92	2.38	-1.26	0.0166	0.214	Under-expressed
DUS4L	7q22.3	-0.82	-1.09	0.6	0.42	0.28	0.0166	0.214	Over-expressed
SLC31A2	9q32	1.59	2.08	1.1	0.68	-0.48	0.0167	0.214	Under-expressed
IDNK	9q21.32	-0.17	0.18	0.71	0.57	-0.35	0.0167	0.214	Under-expressed
SGPL1	10q22.1	1.18	1.47	0.42	0.54	-0.29	0.0167	0.214	Under-expressed
MICAL2	11p15.3	-0.16	0.03	0.36	0.34	-0.2	0.0167	0.214	Under-expressed
TH	11p15.5	0.3	0.1	0.51	0.23	0.2	0.0167	0.214	Over-expressed
MPP1	Xq28	-1.15	-0.77	0.49	0.74	-0.38	0.0168	0.214	Under-expressed
INMT	7p14.3	0.06	0.27	0.48	0.3	-0.21	0.0168	0.214	Under-expressed
IL4R	16p12.1	0.09	0.5	0.77	0.7	-0.41	0.0168	0.214	Under-expressed
ZCCHC24	10q22.3	-0.77	-0.36	0.67	0.74	-0.41	0.0168	0.214	Under-expressed
PSMB9	6p21.32	0.51	1.29	1.58	1.25	-0.78	0.0168	0.214	Under-expressed
NUDT18	8p21.3	-0.17	0.2	0.75	0.61	-0.37	0.0169	0.215	Under-expressed
CBX8	17q25.3	-0.11	-0.39	0.48	0.51	0.28	0.0169	0.215	Over-expressed
DSC3	18q12.1	2.44	3.36	2.03	1.34	-0.91	0.0169	0.215	Under-expressed
SLC35F2	11q22.3	-0.13	-0.61	0.99	0.78	0.49	0.0169	0.215	Over-expressed
SLC15A3	11q12.2	2.4	2.86	0.86	0.8	-0.46	0.0169	0.215	Under-expressed
PI4K2A	10q24.2	0.03	0.2	0.35	0.27	-0.17	0.017	0.215	Under-expressed
PRXL2C	9q22.33	-0.32	0.04	0.66	0.62	-0.36	0.017	0.216	Under-expressed
GPD1	12q13.12	-0.25	0.41	1.01	1.25	-0.66	0.017	0.216	Under-expressed
TMC6	17q25.3	-1.02	-0.68	0.71	0.54	-0.34	0.0171	0.216	Under-expressed
SLC47A1	17p11.2	-2.59	-2.04	0.58	1.14	-0.56	0.0171	0.216	Under-expressed
LIMA1	12q13.12	-0.45	-0.08	0.69	0.64	-0.37	0.0171	0.217	Under-expressed
LAMA2	6q22.33	2.64	3.27	1.23	1.04	-0.62	0.0171	0.217	Under-expressed
ACTR5	20q11.23	-0.04	-0.29	0.48	0.43	0.25	0.0172	0.217	Over-expressed
GCSAM	3q13.2	0.38	0.89	0.81	0.95	-0.51	0.0172	0.217	Under-expressed
IL7	8q21.13	0.43	1.11	1.25	1.18	-0.68	0.0173	0.217	Under-expressed
PTK2B	8p21.2	-0.42	-0.09	0.65	0.56	-0.33	0.0173	0.217	Under-expressed
PSMA6	14q13.2	-0.61	-0.31	0.52	0.54	-0.3	0.0173	0.217	Under-expressed
LINC00324	17p13.1	1.12	1.47	0.56	0.66	-0.35	0.0173	0.218	Under-expressed
GZMM	19p13.3	-0.3	0.24	0.82	1.03	-0.54	0.0173	0.218	Under-expressed
ZNHIT1	7q22.1	0.18	-0.08	0.56	0.4	0.26	0.0174	0.218	Over-expressed
ZNF606	19q13.43	1.21	0.86	0.55	0.66	0.35	0.0174	0.218	Over-expressed
N4BP1	16q12.1	0.24	0.52	0.58	0.43	-0.28	0.0175	0.219	Under-expressed
PPP2CB	8p12	-0.23	0.12	0.71	0.58	-0.35	0.0175	0.219	Under-expressed
NXT1	20p11.21	0.44	0.24	0.36	0.37	0.21	0.0176	0.22	Over-expressed
TNFRSF10C	8p21.3	0.09	0.47	0.47	0.74	-0.37	0.0176	0.22	Under-expressed
ASB1	2q37.3	-0.92	-0.69	0.47	0.38	-0.23	0.0176	0.22	Under-expressed
NICN1	3p21.31	-0.63	-0.31	0.62	0.55	-0.32	0.0177	0.221	Under-expressed
PIK3C2G	12p12.3	2.73	1.85	1.82	1.42	0.88	0.0177	0.221	Over-expressed
MED6	14q24.2	-0.83	-0.58	0.52	0.42	-0.26	0.0177	0.221	Under-expressed
ITGB7	12q13.13	-3.34	-3.07	0.55	0.43	-0.27	0.0178	0.222	Under-expressed
TMEM42	3p21.31	-0.3	-0.02	0.64	0.4	-0.28	0.0178	0.222	Under-expressed
CKLF	16q21	-0.44	-0.14	0.56	0.53	-0.3	0.0179	0.222	Under-expressed
GSS	20q11.22	-0.46	-0.72	0.51	0.45	0.27	0.0179	0.222	Over-expressed
TMEM151A	11q13.2	0.65	0.47	0.43	0.24	0.18	0.0179	0.222	Over-expressed
CR1L	1q32.2	-2.76	-2.09	0.99	1.3	-0.67	0.0179	0.222	Under-expressed
DPEP1	16q24.3	-0.46	0.07	1.04	0.89	-0.53	0.0179	0.222	Under-expressed
PLXNC1	12q22	0.18	0.7	0.99	0.9	-0.52	0.0179	0.222	Under-expressed
CST7	20p11.21	0.88	1.57	1.24	1.23	-0.69	0.0179	0.222	Under-expressed
DUSP18	22q12.2	0.87	1.07	0.4	0.32	-0.2	0.018	0.222	Under-expressed
MED11	17p13.2	-0.07	0.15	0.44	0.36	-0.22	0.018	0.223	Under-expressed
CD1E	1q23.1	-1.26	-0.57	1.14	1.27	-0.69	0.018	0.223	Under-expressed
MSI2	17q22	-0.34	-0.7	0.71	0.6	0.36	0.0181	0.224	Over-expressed
FCRL2	1q23.1	0.4	1.09	1.11	1.31	-0.69	0.0182	0.224	Under-expressed
CCM2	7p13	-0.11	0.18	0.48	0.56	-0.3	0.0182	0.224	Under-expressed
TMEM50A	1p36.11	0.22	0.48	0.51	0.44	-0.26	0.0182	0.224	Under-expressed
PGM5	9q21.11	-0.02	0.24	0.5	0.45	-0.26	0.0182	0.224	Under-expressed
PNMA1	14q24.3	-0.54	-0.23	0.54	0.55	-0.31	0.0182	0.224	Under-expressed
NPR1	1q21.3	-0.67	-0.25	0.73	0.77	-0.42	0.0182	0.224	Under-expressed
BTD	3p25.1	-0.38	-0.13	0.55	0.39	-0.25	0.0182	0.224	Under-expressed
OR10H5	19p13.12	0.08	0.31	0.53	0.31	-0.23	0.0183	0.224	Under-expressed
VSIR	10q22.1	1.69	2.1	0.69	0.74	-0.41	0.0183	0.224	Under-expressed
ATXN1	6p22.3	0.15	0.45	0.68	0.41	-0.29	0.0183	0.224	Under-expressed
PIAS4	19p13.3	0.39	0.09	0.55	0.52	0.3	0.0183	0.225	Over-expressed
SH2D1A	Xq25	-2.25	-1.4	1.39	1.59	-0.85	0.0184	0.225	Under-expressed
FAM189B	1q22	0.63	0.31	0.57	0.56	0.31	0.0184	0.225	Over-expressed
TOB1	17q21.33	0.32	-0.04	0.79	0.54	0.36	0.0184	0.225	Over-expressed
NAT1	8p22	-0.55	-0.02	0.88	1	-0.53	0.0184	0.225	Under-expressed
LGALS3BP	17q25.3	0.29	0.84	1.25	0.81	-0.55	0.0184	0.225	Under-expressed
ATP6V0A1	17q21.2	-0.38	-0.58	0.44	0.3	0.2	0.0185	0.225	Over-expressed
GNGT2	17q21.32	1.22	1.59	0.64	0.67	-0.37	0.0185	0.226	Under-expressed
SPINK2	4q12	-0.64	0.04	1.25	1.2	-0.68	0.0185	0.226	Under-expressed
STAC3	12q13.3	0.1	0.33	0.39	0.44	-0.24	0.0186	0.226	Under-expressed
B3GNTL1	17q25.3	-0.18	0.17	0.71	0.57	-0.35	0.0186	0.226	Under-expressed
SDHB	1p36.13	-0.76	-0.42	0.69	0.58	-0.35	0.0186	0.226	Under-expressed
CIDEA	18p11.21|18	1.36	2.23	1.35	1.65	-0.86	0.0186	0.226	Under-expressed
C1QL2	2q14.2	1.52	2.25	1.34	1.28	-0.72	0.0186	0.226	Under-expressed
MTERF2	12q23.3	-0.01	-0.37	0.61	0.67	0.36	0.0186	0.226	Over-expressed
COIL	17q22	-0.14	-0.42	0.58	0.47	0.28	0.0186	0.226	Over-expressed
LAG3	12p13.31	1.36	2.13	1.58	1.29	-0.78	0.0186	0.226	Under-expressed
TPCN1	12q24.13	-0.88	-0.61	0.49	0.47	-0.27	0.0187	0.227	Under-expressed
NXPH4	12q13.3	0.13	-0.24	0.76	0.61	0.37	0.0187	0.227	Over-expressed
RBM12B	8q22.1	0.66	0.42	0.49	0.41	0.24	0.0188	0.227	Over-expressed
CSNK1G2-AS1	19p13.3	0.17	-0.1	0.64	0.38	0.27	0.0188	0.227	Over-expressed
CTDSP1	2q35	0.21	0.47	0.48	0.45	-0.26	0.0188	0.227	Under-expressed
PHF20	20q11.22-q11.23	-0.29	-0.51	0.46	0.34	0.22	0.0188	0.227	Over-expressed
UBE2L6	11q12.1	0.89	1.36	1.08	0.7	-0.48	0.0188	0.227	Under-expressed
FPR2	19q13.41	1.09	1.69	1	1.12	-0.6	0.0188	0.227	Under-expressed
KRBA1	7q36.1	-0.27	-0.56	0.45	0.56	0.29	0.0188	0.227	Over-expressed
WNT2	7q31.2	4.09	4.82	1.42	1.26	-0.73	0.0188	0.227	Under-expressed
CYTOR	2p11.2	-0.99	-0.62	0.8	0.57	-0.37	0.0189	0.227	Under-expressed
PRMT8	12p13.32	-0.09	-0.41	0.82	0.39	0.33	0.0189	0.227	Over-expressed
HCK	20q11.21	3.46	3.95	0.84	0.9	-0.49	0.0189	0.227	Under-expressed
FCN1	9q34.3	2.09	2.66	0.83	1.13	-0.58	0.0189	0.227	Under-expressed
FAM120AOS	9q22.31	-0.14	0.12	0.62	0.36	-0.26	0.019	0.228	Under-expressed
ERCC4	16p13.12	0.19	-0.08	0.65	0.35	0.27	0.019	0.228	Over-expressed
ANKRD29	18q11.2	-1.77	-1.22	1.04	0.99	-0.56	0.019	0.228	Under-expressed
BFSP2	3q22.1	-0.84	-0.26	1.1	0.99	-0.57	0.019	0.228	Under-expressed
ZC3H3	8q24.3	0.75	0.47	0.5	0.5	0.28	0.019	0.228	Over-expressed
RAD17	5q13.2	-0.81	-0.62	0.37	0.34	-0.2	0.0191	0.229	Under-expressed
MYL5	4p16.3	-0.02	0.35	0.67	0.66	-0.37	0.0192	0.229	Under-expressed
FCRL3	1q23.1	1.39	1.95	0.91	1.08	-0.57	0.0192	0.229	Under-expressed
HLA-DOB	6p21.32	1.65	2.03	0.76	0.63	-0.38	0.0192	0.229	Under-expressed
KERA	12q21.33	0.39	0.63	0.35	0.49	-0.25	0.0192	0.229	Under-expressed
CCL11	17q12	2.37	2.99	1.28	1.04	-0.63	0.0193	0.229	Under-expressed
VPS72	1q21.3	0.5	0.2	0.43	0.58	0.29	0.0193	0.23	Over-expressed
TRNAU1AP	1p35.3	-0.19	0.08	0.52	0.46	-0.27	0.0193	0.23	Under-expressed
MMADHC	2q23.2	-0.5	-0.21	0.63	0.45	-0.29	0.0193	0.23	Under-expressed
NIN	14q22.1	0.14	0.33	0.34	0.35	-0.19	0.0194	0.23	Under-expressed
PAFAH2	1p36.11	-0.05	0.18	0.52	0.34	-0.23	0.0194	0.23	Under-expressed
TXNDC15	5q31.1	-0.04	0.24	0.59	0.45	-0.28	0.0194	0.23	Under-expressed
ATG7	3p25.3	0.23	0.45	0.48	0.35	-0.22	0.0195	0.23	Under-expressed
GLB1L	2q35	0.61	0.97	0.75	0.59	-0.36	0.0195	0.23	Under-expressed
SGTA	19p13.3	-0.36	-0.6	0.44	0.42	0.24	0.0195	0.23	Over-expressed
SARNP	12q13.2	-0.05	-0.28	0.48	0.38	0.23	0.0195	0.23	Over-expressed
ZYG11B	1p32.3	-0.02	-0.29	0.55	0.46	0.27	0.0196	0.232	Over-expressed
MED25	19q13.33	0.48	0.28	0.36	0.36	0.2	0.0197	0.233	Over-expressed
EFNA1	1q22	1.94	1.53	0.63	0.79	0.41	0.0197	0.233	Over-expressed
IFI44	1p31.1	1.06	1.84	1.46	1.38	-0.78	0.0197	0.233	Under-expressed
LRRFIP2	3p22.2	0.38	0.65	0.63	0.42	-0.28	0.0197	0.233	Under-expressed
FAM241B	10q22.1	1.79	1.4	0.77	0.65	0.38	0.0198	0.233	Over-expressed
CEP70	3q22.3	0.27	-0.11	0.72	0.67	0.38	0.0198	0.233	Over-expressed
TLR3	4q35.1	0.73	1.37	1.18	1.16	-0.64	0.0198	0.233	Under-expressed
UBAP2	9p13.3	0.21	-0.1	0.55	0.57	0.31	0.0199	0.233	Over-expressed
FAM107B	10p13	0.34	0.76	0.79	0.74	-0.42	0.0199	0.233	Under-expressed
FAM84A	2p24.3	2.9	2.23	1.22	1.21	0.67	0.0199	0.233	Over-expressed
HPSE	4q21.23	0.95	1.46	0.88	0.94	-0.51	0.0199	0.233	Under-expressed
ABLIM3	5q32	-1.74	-1.29	0.64	0.89	-0.45	0.0199	0.233	Under-expressed
MIR4435-2HG	2q13	-0.52	-0.11	0.88	0.65	-0.41	0.02	0.234	Under-expressed
E2F3	6p22.3	0.63	0.34	0.66	0.46	0.3	0.02	0.234	Over-expressed
NFKBID	19q13.12	0.02	0.26	0.43	0.45	-0.24	0.02	0.234	Under-expressed
CEBPZ	2p22.2	-0.04	-0.23	0.43	0.29	0.19	0.02	0.234	Over-expressed
PILRA	7q22.1	-0.67	-0.35	0.56	0.62	-0.33	0.02	0.234	Under-expressed
PPP1R16A	8q24.3	0.44	0.12	0.76	0.46	0.32	0.02	0.234	Over-expressed
DHX9	1q25.3	0	-0.17	0.35	0.28	0.17	0.02	0.234	Over-expressed
CETP	16q13	-0.58	-0.08	0.73	0.99	-0.5	0.0201	0.234	Under-expressed
GPR174	Xq21.1	-1.22	-0.66	0.77	1.11	-0.55	0.0201	0.234	Under-expressed
GNL3L	Xp11.22	-1.18	-1.41	0.48	0.36	0.22	0.0201	0.234	Over-expressed
CACNB3	12q13.12	1.12	0.7	0.72	0.8	0.42	0.0201	0.234	Over-expressed
FBXL15	10q24.32	-0.15	0.06	0.38	0.37	-0.21	0.0202	0.234	Under-expressed
SCUBE1	22q13.2	0.05	-0.22	0.66	0.34	0.27	0.0202	0.234	Over-expressed
CDK5	7q36.1	-0.4	-0.65	0.49	0.45	0.25	0.0202	0.235	Over-expressed
PPP1CB	2p23.2	1.27	1.01	0.55	0.44	0.26	0.0202	0.235	Over-expressed
NOD2	16q12.1	2.74	3.26	1.13	0.81	-0.52	0.0202	0.235	Under-expressed
TESPA1	12q13.2	-0.81	-0.21	0.76	1.23	-0.6	0.0203	0.235	Under-expressed
FBXO24	7q22.1	0.26	-0.08	0.7	0.57	0.34	0.0203	0.235	Over-expressed
VPS29	12q24.11	-0.24	0.02	0.53	0.44	-0.26	0.0204	0.236	Under-expressed
LACC1	13q14.11	1.59	1.93	0.68	0.6	-0.34	0.0204	0.236	Under-expressed
2018-09-01	16p11.2	-0.42	0.04	0.78	0.88	-0.47	0.0204	0.236	Under-expressed
TNFRSF10B	8p21.3	-0.96	-0.6	0.68	0.65	-0.36	0.0204	0.236	Under-expressed
EHBP1L1	11q13.1	-0.38	-0.09	0.68	0.44	-0.29	0.0205	0.236	Under-expressed
USP39	2p11.2	0.11	-0.09	0.47	0.32	0.21	0.0206	0.237	Over-expressed
KIF17	1p36.12	0.05	0.46	0.53	0.84	-0.41	0.0206	0.237	Under-expressed
EPHB4	7q22.1	0.61	0.24	0.77	0.59	0.36	0.0206	0.237	Over-expressed
TAPBP	6p21.32	0.61	0.87	0.63	0.37	-0.26	0.0206	0.237	Under-expressed
DCTN4	5q33.1	0.01	-0.2	0.47	0.33	0.21	0.0207	0.237	Over-expressed
EIF4E3	3p13	0.74	1.19	0.92	0.76	-0.45	0.0207	0.237	Under-expressed
SIGLEC11	19q13.33	1.04	1.42	0.63	0.75	-0.39	0.0207	0.237	Under-expressed
TIMM9	14q23.1	-0.77	-0.55	0.47	0.35	-0.21	0.0207	0.237	Under-expressed
PCDHB11	5q31.3	1.33	0.91	0.8	0.74	0.42	0.0207	0.237	Over-expressed
CNGA2	Xq28	0.55	0.34	0.46	0.34	0.21	0.0207	0.237	Over-expressed
IDO2	8p11.21	0.36	1	1.09	1.22	-0.64	0.0207	0.237	Under-expressed
TMEM145	19q13.2	-1.79	-2.17	0.73	0.67	0.38	0.0207	0.237	Over-expressed
TMEM241	18q11.2	1.51	1.15	0.69	0.65	0.36	0.0208	0.237	Over-expressed
SPICE1	3q13.2	-0.14	-0.42	0.63	0.44	0.28	0.0208	0.237	Over-expressed
ERGIC3	20q11.22	-0.05	-0.31	0.58	0.4	0.26	0.0208	0.237	Over-expressed
FEM1A	19p13.3	0.38	0.17	0.48	0.33	0.21	0.0208	0.237	Over-expressed
GTF2IRD1	7q11.23	-0.02	-0.32	0.49	0.56	0.29	0.0208	0.237	Over-expressed
CNDP2	18q22.3	0.45	0.73	0.62	0.44	-0.28	0.0208	0.237	Under-expressed
GAB2	11q14.1	0.3	0.59	0.5	0.55	-0.29	0.0208	0.237	Under-expressed
CD2BP2	16p11.2	-0.41	-0.17	0.47	0.44	-0.24	0.0209	0.238	Under-expressed
VAMP3	1p36.23	-0.46	-0.14	0.58	0.61	-0.33	0.0209	0.238	Under-expressed
PPP2R1A	19q13.41	0.35	0.14	0.43	0.36	0.21	0.021	0.238	Over-expressed
SH3TC1	4p16.1	-0.3	0.09	0.71	0.74	-0.4	0.021	0.239	Under-expressed
PSMC6	14q22.1	-0.82	-0.58	0.5	0.4	-0.24	0.0211	0.239	Under-expressed
IL17RA	22q11.1	0.9	1.13	0.41	0.42	-0.23	0.0211	0.24	Under-expressed
CT45A6	Xq26.3	-3.25	-4.29	2.78	1.12	1.04	0.0211	0.24	Over-expressed
STX6	1q25.3	1.24	0.86	0.85	0.58	0.37	0.0212	0.24	Over-expressed
TMCO5A	15q14	0.72	0.47	0.56	0.38	0.25	0.0212	0.24	Over-expressed
WNT5B	12p13.33	-0.36	0.32	1.22	1.26	-0.68	0.0213	0.24	Under-expressed
TMEM254	10q22.3	1.47	1.13	0.72	0.58	0.34	0.0213	0.24	Over-expressed
LIMK1	7q11.23	0.73	0.27	0.98	0.77	0.46	0.0213	0.24	Over-expressed
EBF3	10q26.3	2.13	2.67	0.98	0.97	-0.53	0.0213	0.24	Under-expressed
ETNK2	1q32.1	-0.45	-0.88	0.96	0.69	0.43	0.0213	0.24	Over-expressed
LEPR	1p31.3	-1.01	-0.6	0.73	0.77	-0.41	0.0213	0.24	Under-expressed
ADAP1	7p22.3	-0.32	0.01	0.64	0.59	-0.33	0.0213	0.24	Under-expressed
SH2D1B	1q23.3	-0.34	0.14	0.86	0.88	-0.48	0.0213	0.24	Under-expressed
FASN	17q25.3	-0.56	-0.91	0.72	0.58	0.34	0.0214	0.24	Over-expressed
PKHD1L1	8q23.1-q23.2	0.44	0.91	0.68	0.95	-0.47	0.0214	0.24	Under-expressed
KLF3	4p14	0.15	0.39	0.51	0.4	-0.24	0.0214	0.241	Under-expressed
IL15	4q31.21	0.83	1.53	1.43	1.21	-0.7	0.0214	0.241	Under-expressed
IGLL3P	22q11.23	-1.18	-0.16	1.98	1.83	-1.02	0.0214	0.241	Under-expressed
HOOK1	1p32.1	1.42	1.03	0.76	0.67	0.38	0.0215	0.241	Over-expressed
ISG15	1p36.33	1.38	2.09	1.4	1.25	-0.71	0.0215	0.241	Under-expressed
FXYD1	19q13.12	-0.6	-0.12	0.83	0.92	-0.48	0.0215	0.241	Under-expressed
ESR1	6q25.1-q25.2	-2.32	-1.46	1.66	1.56	-0.87	0.0215	0.241	Under-expressed
SPPL2A	15q21.2	-0.42	-0.05	0.64	0.71	-0.37	0.0216	0.241	Under-expressed
NAGA	22q13.2	0.33	0.59	0.52	0.45	-0.26	0.0216	0.241	Under-expressed
HABP4	9q22.32	-0.45	-0.11	0.72	0.54	-0.33	0.0216	0.241	Under-expressed
FRMD4A	10p13	0.62	0.86	0.45	0.41	-0.23	0.0216	0.241	Under-expressed
SLC40A1	2q32.2	0.55	1.13	0.91	1.14	-0.58	0.0216	0.241	Under-expressed
CCDC171	9p22.3	0.17	-0.23	0.75	0.76	0.41	0.0216	0.241	Over-expressed
ARRDC2	19p13.11	0.28	0.66	0.71	0.7	-0.38	0.0216	0.241	Under-expressed
RNF41	12q13.3	0.14	-0.09	0.56	0.34	0.23	0.0217	0.241	Over-expressed
INTS3	1q21.3	0.76	0.58	0.39	0.3	0.18	0.0217	0.241	Over-expressed
SCARA5	8p21.1	0.17	0.81	1.01	1.27	-0.65	0.0217	0.241	Under-expressed
GNG11	7q21.3	-1.4	-0.88	0.81	1.01	-0.51	0.0217	0.241	Under-expressed
AKR7L	1p36.13|1p35-p36.1	-0.28	-0.05	0.53	0.38	-0.24	0.0217	0.241	Under-expressed
ROR2	9q22.31	0.39	0.8	0.75	0.76	-0.41	0.0217	0.241	Under-expressed
LRRC8B	1p22.2	0.96	0.62	0.57	0.65	0.34	0.0218	0.241	Over-expressed
COMMD6	13q22.2	0.76	1.03	0.56	0.45	-0.27	0.0218	0.242	Under-expressed
CTSC	11q14.2	0.32	0.77	0.9	0.77	-0.44	0.0218	0.242	Under-expressed
C15ORF48	15q21.1	4	4.64	1.39	1.02	-0.63	0.0218	0.242	Under-expressed
TBC1D7	6p24.1	-0.74	-1	0.6	0.4	0.26	0.0218	0.242	Over-expressed
LEP	7q32.1	1.38	1.94	1.02	1.06	-0.56	0.0219	0.242	Under-expressed
CATSPERE	1q44	0.6	0.99	0.75	0.72	-0.39	0.0219	0.242	Under-expressed
FAM9A	Xp22.31	0.58	0.13	0.9	0.8	0.45	0.0219	0.242	Over-expressed
PPIG	2q31.1	0.22	-0.1	0.57	0.6	0.32	0.022	0.243	Over-expressed
CD55	1q32.2	-0.79	-0.52	0.51	0.5	-0.27	0.022	0.243	Under-expressed
CCNY	10p11.21	0.91	0.69	0.48	0.36	0.22	0.0221	0.243	Over-expressed
ZNF234	19q13.31	1.21	0.77	0.87	0.79	0.44	0.0221	0.243	Over-expressed
SNHG12	1p35.3	-0.95	-0.56	0.75	0.69	-0.38	0.0221	0.243	Under-expressed
ADAMTSL4	1q21.2	-1.81	-1.27	0.97	1.01	-0.54	0.0221	0.243	Under-expressed
TBC1D17	19q13.33	-0.13	0.05	0.38	0.32	-0.18	0.0221	0.243	Under-expressed
TMEM167A	5q14.2	-0.59	-0.38	0.4	0.37	-0.21	0.0221	0.243	Under-expressed
SPCS1	3p21.1	-0.98	-0.77	0.47	0.36	-0.22	0.0221	0.243	Under-expressed
P4HTM	3p21.31|3p21.3	-0.78	-0.46	0.72	0.49	-0.32	0.0221	0.243	Under-expressed
TBX1	22q11.21	0.41	-0.36	1.42	1.41	0.77	0.0221	0.243	Over-expressed
DPH3	3p25.1	-1.08	-0.72	0.76	0.6	-0.36	0.0221	0.243	Under-expressed
IFI16	1q23.1	-0.14	0.4	1.16	0.9	-0.54	0.0221	0.243	Under-expressed
BANF1	11q13.1	-0.13	-0.39	0.48	0.47	0.26	0.0221	0.243	Over-expressed
CKAP2L	2q14.1	-0.42	-0.95	0.89	1.01	0.52	0.0222	0.243	Over-expressed
PBX4	19p13.11	-1.09	-0.61	1.02	0.8	-0.48	0.0222	0.243	Under-expressed
ANKRD50	4q28.1	0.82	0.45	0.8	0.61	0.37	0.0223	0.243	Over-expressed
MIR155HG	-	1.53	2.09	0.92	1.1	-0.56	0.0223	0.243	Under-expressed
MCM3AP-AS1	21q22.3	-0.97	-1.34	0.72	0.65	0.36	0.0223	0.243	Over-expressed
CPNE5	6p21.2	1.26	1.59	0.67	0.57	-0.33	0.0223	0.243	Under-expressed
INO80B	2p13.1	0.16	-0.09	0.57	0.41	0.26	0.0223	0.243	Over-expressed
TRIM47	17q25.1	1.16	1.52	0.85	0.53	-0.36	0.0223	0.243	Under-expressed
NKAPL	6p22.1	1.5	1.96	0.64	0.95	-0.46	0.0224	0.244	Under-expressed
ESRP1	8q22.1	1.6	1.27	0.58	0.64	0.33	0.0224	0.244	Over-expressed
GPR171	3q25.1	3.02	3.75	1.52	1.27	-0.74	0.0224	0.244	Under-expressed
TMEM119	12q23.3	1.07	1.46	0.67	0.76	-0.39	0.0224	0.244	Under-expressed
FAM53C	5q31.2	0.17	-0.05	0.51	0.33	0.22	0.0225	0.244	Over-expressed
RBPJL	20q13.12	0.18	0	0.33	0.35	0.18	0.0225	0.244	Over-expressed
FPGT	1p31.1	1.18	0.88	0.6	0.54	0.3	0.0225	0.244	Over-expressed
PYHIN1	1q23.1	1.61	2.17	0.98	1.09	-0.57	0.0225	0.244	Under-expressed
PROS1	3q11.1	-0.94	-0.43	0.94	0.95	-0.51	0.0225	0.244	Under-expressed
RPL15P11	7q33	-1	-0.76	0.45	0.43	-0.24	0.0226	0.244	Under-expressed
CCDC120	Xp11.23	0.63	0.44	0.32	0.36	0.19	0.0226	0.244	Over-expressed
CENPL	1q25.1	0.08	-0.2	0.49	0.54	0.28	0.0226	0.244	Over-expressed
VEGFC	4q34.3	-2.07	-1.63	0.72	0.87	-0.44	0.0226	0.244	Under-expressed
NHLRC3	13q13.3	-0.47	-0.16	0.5	0.61	-0.31	0.0226	0.244	Under-expressed
NIPAL3	1p36.11	0	0.38	0.73	0.68	-0.38	0.0226	0.244	Under-expressed
ASPHD2	22q12.1	0.43	0.9	0.83	0.9	-0.47	0.0227	0.244	Under-expressed
IGLL1	22q11.23	-0.75	-0.27	0.94	0.88	-0.49	0.0227	0.245	Under-expressed
DNM1L	12p11.21	-0.21	-0.49	0.65	0.45	0.28	0.0227	0.245	Over-expressed
TFPI	2q32.1	-2.79	-2.34	0.84	0.82	-0.45	0.0229	0.246	Under-expressed
TCF4	18q21.2	0.4	0.8	0.71	0.76	-0.4	0.0229	0.246	Under-expressed
OR52E2	11p15.4	0.28	-0.03	0.73	0.44	0.3	0.0229	0.246	Over-expressed
RPL26	17p13.1	-0.27	0.01	0.52	0.53	-0.28	0.0229	0.246	Under-expressed
PHF11	13q14.2	1.28	1.65	0.8	0.63	-0.37	0.023	0.247	Under-expressed
KLHDC8B	3p21.31	0.1	0.42	0.63	0.56	-0.31	0.023	0.247	Under-expressed
ZNF16	8q24.3	1.28	1.01	0.55	0.48	0.27	0.0231	0.247	Over-expressed
FADS6	17q25.1	0.65	0.28	0.92	0.49	0.37	0.0231	0.248	Over-expressed
PNLIPRP2	10q25.3	-0.5	-1.52	2.18	1.71	1.01	0.0232	0.248	Over-expressed
GSKIP	14q32.2	-0.3	0.02	0.67	0.55	-0.32	0.0232	0.248	Under-expressed
CTSA	20q13.12	-0.25	0.02	0.56	0.48	-0.27	0.0232	0.248	Under-expressed
NOP10	15q14	-0.3	-0.03	0.55	0.46	-0.26	0.0232	0.248	Under-expressed
TGFBRAP1	2q12.1-q12.2	0.38	0.11	0.53	0.49	0.27	0.0232	0.248	Over-expressed
FAM43B	1p36.12	-0.19	-0.44	0.56	0.42	0.25	0.0232	0.248	Over-expressed
LNPEP	5q15	-0.21	0.11	0.57	0.62	-0.32	0.0233	0.248	Under-expressed
STX12	1p35.3	0.5	0.79	0.62	0.51	-0.3	0.0233	0.248	Under-expressed
ALDH16A1	19q13.33	-0.17	0.12	0.57	0.51	-0.29	0.0234	0.249	Under-expressed
HK3	5q35.2	1.88	2.38	0.75	1.03	-0.5	0.0234	0.249	Under-expressed
RASGRP2	11q13.1	0.01	0.69	0.97	1.39	-0.67	0.0234	0.249	Under-expressed
RGP1	9p13.3	1.11	0.79	0.59	0.61	0.32	0.0234	0.249	Over-expressed
CBR1	21q22.12	0.08	0.4	0.63	0.59	-0.32	0.0235	0.249	Under-expressed
SLC25A20	3p21.31	-0.18	0.13	0.49	0.62	-0.31	0.0235	0.249	Under-expressed
DOCK5	8p21.2	-0.21	0.24	0.97	0.74	-0.44	0.0235	0.249	Under-expressed
CARD8	19q13.33	0.03	0.35	0.43	0.67	-0.32	0.0235	0.249	Under-expressed
PLAU	10q22.2	0.16	0.63	0.85	0.9	-0.47	0.0236	0.25	Under-expressed
PARP14	3q21.1	1	1.47	0.96	0.84	-0.47	0.0236	0.25	Under-expressed
EQTN	9p21.2	0.09	-0.16	0.51	0.43	0.24	0.0236	0.25	Over-expressed
LGI2	4p15.2	1.19	1.74	0.85	1.11	-0.55	0.0236	0.25	Under-expressed
MVK	12q24.11	-0.44	-0.7	0.47	0.49	0.26	0.0236	0.25	Over-expressed
CELF6	15q23	-0.11	0.06	0.28	0.32	-0.16	0.0236	0.25	Under-expressed
P2RY6	11q13.4	0.53	0.98	0.95	0.78	-0.45	0.0236	0.25	Under-expressed
CD80	3q13.33	1.17	1.6	0.77	0.83	-0.43	0.0237	0.25	Under-expressed
MORN2	2p22.1	0.91	0.54	0.68	0.68	0.36	0.0237	0.25	Over-expressed
HAUS4	14q11.2	-0.92	-0.62	0.6	0.54	-0.3	0.0237	0.25	Under-expressed
ST3GAL5	2p11.2	-1.16	-0.63	0.91	1.03	-0.53	0.0237	0.25	Under-expressed
ATXN7L3	17q21.31	0.05	-0.17	0.45	0.4	0.22	0.0237	0.25	Over-expressed
MARK4	19q13.32	0.69	0.48	0.43	0.35	0.2	0.0238	0.25	Over-expressed
PBX2	6p21.32	0.06	-0.28	0.7	0.59	0.34	0.0238	0.25	Over-expressed
FOXO1	13q14.11	0.64	1.02	0.71	0.74	-0.39	0.0238	0.25	Under-expressed
COPS6	7q22.1	-0.48	-0.66	0.34	0.33	0.18	0.0238	0.25	Over-expressed
ZNF484	9q22.31	-0.38	-0.07	0.6	0.58	-0.31	0.0238	0.25	Under-expressed
ENTR1	9q34.3	-1.02	-0.75	0.48	0.51	-0.27	0.0239	0.25	Under-expressed
TBC1D2B	15q24.3-q25.1	0.07	0.38	0.54	0.58	-0.3	0.0239	0.25	Under-expressed
IFT22	7q22.1	0.06	-0.18	0.4	0.48	0.24	0.0239	0.25	Over-expressed
MAGI3	1p13.2	1.34	0.89	0.81	0.85	0.44	0.0239	0.25	Over-expressed
IRF4	6p25.3	-1.64	-0.99	1.27	1.18	-0.65	0.0239	0.25	Under-expressed
PDE6B	4p16.3	-0.17	0.31	0.98	0.86	-0.48	0.0239	0.25	Under-expressed
LARP1	5q33.2	-0.09	-0.31	0.41	0.4	0.22	0.0239	0.25	Over-expressed
SLC37A3	7q34	0.45	0.15	0.58	0.56	0.3	0.0239	0.25	Over-expressed
GPSM3	6p21.32	0.64	1	0.68	0.67	-0.36	0.024	0.251	Under-expressed
ITGAE	17p13.2	-0.85	-0.57	0.65	0.42	-0.27	0.024	0.251	Under-expressed
GPR84	12q13.13	2.69	3.25	1.09	1.02	-0.56	0.024	0.251	Under-expressed
CERS4	19p13.2	0.49	0.06	0.84	0.8	0.44	0.0241	0.251	Over-expressed
XIRP1	3p22.2	0.51	0.92	0.64	0.83	-0.41	0.0241	0.251	Under-expressed
PARD3	10p11.22-p11.21	1	0.67	0.65	0.6	0.33	0.0241	0.251	Over-expressed
ATG3	3q13.2	-0.17	0.07	0.52	0.41	-0.24	0.0242	0.251	Under-expressed
TMEM176B	7q36.1	3.36	3.63	0.56	0.48	-0.27	0.0242	0.251	Under-expressed
CRYBB1	22q12.1	-1.4	-1.02	0.63	0.75	-0.38	0.0242	0.251	Under-expressed
FXYD5	19q13.12	0.15	0.64	1.02	0.85	-0.48	0.0242	0.251	Under-expressed
CCDC42	17p13.1	0.33	0.6	0.59	0.45	-0.27	0.0242	0.251	Under-expressed
BATF2	11q13.1	1.21	2.03	1.85	1.34	-0.82	0.0243	0.251	Under-expressed
BTN3A2	6p22.2	0.22	0.7	0.96	0.86	-0.48	0.0243	0.251	Under-expressed
CCL28	5p12	-1.19	-0.18	1.92	1.89	-1.01	0.0243	0.251	Under-expressed
LINC00341	14q32.13	-0.73	-0.19	0.86	1.11	-0.55	0.0243	0.251	Under-expressed
CTCFL	20q13.31	-4.71	-5.31	1.37	0.95	0.6	0.0244	0.252	Over-expressed
SF3B4	1q21.2	0.42	0.1	0.41	0.69	0.32	0.0244	0.252	Over-expressed
PDE2A	11q13.4	-2.19	-1.78	0.57	0.87	-0.41	0.0244	0.252	Under-expressed
IL6ST	5q11.2	-0.95	-0.5	0.8	0.85	-0.44	0.0244	0.252	Under-expressed
RAB6A	11q13.4	0.73	0.5	0.5	0.38	0.23	0.0244	0.252	Over-expressed
NR3C1	5q31.3	-0.69	-0.34	0.64	0.69	-0.36	0.0245	0.252	Under-expressed
RHBG	1q22	-2.77	-3.08	0.7	0.49	0.31	0.0245	0.252	Over-expressed
AZIN2	1p35.1	0.75	1.03	0.55	0.51	-0.28	0.0246	0.253	Under-expressed
ZFPM2	8q23.1	0.18	0.66	0.92	0.9	-0.48	0.0246	0.253	Under-expressed
HSD11B1	1q32.2	1.7	2.32	1	1.26	-0.63	0.0246	0.253	Under-expressed
BIRC7	20q13.33	-0.96	-0.74	0.4	0.43	-0.22	0.0246	0.253	Under-expressed
DTX3L	3q21.1	1.17	1.62	1	0.75	-0.45	0.0246	0.253	Under-expressed
SGCB	4q12	-0.01	0.42	0.8	0.83	-0.43	0.0247	0.253	Under-expressed
PTEN	10q23.31	0.03	0.45	0.85	0.77	-0.42	0.0247	0.253	Under-expressed
KANK3	19p13.2	0.93	1.15	0.37	0.44	-0.22	0.0248	0.253	Under-expressed
CELSR2	1p13.3	-0.58	-0.86	0.57	0.49	0.28	0.0248	0.253	Over-expressed
COL14A1	8q24.12	-0.85	-0.2	1.43	1.12	-0.66	0.0248	0.253	Under-expressed
MLLT1	19p13.3	-0.01	-0.17	0.33	0.27	0.16	0.0248	0.253	Over-expressed
KLHL26	19p13.11	0.25	0.03	0.46	0.38	0.22	0.0248	0.253	Over-expressed
CCDC66	3p14.3	-0.35	-0.06	0.55	0.53	-0.29	0.0248	0.253	Under-expressed
ATG16L2	11q13.4	-1.41	-1.09	0.66	0.57	-0.32	0.0248	0.253	Under-expressed
STAT1	2q32.2	1.6	2.17	1.18	1.02	-0.57	0.0248	0.253	Under-expressed
RBFOX1	16p13.3	-1.37	-1.6	0.51	0.38	0.23	0.0248	0.253	Over-expressed
ARHGAP32	11q24.3	0.91	0.57	0.62	0.65	0.34	0.0248	0.253	Over-expressed
XPOT	12q14.2	-0.55	-0.8	0.5	0.45	0.25	0.0249	0.253	Over-expressed
HOXB1	17q21.32	-0.06	0.23	0.62	0.51	-0.29	0.0249	0.253	Under-expressed
ZMYM6	1p34.3	-0.03	0.18	0.42	0.39	-0.21	0.0249	0.253	Under-expressed
PHETA1	12q24.12	0.12	-0.05	0.36	0.32	0.18	0.0249	0.253	Over-expressed
BTN3A1	6p22.2	0.13	0.58	0.91	0.82	-0.45	0.0249	0.253	Under-expressed
WDR70	5p13.2	-0.04	-0.29	0.52	0.44	0.25	0.0249	0.253	Over-expressed
CYP2D7	22q13.2	-0.14	-0.31	0.39	0.28	0.17	0.0249	0.253	Over-expressed
USP48	1p36.12	-0.5	-0.27	0.49	0.39	-0.23	0.025	0.253	Under-expressed
SNX8	7p22.3	0.5	0.75	0.57	0.42	-0.25	0.025	0.253	Under-expressed
PRF1	10q22.1	1.49	2	0.95	0.98	-0.51	0.025	0.253	Under-expressed
ALAD	9q32	-0.09	0.2	0.57	0.51	-0.28	0.025	0.253	Under-expressed
CHCHD6	3q21.3	-0.07	-0.34	0.49	0.54	0.28	0.025	0.253	Over-expressed
TMEM206	1q32.3	0.66	0.27	0.8	0.71	0.39	0.025	0.253	Over-expressed
PIP5K1A	1q21.3	0.27	-0.01	0.47	0.57	0.28	0.025	0.253	Over-expressed
QKI	6q26	0.45	0.71	0.46	0.51	-0.26	0.025	0.253	Under-expressed
GIPC2	1p31.1	-1.69	-1.13	0.93	1.1	-0.55	0.0251	0.253	Under-expressed
ZKSCAN2	16p12.1	-0.41	-0.63	0.5	0.37	0.22	0.0251	0.253	Over-expressed
LHX6	9q33.2	-0.33	0.16	1.08	0.86	-0.5	0.0252	0.254	Under-expressed
TOX	8q12.1	-2.15	-1.6	1.15	0.96	-0.55	0.0252	0.254	Under-expressed
OARD1	6p21.1	-0.76	-0.49	0.56	0.5	-0.28	0.0252	0.254	Under-expressed
PDE3A	12p12.2	-1.58	-1.98	0.94	0.64	0.4	0.0252	0.254	Over-expressed
CSPP1	8q13.1-q13.2	0.14	-0.26	0.76	0.74	0.39	0.0252	0.254	Over-expressed
SNCB	5q35.2	0.13	-0.04	0.37	0.29	0.17	0.0252	0.254	Over-expressed
ZBTB7C	18q21.1	0.23	0.06	0.35	0.3	0.17	0.0253	0.254	Over-expressed
ETV7	6p21.31	3.57	4	0.81	0.83	-0.44	0.0253	0.254	Under-expressed
ST3GAL2	16q22.1	-1	-0.73	0.43	0.55	-0.27	0.0253	0.254	Under-expressed
ALDOC	17q11.2	-1.69	-2.03	0.78	0.57	0.34	0.0254	0.255	Over-expressed
HEG1	3q21.2	-0.33	-0.03	0.56	0.57	-0.3	0.0254	0.255	Under-expressed
NT5C	17q25.1	-0.73	-0.5	0.46	0.45	-0.24	0.0254	0.255	Under-expressed
ANXA11	10q22.3	0.15	0.47	0.7	0.55	-0.32	0.0254	0.255	Under-expressed
COQ2	4q21.22-q21.23	-0.34	0.02	0.68	0.67	-0.35	0.0254	0.255	Under-expressed
PTPRO	12p12.3|12p13-p12	0.8	1.24	0.88	0.8	-0.44	0.0254	0.255	Under-expressed
DLG3	Xq13.1	1.04	0.74	0.55	0.59	0.3	0.0255	0.255	Over-expressed
PXK	3p14.3	-0.49	-0.19	0.62	0.55	-0.3	0.0255	0.255	Under-expressed
IRF2	4q35.1	0.86	1.15	0.64	0.51	-0.29	0.0255	0.255	Under-expressed
FAM180A	7q33	-0.43	-0.6	0.33	0.33	0.17	0.0255	0.255	Over-expressed
FLII	17p11.2	-0.07	0.19	0.49	0.49	-0.26	0.0255	0.255	Under-expressed
MARK2	11q13.1	0.89	0.67	0.42	0.42	0.22	0.0255	0.255	Over-expressed
IDS	Xq28	-0.14	0.12	0.49	0.51	-0.26	0.0256	0.255	Under-expressed
SH2B1	16p11.2	-0.17	-0.37	0.4	0.37	0.2	0.0257	0.256	Over-expressed
KHNYN	14q12	-0.38	-0.19	0.42	0.35	-0.2	0.0258	0.257	Under-expressed
TRMO	9q22.33	-0.07	0.25	0.53	0.65	-0.32	0.0258	0.257	Under-expressed
KISS1	1q32.1	0.27	0.11	0.33	0.28	0.16	0.0258	0.257	Over-expressed
NFIA	1p31.3	1.8	1.05	1.57	1.33	0.75	0.0258	0.257	Over-expressed
RHPN1-AS1	8q24.3	1.38	0.92	0.93	0.84	0.46	0.0259	0.257	Over-expressed
FAM160B2	8p21.3	-0.41	-0.11	0.65	0.5	-0.29	0.0259	0.257	Under-expressed
NDUFC2	11q14.1	0.44	0.17	0.55	0.49	0.27	0.0259	0.257	Over-expressed
MRGPRF	11q13.3	0.06	0.33	0.51	0.53	-0.28	0.0259	0.257	Under-expressed
SLC5A9	1p33	-0.36	-0.51	0.3	0.28	0.15	0.0259	0.257	Over-expressed
LRR1	14q21.3	-0.95	-0.64	0.72	0.5	-0.31	0.026	0.257	Under-expressed
CUBN	10p13	0.06	0.33	0.6	0.48	-0.27	0.026	0.257	Under-expressed
POLR2J2	7q22.1	-0.22	-0.43	0.4	0.42	0.22	0.026	0.257	Over-expressed
PIAS3	1q21.1	0.32	0.1	0.46	0.4	0.22	0.026	0.257	Over-expressed
PLIN1	15q26.1	1.18	1.97	1.33	1.59	-0.79	0.026	0.257	Under-expressed
EDN1	6p24.1	1.4	2.01	1.36	1.03	-0.61	0.0261	0.258	Under-expressed
RAPGEF3	12q13.11	0.45	0.84	0.62	0.81	-0.39	0.0261	0.258	Under-expressed
PPP1R18	6p21.33	0.43	0.79	0.55	0.76	-0.36	0.0261	0.258	Under-expressed
EPOR	19p13.2	-1.28	-1.04	0.44	0.46	-0.24	0.0262	0.258	Under-expressed
C14ORF28	14q21.2	-0.22	0.04	0.48	0.51	-0.26	0.0262	0.258	Under-expressed
ARHGAP4	Xq28	-0.71	-0.26	0.83	0.89	-0.46	0.0262	0.258	Under-expressed
KCNK5	6p21.2	1.24	0.65	1.13	1.13	0.59	0.0263	0.259	Over-expressed
PPP4C	16p11.2	0.17	-0.08	0.5	0.46	0.25	0.0264	0.259	Over-expressed
FTH1	11q12.3	0.17	0.48	0.56	0.6	-0.31	0.0264	0.259	Under-expressed
SRPX	Xp11.4	-1.72	-1.1	1.01	1.27	-0.62	0.0264	0.259	Under-expressed
ACBD6	1q25.2-q25.3	0.05	-0.18	0.48	0.42	0.23	0.0264	0.259	Over-expressed
PMS2	7p22.1	-0.25	-0.42	0.37	0.28	0.17	0.0265	0.26	Over-expressed
CYBA	16q24.2	-0.27	0.13	0.84	0.7	-0.39	0.0265	0.26	Under-expressed
COMMD10	5q23.1	-1.05	-0.74	0.61	0.59	-0.31	0.0265	0.26	Under-expressed
CYP2D6	22q13.2	-0.05	-0.28	0.54	0.37	0.23	0.0266	0.26	Over-expressed
TPK1	7q35	0.53	0.98	0.79	0.92	-0.46	0.0266	0.261	Under-expressed
TRPC7	5q31.1	-0.33	-0.12	0.5	0.34	-0.21	0.0266	0.261	Under-expressed
CYBC1	17q25.3	0.16	0.42	0.52	0.46	-0.25	0.0266	0.261	Under-expressed
PLEKHB2	2q21.1	-0.39	-0.11	0.48	0.55	-0.28	0.0267	0.261	Under-expressed
GSTM4	1p13.3	-0.6	-0.23	0.85	0.6	-0.37	0.0267	0.261	Under-expressed
PEBP1	12q24.23	0.74	0.49	0.56	0.43	0.25	0.0267	0.261	Over-expressed
RENBP	Xq28	0.7	1.08	0.82	0.67	-0.38	0.0267	0.261	Under-expressed
MOB1A	2p13.1	0.21	0.52	0.61	0.6	-0.31	0.0268	0.262	Under-expressed
BEST1	11q12.3	0.01	0.38	0.72	0.71	-0.37	0.0269	0.262	Under-expressed
HOXB4	17q21.32	0.28	0.67	0.73	0.78	-0.4	0.0269	0.262	Under-expressed
BCL2	18q21.33	0.18	0.88	1.42	1.3	-0.7	0.0269	0.262	Under-expressed
CORO7	16p13.3	-0.49	-0.25	0.46	0.45	-0.24	0.0269	0.262	Under-expressed
PLEKHG5	1p36.31	0.75	0.49	0.54	0.49	0.26	0.0269	0.262	Over-expressed
CDK4	12q14.1	-0.26	-0.47	0.45	0.36	0.21	0.0269	0.262	Over-expressed
FOS	14q24.3	-0.55	0.15	1.19	1.43	-0.7	0.0269	0.262	Under-expressed
COPZ1	12q13.13	-0.2	-0.38	0.34	0.34	0.18	0.0269	0.262	Over-expressed
LRP10	14q11.2	0.1	0.36	0.59	0.42	-0.26	0.027	0.262	Under-expressed
GID8	20q13.33	0.3	0.02	0.5	0.56	0.28	0.027	0.262	Over-expressed
POLR3B	12q23.3	0.04	-0.19	0.55	0.38	0.23	0.027	0.262	Over-expressed
VENTX	10q26.3	-0.47	-0.23	0.41	0.48	-0.24	0.027	0.262	Under-expressed
CASP12	11q22.3	0.31	0.63	0.58	0.63	-0.32	0.027	0.262	Under-expressed
CASP10	2q33.1	-0.33	0.09	0.81	0.8	-0.42	0.027	0.262	Under-expressed
CUZD1	10q26.13	0.58	0.07	1.04	0.93	0.51	0.0271	0.262	Over-expressed
RPS6KA2	6q27	0.21	0.61	0.8	0.74	-0.4	0.0271	0.262	Under-expressed
OLR1	12p13.2	1.77	2.36	1.1	1.16	-0.59	0.0271	0.262	Under-expressed
TRAPPC12	2p25.3	0.51	0.25	0.6	0.43	0.26	0.0272	0.262	Over-expressed
RIPOR2	6p22.3	0.35	1.05	1.02	1.48	-0.7	0.0272	0.262	Under-expressed
TMEM255A	Xq24	-2.52	-1.98	0.98	1.06	-0.54	0.0272	0.263	Under-expressed
STAC2	17q12	3.08	2.29	1.53	1.51	0.79	0.0273	0.263	Over-expressed
ADAMTSL3	15q25.2	1.88	2.5	1.25	1.14	-0.61	0.0273	0.263	Under-expressed
CD40	20q13.12	0.99	1.5	0.99	0.98	-0.51	0.0273	0.263	Under-expressed
FCRL5	1q23.1	1.18	1.84	1.2	1.31	-0.66	0.0275	0.265	Under-expressed
EPO	7q22.1	-2.63	-2.92	0.71	0.45	0.29	0.0275	0.265	Over-expressed
RTRAF	14q22.1	-0.41	-0.2	0.44	0.4	-0.22	0.0275	0.265	Under-expressed
UBE2NL	Xq27.3	-0.02	-0.27	0.55	0.44	0.25	0.0276	0.265	Over-expressed
TMBIM4	12q14.3	0.21	0.45	0.35	0.5	-0.24	0.0276	0.265	Under-expressed
AUTS2	7q11.22	2.14	1.83	0.63	0.6	0.32	0.0277	0.266	Over-expressed
UTP11	1p34.3	0.02	-0.21	0.53	0.38	0.23	0.0277	0.266	Over-expressed
ABHD14B	3p21.2	-0.51	-0.27	0.51	0.44	-0.24	0.0277	0.266	Under-expressed
FAM217A	6p25.2	0.3	0.1	0.53	0.28	0.2	0.0277	0.266	Over-expressed
VPREB3	22q11.23|22q11	1.22	1.72	0.75	1.07	-0.51	0.0278	0.266	Under-expressed
C14ORF119	14q11.2	-0.55	-0.35	0.43	0.37	-0.2	0.0278	0.266	Under-expressed
PDCD10	3q26.1	-0.1	0.22	0.74	0.55	-0.33	0.0278	0.266	Under-expressed
CD302	2q24.2	0.94	1.33	0.93	0.64	-0.39	0.0279	0.266	Under-expressed
GIT2	12q24.11	-0.07	0.16	0.33	0.49	-0.23	0.0279	0.267	Under-expressed
OR2C1	16p13.3	-0.25	-0.07	0.44	0.29	-0.18	0.0279	0.267	Under-expressed
FMNL1	17q21.31	-0.48	-0.06	0.73	0.87	-0.43	0.028	0.267	Under-expressed
POMGNT2	3p22.1	0.39	0.15	0.49	0.45	0.24	0.028	0.267	Over-expressed
PTPRE	10q26.2	1.33	1.76	0.78	0.86	-0.43	0.0281	0.268	Under-expressed
HSPA9	5q31.2	-0.17	-0.39	0.5	0.36	0.21	0.0281	0.268	Over-expressed
IFI27	14q32.12	3.17	3.64	0.97	0.87	-0.47	0.0281	0.268	Under-expressed
TXNDC2	18p11.22	-0.67	-0.44	0.44	0.45	-0.23	0.0281	0.268	Under-expressed
TMED7	5q22.3	-0.3	-0.05	0.48	0.49	-0.25	0.0282	0.268	Under-expressed
UBE2N	12q22	-0.01	-0.23	0.56	0.33	0.22	0.0282	0.268	Over-expressed
IRF9	14q12	1.5	1.91	0.86	0.75	-0.41	0.0282	0.268	Under-expressed
CTIF	18q21.1	0.84	0.53	0.7	0.54	0.31	0.0282	0.268	Over-expressed
B4GALNT1	12q13.3	-0.18	-0.63	1.04	0.77	0.45	0.0282	0.268	Over-expressed
ZNF687	1q21.3	0.5	0.28	0.41	0.43	0.22	0.0282	0.268	Over-expressed
CD36	7q21.11	2.04	2.78	1.26	1.5	-0.73	0.0282	0.268	Under-expressed
XKR4	8q12.1	-0.45	0.13	0.69	1.28	-0.58	0.0283	0.268	Under-expressed
IRS1	2q36.3	-1.16	-0.68	0.87	0.98	-0.49	0.0283	0.268	Under-expressed
POPDC2	3q13.33	1.77	2.09	0.69	0.59	-0.32	0.0283	0.268	Under-expressed
FLI1	11q24.3	-0.12	0.42	0.81	1.16	-0.54	0.0284	0.268	Under-expressed
KCNS2	8q22.2	0.17	0.32	0.32	0.27	-0.15	0.0284	0.269	Under-expressed
FOXI1	5q35.1	1.23	0.82	0.99	0.65	0.41	0.0285	0.269	Over-expressed
AP4S1	14q12	-0.47	-0.24	0.52	0.41	-0.23	0.0285	0.269	Under-expressed
FILIP1L	3q12.1	0.49	0.86	0.73	0.71	-0.37	0.0285	0.269	Under-expressed
CCDC43	17q21.31	-0.53	-0.73	0.46	0.35	0.2	0.0286	0.269	Over-expressed
TP53INP2	20q11.22	-0.32	-0.64	0.7	0.55	0.31	0.0286	0.269	Over-expressed
SHANK2	11q13.3-q13.4	1.31	0.89	0.71	0.86	0.42	0.0286	0.27	Over-expressed
IL24	1q32.1	-0.09	0.19	0.45	0.58	-0.28	0.0287	0.27	Under-expressed
LPO	17q22	0.61	0.29	0.75	0.54	0.32	0.0287	0.27	Over-expressed
ATP1A2	1q23.2	-3.45	-2.66	1.11	1.72	-0.79	0.0288	0.27	Under-expressed
AASDHPPT	11q22.3	-0.56	-0.77	0.51	0.34	0.21	0.0288	0.271	Over-expressed
POM121	7q11.23	-0.04	-0.25	0.38	0.43	0.21	0.0288	0.271	Over-expressed
CDK7	5q13.2	-0.65	-0.44	0.37	0.42	-0.21	0.0288	0.271	Under-expressed
MAMDC2	9q21.12	-0.36	0.28	1.42	1.15	-0.64	0.0288	0.271	Under-expressed
AVPR2	Xq28	0.23	0.42	0.33	0.38	-0.19	0.0289	0.271	Under-expressed
CCL5	17q12	3.22	3.75	1.14	0.96	-0.53	0.0289	0.271	Under-expressed
CCNJL	5q33.3	-0.03	-0.51	1.08	0.83	0.48	0.0289	0.271	Over-expressed
ERN2	16p12.2	0.79	0.53	0.44	0.53	0.26	0.0289	0.271	Over-expressed
KIAA0930	22q13.31	0.3	0.55	0.56	0.41	-0.24	0.029	0.271	Under-expressed
CCDC177	14q24.1	0.98	0.75	0.54	0.4	0.23	0.0291	0.272	Over-expressed
VIPR2	7q36.3	-1.64	-1.29	0.67	0.71	-0.36	0.0291	0.273	Under-expressed
SASS6	1p21.2	-0.06	-0.37	0.68	0.57	0.31	0.0292	0.273	Over-expressed
SEMA4D	9q22.2	0.96	1.32	0.76	0.66	-0.36	0.0292	0.273	Under-expressed
SFXN3	10q24.31	-0.53	-0.31	0.48	0.39	-0.22	0.0292	0.273	Under-expressed
GRN	17q21.31	0.25	0.54	0.66	0.53	-0.3	0.0292	0.273	Under-expressed
GZF1	20p11.21	0.01	-0.18	0.34	0.37	0.19	0.0293	0.273	Over-expressed
FOLR2	11q13.4	1.55	1.91	0.47	0.78	-0.36	0.0294	0.274	Under-expressed
MMP10	11q22.2	0.86	1.88	1.63	2.15	-1.02	0.0294	0.274	Under-expressed
TFAP4	16p13.3	0.23	-0.04	0.6	0.46	0.26	0.0294	0.274	Over-expressed
FUNDC2	Xq28	-0.26	0.02	0.65	0.45	-0.27	0.0294	0.274	Under-expressed
HERPUD1	16q13	0.12	0.49	0.75	0.7	-0.37	0.0294	0.274	Under-expressed
WASF1	6q21	-0.54	-1.08	1.17	0.97	0.54	0.0295	0.274	Over-expressed
B4GAT1	11q13.2	-0.98	-1.24	0.54	0.49	0.26	0.0295	0.274	Over-expressed
MAP7D1	1p34.3	0.21	0.47	0.51	0.49	-0.25	0.0295	0.274	Under-expressed
PCSK1N	Xp11.23	0.75	0.26	0.91	0.95	0.48	0.0296	0.274	Over-expressed
ARMC1	8q13.1	0.29	0.02	0.58	0.49	0.27	0.0296	0.274	Over-expressed
YARS2	12p11.21	-0.24	-0.47	0.62	0.32	0.23	0.0296	0.274	Over-expressed
2018-09-05	22q11.21	-0.52	-0.77	0.59	0.45	0.26	0.0296	0.274	Over-expressed
FAM102A	9q34.11	0.38	0.61	0.44	0.44	-0.23	0.0296	0.274	Under-expressed
LHFPL6	13q13.3-q14.11	0.75	1.12	0.62	0.76	-0.37	0.0297	0.275	Under-expressed
CACYBP	1q25.1	-0.16	-0.39	0.56	0.38	0.23	0.0297	0.275	Over-expressed
EBP	Xp11.23	-0.59	-0.87	0.56	0.52	0.27	0.0297	0.275	Over-expressed
RGS14	5q35.3	-0.45	-0.21	0.49	0.45	-0.24	0.0298	0.275	Under-expressed
RPGRIP1	14q11.2	0.62	1.07	0.97	0.82	-0.45	0.0298	0.275	Under-expressed
HTRA1	10q26.13	0.26	0.71	0.85	0.89	-0.45	0.0298	0.275	Under-expressed
BRI3	7q21.3	0.46	0.71	0.49	0.47	-0.24	0.0298	0.275	Under-expressed
TRIB2	2p24.3	-0.25	-0.69	1.02	0.78	0.45	0.0299	0.275	Over-expressed
IGKC	2p11.2	3.68	4.35	1.71	1.03	-0.67	0.0299	0.275	Under-expressed
IPO8	12p11.21	0.5	0.23	0.66	0.45	0.27	0.0299	0.275	Over-expressed
IFIH1	2q24.2	2.34	2.92	1.22	1.07	-0.58	0.0299	0.276	Under-expressed
TERF1	8q21.11	-0.02	-0.25	0.49	0.42	0.23	0.03	0.276	Over-expressed
TFAP2C	20q13.31	1.82	1.3	0.98	1.03	0.52	0.03	0.276	Over-expressed
PKIB	6q22.31	-1.22	-0.63	1.31	1.08	-0.59	0.03	0.276	Under-expressed
[truncated: 15,233 more rows]

## Sheet: TPBC
Gene	Cytoband	µ in altered group	µ in unaltered group	σ in altered group	ER2	Log Ratio	p-Value	q-Value	Tendency
[truncated: 7,443 more rows]
