# Supplementary material for: Integrated omics-based pathway analyses uncover CYP epoxygenase-associated networks as theranostic targets for metastatic triple negative breast cancer
Source: J Exp Clin Cancer Res. 2019 May 9;38:187. doi: 10.1186/s13046-019-1187-y (PMC6507159; doi:10.1186/s13046-019-1187-y)
Supplement: Supplementary file 4 — List of nodes related to processes upregulated in CYP epoxyge nase overexpressing TNBC, ER−/PR−/HER2+ and ER+/PR+/TPBC samples. (XLS 107 kb) [file 13046_2019_1187_MOESM4_ESM.xls]

## Sheet: ER_PR
geneset	description	link	C	O	E	R	PValue	FDR	overlapGene	OverlapGene_UserID
GO:0006259	DNA metabolic process	http://amigo.geneontology.org/amigo/term/GO:0006259	947	88	37.3371	2.3569	3.15303e-14	2.69553e-10	641;890;995;1032;1054;1663;1736;1773;1775;1789;2175;3005;3065;3297;3329;3980;4173;4439;4552;4683;4796;5422;5424;5435;5440;5591;5885;5930;5981;6832;6917;6996;7013;7336;7374;7874;8318;8468;8888;8914;9131;9134;9212;9232;9319;9401;10075;10576;10694;10721;10728;10987;22948;23054;23381;23514;23560;23594;25788;26057;26354;27434;27443;29089;50484;51366;54108;54512;55237;55247;55284;57654;63922;79075;7973…	HUWE1;CDKN2D;CEBPG;CCT2;CCT8;POLQ;PTGES3;COPS5;CDCA5;TOP1MT;CTCFL;MCMDC2;DDX11;DKC1;DNASE1;DNASE1L2;DNMT3B;FANCA;CCT5;NCOA6;SMG5;SPIDR;GTPBP4;ORC6;RAD54B;ANKRD17;GNL3;POLM;CECR2;UBE2T;H1F0;HDAC1;HSF1;HSPD1;SWI5;LIG3;MCM4;MSH5;MTRR;NBN;TONSL;RRM2B;UBR5;CHRAC1;POLA1;POLD1;POLR2F;POLR2K;EXOSC4;VRTN;NEIL3;UBE2W;PRKDC;UVSSA;RAD21;RBBP6;RFC1;CHTF18;BLM;SUPV3L1;TCEA1;TDG;TERF1;UBE2V2;UNG;USP7;DSCC1;E2F8…
GO:0051276	chromosome organization	http://amigo.geneontology.org/amigo/term/GO:0051276	597	64	23.5378	2.71903	2.6823e-13	1.14655e-09	332;641;1058;1062;1663;1736;3005;3009;3619;3704;3833;4173;4439;4683;5347;5422;5424;5591;5885;5981;6832;7013;7272;7874;8318;8480;8678;9131;9134;9212;9232;9319;9401;9700;9735;10388;10576;10615;10694;10728;10744;10987;11004;11065;22948;23212;23332;23381;23523;25788;26354;29127;29855;55143;57082;79019;79075;79172;80119;84296;84464;92421;113130;116447	SYCP2;CCT2;CENPA;SPAG5;CENPE;CCT8;PTGES3;PTTG2;COPS5;KIF2C;UBE2C;CDCA5;TOP1MT;DDX11;DKC1;CCT5;RRS1;CLASP1;SMG5;CABIN1;RAD54B;GNL3;RACGAP1;UBN1;H1F0;HIST1H1B;BIRC5;INCENP;ITPA;KIFC1;MCM4;MSH5;NBN;PLK1;POLA1;POLD1;CDCA8;PRKDC;KNL1;RAD21;RFC1;BLM;SUPV3L1;TERF1;TTK;USP7;CENPM;DSCC1;CENPO;PIF1;CDC45;GINS4;SLX4;RAE1;BECN1;AIFM1;CCNE2;AURKB;PTTG1;CHMP4C;TRIP13;RECQL4;ESPL1;KNTC1
GO:0034502	protein localization to chromosome	http://amigo.geneontology.org/amigo/term/GO:0034502	66	17	2.60217	6.53302	4.51381e-10	1.28629e-06	1058;1736;3009;5347;5885;7013;7272;9212;10576;10694;22948;23514;26354;27085;57082;112869;113130	CCT2;CENPA;CCT8;SGF29;CDCA5;DKC1;CCT5;SPIDR;GNL3;MTBP;HIST1H1B;PLK1;KNL1;RAD21;TERF1;TTK;AURKB
GO:0098813	nuclear chromosome segregation	http://amigo.geneontology.org/amigo/term/GO:0098813	282	34	11.1183	3.05801	6.67213e-09	1.426e-05	332;1058;1062;1663;3619;3833;4439;5347;5885;7013;7272;8678;9134;9212;9232;9319;9700;9735;10388;10615;10744;11004;11065;23212;23332;29127;55143;57082;79019;79075;79172;84464;92421;113130	SYCP2;CENPA;SPAG5;CENPE;PTTG2;KIF2C;UBE2C;CDCA5;DDX11;RRS1;CLASP1;RACGAP1;BIRC5;INCENP;KIFC1;MSH5;PLK1;CDCA8;KNL1;RAD21;TERF1;TTK;CENPM;DSCC1;CENPO;SLX4;BECN1;CCNE2;AURKB;PTTG1;CHMP4C;TRIP13;ESPL1;KNTC1
GO:0034470	ncRNA processing	http://amigo.geneontology.org/amigo/term/GO:0034470	398	40	15.6918	2.54909	5.72334e-08	8.57085e-05	16;705;1736;3692;4234;5036;5393;6132;6156;6224;8602;9775;10785;10940;23212;23246;23560;25879;26995;27161;27340;29894;51154;51602;54487;54512;54802;55039;55636;55656;55687;55720;79693;79922;81887;84294;84705;134637;317781;389421	WDR4;POP1;ADAT2;AARS;DKC1;RRS1;BOP1;GTPBP4;DCAF13;TRUB2;AGO2;UTP20;CPSF1;DDX51;EIF6;LIN28B;METTL1;PA2G4;MRTO4;NOP58;EXOSC9;DGCR8;EXOSC4;TRIT1;TRMT12;CHD7;INTS8;TRMU;TSR1;RPL8;RPL30;RPS20;BYSL;YRDC;MRM1;LAS1L;UTP23;GTPBP3;NOP14;EIF4A3
GO:0006396	RNA processing	http://amigo.geneontology.org/amigo/term/GO:0006396	894	69	35.2475	1.95759	6.12229e-08	8.57085e-05	16;705;1736;2332;3297;3692;4234;5036;5393;5435;5440;5511;5930;6132;6156;6224;6634;6832;8106;8602;9343;9584;9775;9924;9991;10212;10785;10940;11066;11189;22827;23144;23212;23246;23560;25879;25980;26986;26995;27037;27161;27340;29894;51001;51154;51602;54487;54512;54802;54845;55039;55094;55636;55656;55687;55720;79084;79693;79922;81887;84294;84705;84991;96764;134637;196441;317781;340390;389421	DDX39A;WDR4;POP1;SNRNP35;CELF3;ADAT2;AARS;DKC1;ZFC3H1;PUF60;ZC3H3;RRS1;BOP1;FMR1;GTPBP4;DCAF13;AAR2;PABPC1;TRUB2;TRMT2A;AGO2;UTP20;CPSF1;DDX51;HSF1;WDR97;EIF6;LIN28B;METTL1;PA2G4;MTERF3;MRTO4;NOP58;EXOSC9;POLR2F;POLR2K;DGCR8;EXOSC4;TRIT1;ESRP1;TRMT12;GPATCH1;PPP1R8;CHD7;INTS8;TRMU;TSR1;RBBP6;RPL8;RPL30;RPS20;SNRPD3;SUPV3L1;BYSL;WDR77;YRDC;MRM1;PABPN1;LAS1L;UTP23;GTPBP3;RBM17;NOP14;EFTUD2;RBM39;TG…
GO:0006281	DNA repair	http://amigo.geneontology.org/amigo/term/GO:0006281	497	46	19.5951	2.34753	7.01789e-08	8.57085e-05	641;1032;1054;1663;2175;3980;4439;4683;4796;5422;5424;5435;5440;5591;5885;5981;6917;6996;7336;7374;7874;8318;8914;9232;9319;9401;10075;10721;10987;23054;23514;25788;27434;29089;50484;51366;55247;55284;57654;80119;84296;84464;90381;91419;113130;375757	HUWE1;CDKN2D;CEBPG;POLQ;COPS5;CDCA5;DDX11;FANCA;NCOA6;SPIDR;RAD54B;POLM;UBE2T;SWI5;LIG3;MSH5;NBN;TONSL;RRM2B;UBR5;POLA1;POLD1;POLR2F;POLR2K;NEIL3;UBE2W;PRKDC;UVSSA;RAD21;RFC1;BLM;TCEA1;TDG;UBE2V2;UNG;USP7;PIF1;CDC45;GINS4;SLX4;TIMELESS;TICRR;ATP23;PTTG1;TRIP13;RECQL4
GO:0033044	regulation of chromosome organization	http://amigo.geneontology.org/amigo/term/GO:0033044	136	21	5.36204	3.91642	8.15015e-08	8.70945e-05	1062;1663;1736;4683;5347;5885;7013;7272;7874;8678;9212;9700;10576;10694;11065;22948;23381;26354;80119;84464;113130	CCT2;CENPE;CCT8;UBE2C;CDCA5;DDX11;DKC1;CCT5;SMG5;GNL3;NBN;PLK1;RAD21;TERF1;TTK;USP7;PIF1;SLX4;BECN1;AURKB;ESPL1
GO:0007059	chromosome segregation	http://amigo.geneontology.org/amigo/term/GO:0007059	329	35	12.9714	2.69824	9.80604e-08	9.31465e-05	332;1058;1062;1663;3619;3833;4439;5347;5885;7013;7272;8678;9134;9212;9232;9319;9700;9735;10388;10615;10744;11004;11065;23212;23332;29127;55143;57082;79019;79075;79172;84464;92421;113130;116447	SYCP2;CENPA;SPAG5;CENPE;PTTG2;KIF2C;UBE2C;CDCA5;TOP1MT;DDX11;RRS1;CLASP1;RACGAP1;BIRC5;INCENP;KIFC1;MSH5;PLK1;CDCA8;KNL1;RAD21;TERF1;TTK;CENPM;DSCC1;CENPO;SLX4;BECN1;CCNE2;AURKB;PTTG1;CHMP4C;TRIP13;ESPL1;KNTC1
GO:0022402	cell cycle process	http://amigo.geneontology.org/amigo/term/GO:0022402	1288	89	50.7816	1.7526	1.13988e-07	9.74484e-05	332;641;890;995;1032;1058;1062;1663;2175;3297;3619;3833;4173;4193;4282;4439;4683;5036;5116;5347;5422;5471;5591;5688;5717;5885;5902;6496;6790;6873;7013;7272;7332;7564;8318;8468;8480;8678;8851;8914;9134;9212;9232;9238;9319;9662;9700;9735;9897;10197;10247;10388;10615;10744;11004;11065;11190;23133;23212;23291;23332;23594;25788;26057;27085;27443;29127;55143;55787;57082;58490;79019;79075;79172;79733;79…	PSME3;RIDA;CDKN2D;SYCP2;CENPA;SPAG5;CENPE;PTTG2;KIF2C;UBE2C;CEP250;CDCA5;SYNE4;DDX11;FANCA;PHF8;RRS1;FBXW11;CLASP1;ORC6;RAD54B;ANKRD17;MTBP;CECR2;RACGAP1;HSF1;BIRC5;INCENP;KIFC1;MCM4;MDM2;MIF;MSH5;NBN;PA2G4;PCNT;PLK1;POLA1;PPAT;CDCA8;TXLNG;PRKDC;PSMA7;KNL1;PSMD11;RPRD1B;RAD21;RANBP1;BLM;SIX3;AURKA;TAF2;TERF1;TTK;UBE2L3;ZNF16;CENPM;DSCC1;CENPO;E2F8;CSPP1;ATAD5;VCPIP1;CDK5RAP3;TUBB1;CDC45;CDCA3;SLX…
GO:0044265	cellular macromolecule catabolic process	http://amigo.geneontology.org/amigo/term/GO:0044265	952	71	37.5343	1.89161	1.48663e-07	0.000115538	1773;1775;2332;3005;3297;3326;3646;4193;5347;5393;5476;5511;5688;5717;5902;5930;6132;6156;6224;6599;6790;6832;6921;7332;7336;7874;8237;9131;9212;9232;9775;9924;10075;10197;10221;10277;10425;10940;11047;11059;11065;11236;22882;23072;23291;23381;23753;25841;25897;26986;27161;27443;51154;51160;51366;54442;54512;55175;55284;55737;57563;57602;65264;79048;79139;80279;81858;83940;91147;92421;389421	HUWE1;PSME3;TRIB1;UBE4B;ARIH2;POP1;ADRM1;WWP1;UBE2C;RNF139;DNASE1;DNASE1L2;ZHX2;HECW1;FBXW11;FMR1;SMG5;SDF2L1;ABTB2;RNF19A;PABPC1;AGO2;CECR2;H1F0;HSF1;HSP90AB1;EIF3E;LIN28B;MDM2;MRTO4;VPS28;UBR5;PLK1;EXOSC9;KCTD5;EXOSC4;CTSA;PPP1R8;KLHL11;UBE2W;VPS35;PSMA7;PSMD11;KLHL8;USP36;RANBP1;RBBP6;RPL8;RPL30;RPS20;UBE2Z;SMARCC1;AURKA;SUPV3L1;ELOC;UBE2L3;UBE2V2;USP7;SECISBP2;DERL1;CDK5RAP3;SHARPIN;USP11;TAT…
GO:0006261	DNA-dependent DNA replication	http://amigo.geneontology.org/amigo/term/GO:0006261	143	21	5.63802	3.72471	1.96329e-07	0.000126352	641;890;1663;3980;4173;4683;4796;5422;5424;5981;7013;8318;9134;10721;23594;50484;63922;79075;79733;84296;90381	POLQ;DDX11;ORC6;LIG3;MCM4;NBN;TONSL;RRM2B;POLA1;POLD1;RFC1;CHTF18;BLM;TERF1;DSCC1;E2F8;CDC45;GINS4;CCNA2;TICRR;CCNE2
GO:0007049	cell cycle	http://amigo.geneontology.org/amigo/term/GO:0007049	1684	108	66.3946	1.62664	1.96901e-07	0.000126352	332;641;734;890;995;1032;1058;1062;1663;1870;1875;2079;2175;3297;3619;3833;3980;4173;4193;4282;4439;4683;5036;5116;5347;5422;5471;5591;5688;5717;5781;5885;5902;5933;6496;6790;6873;7013;7272;7332;7564;8318;8468;8480;8678;8851;8914;9134;9212;9232;9238;9319;9662;9700;9735;9821;9897;10197;10247;10388;10397;10615;10744;10771;10987;11004;11065;11190;23133;23212;23246;23291;23332;23513;23560;23594;25788…	PSME3;RIDA;CDKN2D;SYCP2;NDRG1;CENPA;SPAG5;CENPE;PTTG2;ZMYND11;COPS5;KIF2C;UBE2C;CEP250;CDCA5;CTCFL;SYNE4;DDX11;E2F2;E2F5;ERH;FANCA;PHF8;RRS1;BOP1;FBXW11;CLASP1;SCRIB;GTPBP4;ORC6;RAD54B;ANKRD17;MTBP;CECR2;RACGAP1;HSF1;BIRC5;INCENP;KIFC1;LIG3;MCM4;MDM2;MIF;MSH5;NBN;PA2G4;PCNT;PLK1;POLA1;NLE1;PPAT;CDCA8;TXLNG;PRKDC;LIN37;PSMA7;KNL1;PSMD11;PTPN11;RPRD1B;RAD21;RANBP1;RBL1;CHTF18;BLM;SIX3;AURKA;TAF2;TE…
GO:0006260	DNA replication	http://amigo.geneontology.org/amigo/term/GO:0006260	294	32	11.5915	2.76065	2.06916e-07	0.000126352	641;890;995;1663;3980;4173;4683;4796;5422;5424;5930;5981;7013;8318;8888;8914;9134;9401;10721;23054;23560;23594;26057;50484;63922;79075;79733;84296;84464;90381;116447;157777	POLQ;TOP1MT;MCMDC2;DDX11;NCOA6;GTPBP4;ORC6;ANKRD17;LIG3;MCM4;NBN;TONSL;RRM2B;POLA1;POLD1;RBBP6;RFC1;CHTF18;BLM;TERF1;DSCC1;E2F8;CDC45;GINS4;SLX4;MCM3AP;CCNA2;TIMELESS;TICRR;CCNE2;RECQL4;CDC25C
GO:0000819	sister chromatid segregation	http://amigo.geneontology.org/amigo/term/GO:0000819	215	26	8.47675	3.06721	3.80204e-07	0.000206414	332;1058;1062;1663;3619;3833;5347;5885;7272;8678;9212;9700;9735;10615;11004;11065;23212;23332;29127;55143;57082;79019;79075;79172;92421;113130	CENPA;SPAG5;CENPE;KIF2C;UBE2C;CDCA5;DDX11;RRS1;CLASP1;RACGAP1;BIRC5;INCENP;KIFC1;PLK1;CDCA8;KNL1;RAD21;TTK;CENPM;DSCC1;CENPO;BECN1;AURKB;CHMP4C;ESPL1;KNTC1
GO:0000478	endonucleolytic cleavage involved in rRNA processing	http://amigo.geneontology.org/amigo/term/GO:0000478	14	7	0.551974	12.6817	3.86317e-07	0.000206414	8602;23212;23246;27340;55720;81887;84294	RRS1;BOP1;UTP20;TSR1;LAS1L;UTP23;NOP14
GO:0090305	nucleic acid phosphodiester bond hydrolysis	http://amigo.geneontology.org/amigo/term/GO:0090305	274	30	10.8029	2.77702	4.37364e-07	0.000219943	1773;1775;3005;3297;5393;5422;5424;5511;5981;8602;9131;9924;10247;10940;23144;23212;23246;23381;27161;27340;27443;29894;51110;54487;54512;55720;81887;83940;84294;137902	RIDA;POP1;PXDNL;DNASE1;DNASE1L2;ZC3H3;RRS1;BOP1;SMG5;AGO2;UTP20;CECR2;CPSF1;H1F0;HSF1;LACTB2;EXOSC9;POLA1;POLD1;DGCR8;EXOSC4;PPP1R8;TSR1;RFC1;LAS1L;TATDN1;UTP23;NOP14;AIFM1;PAN2
GO:0006974	cellular response to DNA damage stimulus	http://amigo.geneontology.org/amigo/term/GO:0006974	767	59	30.2403	1.95104	6.63476e-07	0.000315114	641;995;1032;1054;1663;2175;2332;3980;4193;4282;4439;4683;4796;5347;5422;5424;5435;5440;5591;5781;5885;5930;5981;6790;6917;6996;7336;7374;7874;8318;8914;9232;9319;9401;10075;10212;10397;10721;10987;23054;23514;25788;27434;29089;50484;51366;55247;55284;57654;64949;79915;80119;80279;84296;84464;90381;91419;113130;375757	HUWE1;DDX39A;CDKN2D;NDRG1;CEBPG;POLQ;COPS5;CDCA5;DDX11;FANCA;NCOA6;FMR1;SPIDR;RAD54B;POLM;UBE2T;SWI5;LIG3;MDM2;MIF;MSH5;NBN;TONSL;RRM2B;UBR5;PLK1;POLA1;POLD1;POLR2F;POLR2K;NEIL3;UBE2W;PRKDC;UVSSA;PTPN11;RAD21;RBBP6;RFC1;BLM;MRPS26;AURKA;TCEA1;TDG;UBE2V2;UNG;USP7;ATAD5;PIF1;CDK5RAP3;CDC45;GINS4;SLX4;TIMELESS;TICRR;ATP23;PTTG1;TRIP13;RECQL4;CDC25C
GO:0034660	ncRNA metabolic process	http://amigo.geneontology.org/amigo/term/GO:0034660	560	47	22.079	2.12872	8.872e-07	0.000379234	16;705;1663;1736;3692;4234;5036;5393;5435;5440;6132;6156;6224;8468;8602;9775;10785;10849;10940;11189;23212;23246;23560;25879;26995;27161;27340;29894;51154;51602;54487;54512;54802;55039;55636;55656;55687;55720;58490;79693;79922;81887;84294;84705;134637;317781;389421	WDR4;CD3EAP;POP1;CELF3;ADAT2;AARS;DDX11;DKC1;RRS1;BOP1;GTPBP4;DCAF13;TRUB2;AGO2;UTP20;CPSF1;DDX51;EIF6;LIN28B;METTL1;PA2G4;MRTO4;NOP58;EXOSC9;POLR2F;POLR2K;DGCR8;EXOSC4;TRIT1;TRMT12;CHD7;INTS8;TRMU;TSR1;RPRD1B;RPL8;RPL30;RPS20;BYSL;YRDC;MRM1;LAS1L;UTP23;FKBP6;GTPBP3;NOP14;EIF4A3

## Sheet: HER_2
geneset	description	link	C	O	E	R	PValue	FDR	overlapGene	OverlapGene_UserID
GO:0001775	cell activation	http://amigo.geneontology.org/amigo/term/GO:0001775	871	290	109.183	2.65609	0	0	101;150;199;239;301;348;355;387;391;399;409;558;567;581;596;677;683;684;695;836;911;912;914;915;917;919;920;921;923;931;939;940;941;942;944;952;958;972;973;974;998;1235;1236;1269;1326;1380;1435;1437;1493;1524;1604;1606;1794;1803;1880;1906;1907;1960;2056;2185;2207;2242;2268;2322;2323;2529;2534;2767;2778;2811;2841;2934;3071;3087;3109;3111;3113;3115;3119;3122;3127;3133;3135;3142;3162;3175;3445;3458;…	TSPAN32;ADAM8;EBI3;RNF41;IKZF1;TLR6;NDRG1;GPNMB;UBD;BATF;PDPN;CD226;TNFSF13B;CPLX2;LILRB1;RIPK3;BTN3A1;CORO1A;CMTM7;CD300A;NLRP3;CYGB;BATF2;SH2D1B;JAML;CCR6;CCR7;CNR2;MAP3K8;CR2;CSF1;CSF2;CD300LF;PIK3R6;CTLA4;ADRA2A;BTLA;CX3CR1;CD55;DGKA;DOCK2;DPP4;GPR183;EDN1;EDN2;EGR3;NLRC3;AIF1;TXLNA;GAPT;EPO;PTK2B;FCER1G;FES;FGR;FLT3;FLT3LG;PIK3R5;IL17RA;ALOX12;FUT7;FYN;ZNF683;PTPN22;STAP1;LAT;SIT1;GNA11;GNAS…
GO:0001816	cytokine production	http://amigo.geneontology.org/amigo/term/GO:0001816	616	179	77.2179	2.31812	0	0	19;101;150;301;405;409;554;558;567;684;695;718;719;834;838;914;920;923;940;941;942;943;948;958;965;972;1149;1236;1240;1437;1535;1536;1604;1660;2207;2219;2268;2532;2841;3071;3113;3115;3133;3135;3140;3162;3357;3394;3428;3458;3553;3558;3566;3568;3570;3572;3586;3594;3600;3606;3620;3659;3662;3665;3702;3717;3718;3902;3937;3952;3965;3988;4049;4050;4060;4063;4067;4094;4615;4773;5027;5293;5294;5371;5552;5…	ADAM8;EBI3;NUTF2;CD96;TLR6;KLF2;GPNMB;BATF;AGPAT1;IGF2BP2;CD226;HPSE;LILRB1;RIPK3;BTN3A2;BTN3A1;TREX1;NLRP3;CIDEA;GBP5;CCR7;CMKLR1;CSF2;ADRA2A;CYBA;CYBB;CD55;DHX9;ABCA1;NLRC3;FCER1G;FCN1;FGR;NLRP1;CARD8;SYT11;LY96;IL17RA;ACKR1;PTPN22;CCDC88B;GPR18;TRIB2;CD274;HILPDA;ANXA1;NCKAP1L;HLA-DPA1;HLA-DPB1;HLA-E;HLA-G;MR1;HMOX1;HTR2B;FFAR4;IRF8;TMEM173;IFI16;IFNG;IL1B;IL2;IL4R;IL5RA;IL6R;IL6ST;IL10;IL12RB…
GO:0001817	regulation of cytokine production	http://amigo.geneontology.org/amigo/term/GO:0001817	559	161	70.0727	2.29761	0	0	101;150;301;405;409;558;567;684;695;718;719;834;838;914;920;923;940;941;942;943;948;958;965;972;1149;1236;1240;1437;1535;1536;1660;2207;2219;2268;2532;2841;3071;3113;3115;3133;3135;3162;3357;3394;3428;3458;3553;3558;3566;3568;3570;3572;3586;3594;3600;3606;3620;3659;3662;3665;3717;3718;3902;3952;3965;4049;4050;4060;4063;4067;4615;5027;5371;5552;5591;5724;5734;6348;6363;6375;6504;6693;6737;6778;686…	ADAM8;EBI3;NUTF2;CD96;TLR6;KLF2;GPNMB;AGPAT1;IGF2BP2;CD226;HPSE;LILRB1;RIPK3;TREX1;NLRP3;CIDEA;GBP5;CCR7;CMKLR1;CSF2;ADRA2A;CYBA;CYBB;DHX9;NLRC3;FCER1G;FCN1;FGR;NLRP1;CARD8;SYT11;LY96;IL17RA;ACKR1;PTPN22;CCDC88B;GPR18;TRIB2;CD274;HILPDA;ANXA1;NCKAP1L;HLA-DPA1;HLA-DPB1;HLA-E;HLA-G;HMOX1;HTR2B;FFAR4;IRF8;TMEM173;IFI16;IFNG;IL1B;IL2;IL4R;IL5RA;IL6R;IL6ST;IL10;IL12RB1;IL15;IL18;IDO1;IRF1;IRF4;IRF7;JA…
GO:0001819	positive regulation of cytokine production	http://amigo.geneontology.org/amigo/term/GO:0001819	374	118	46.8823	2.51694	0	0	101;150;301;405;567;718;719;834;838;914;920;923;940;941;942;943;948;958;965;972;1236;1437;1535;1536;1660;2207;2219;2268;3113;3115;3133;3135;3162;3357;3394;3428;3458;3553;3558;3566;3570;3572;3586;3594;3600;3606;3620;3659;3662;3665;3717;3952;3965;4049;4050;4060;4063;4615;5027;5591;5724;5734;6348;6363;6375;6504;6693;6778;6868;7040;7096;7097;7098;7099;7294;8013;8764;9208;9308;9370;9447;10148;10333;10…	ADAM8;EBI3;TLR6;AGPAT1;CD226;HPSE;NLRP3;GBP5;CCR7;CSF2;ADRA2A;CYBA;CYBB;DHX9;FCER1G;FCN1;FGR;NLRP1;CARD8;LY96;IL17RA;PTPN22;CCDC88B;CD274;HILPDA;ANXA1;HLA-DPA1;HLA-DPB1;HLA-E;HLA-G;HMOX1;HTR2B;IRF8;TMEM173;IFI16;IFNG;IL1B;IL2;IL4R;IL6R;IL6ST;IL10;IL12RB1;IL15;IL18;IDO1;IRF1;IRF4;IRF7;JAK2;LEP;LGALS9;LTA;ARNT;LTB;LUM;LY9;MYD88;P2RX7;FOXP3;TLR7;TLR8;IL23A;CD244;SASH3;AKIRIN2;POLR3B;PRKDC;CRTAM;B2M;…
GO:0002250	adaptive immune response	http://amigo.geneontology.org/amigo/term/GO:0002250	336	146	42.1188	3.46638	0	0	301;355;567;608;695;713;716;717;718;729;730;910;911;913;920;923;939;940;941;942;958;962;972;973;974;1075;1235;1378;1380;1493;1512;1514;1520;1604;1880;2185;2207;2534;3119;3133;3142;3445;3458;3543;3553;3558;3566;3572;3575;3586;3594;3606;3659;3662;3665;3702;3717;3718;3903;4049;4063;4067;4068;4277;4292;5027;5293;5294;5452;5532;5579;5777;5788;5819;5873;6363;6375;6504;6693;6778;6868;6890;7040;7099;7294…	EBI3;TLR6;BTN3A3;CLEC10A;BATF;CD226;TNFSF13B;MASP2;CTSC;LILRB1;LILRB5;LILRB4;LILRA1;LILRA3;LILRA2;RIPK3;BTN3A2;BTN3A1;NLRP3;SH2D1B;CCR6;CR1;CR2;CTLA4;CTSH;CTSL;BTLA;CTSS;CD55;CLEC4C;GPR183;GAPT;PTK2B;FCER1G;LILRA4;FYN;ZNF683;NCR3;LAT;LAMP3;SIT1;TBX21;ANXA1;CD209;HLA-DQB1;HLA-E;HLX;CLEC4D;CLEC4G;IFNA8;IFNG;IGLL1;FAS;IL1B;IL2;IL4R;IL6ST;IL7R;IL10;IL12RB1;IL18;IRF1;IRF4;IRF7;ITK;JAK2;JAK3;LAIR1;LTA;…
GO:0002252	immune effector process	http://amigo.geneontology.org/amigo/term/GO:0002252	659	217	82.6081	2.62686	0	0	301;355;409;567;596;664;684;695;713;716;717;718;719;729;730;911;917;919;920;939;940;941;942;948;958;972;998;1075;1174;1235;1378;1380;1511;1512;1604;1675;1794;1880;2185;2207;2219;2242;2268;2529;2534;3055;3071;3075;3109;3119;3133;3142;3162;3428;3433;3434;3437;3445;3458;3543;3553;3558;3559;3566;3575;3586;3588;3594;3600;3606;3659;3662;3665;3669;3683;3718;3822;3902;3932;3936;3952;3958;3965;3984;4049;4…	TSPAN32;ARPC2;CD96;TRIM22;IRF9;BTN3A3;ATG7;BATF;ARPC1A;CD226;MASP2;CTSC;CPLX2;LILRB1;IFI44L;RIPK3;BTN3A2;CORO1A;CD300A;NLRP3;SH2D1B;TAGAP;AP1S1;CCR6;CR1;CR2;PIK3R6;CTSG;CTSH;CD55;APOBEC3H;CFD;DOCK2;GPR183;APOBEC3F;GAPT;PTK2B;FCER1G;FCN1;FES;FGR;IFIT5;FUT7;FYN;ZNF683;NCR3;SAMHD1;LAT;APOBEC3C;MILR1;TBX21;ANXA1;HCK;NCKAP1L;CFH;HLA-DMB;HLA-DQB1;HLA-E;HLX;HMOX1;CLEC4D;CLEC4G;TMEM173;IFI16;IFIT2;IFIT1;…
GO:0002253	activation of immune response	http://amigo.geneontology.org/amigo/term/GO:0002253	482	158	60.4205	2.61501	0	0	101;409;581;596;640;695;713;716;717;718;719;729;730;784;915;917;919;920;930;940;942;948;952;973;974;998;1236;1378;1380;1493;1508;1513;1514;1520;1535;1604;1675;2099;2207;2219;2268;2358;2359;2534;2672;3055;3071;3075;3113;3115;3119;3122;3127;3384;3385;3428;3458;3543;3659;3662;3665;3684;3689;3702;3932;3937;3958;3965;3984;4064;4067;4277;4332;4615;4773;4893;5199;5293;5296;5359;5579;5583;5594;5627;5641;…	ADAM8;ARPC2;PSME3;TLR6;ARPC1A;RBCK1;CD226;MASP2;BTN3A1;CD300A;CCR7;CR1;CR2;CTLA4;CTSB;CTSK;CTSL;CTSS;CYBA;CD55;CFD;CLEC4C;ESR1;FCER1G;FCN1;FGR;FPR2;FPR3;LY96;FYN;GCSAM;PTPN22;STAP1;GFI1;LAT;HCK;NCKAP1L;CFH;CD209;HLA-DPA1;HLA-DPB1;HLA-DQB1;HLA-DRA;HLA-DRB5;CLEC4D;ICAM2;ICAM3;TMEM173;IFI16;IFNG;IGLL1;IRF1;IRF4;IRF7;ITGAM;ITGB2;ITK;LCK;LCP2;LGALS3;LGALS9;LIMK1;CD180;LYN;ARRB2;MICB;MNDA;MYD88;NFATC2;…
GO:0002263	cell activation involved in immune response	http://amigo.geneontology.org/amigo/term/GO:0002263	217	82	27.2017	3.01451	0	0	301;695;911;940;941;942;958;1235;1794;1880;2185;2207;2242;2268;3109;3142;3162;3445;3458;3558;3566;3586;3594;3606;3662;3683;3718;3936;3958;3965;4063;4064;4067;4242;4292;5293;5294;5724;5734;5873;5880;6348;6363;6504;6778;6810;7040;7098;7099;7374;7462;7535;8013;8320;8832;9156;9341;9452;9846;10538;10814;10859;11151;11314;27040;30009;50943;51561;51744;54518;55361;79915;84106;84868;90865;114548;117157;2…	BATF;CPLX2;LILRB1;CORO1A;CD300A;NLRP3;SH2D1B;CCR6;DOCK2;GPR183;GAPT;PTK2B;FCER1G;FES;FGR;ZNF683;LAT;MILR1;TBX21;ANXA1;HLA-DMB;HLX;HMOX1;CLEC4D;IFNA8;IFNG;IL2;IL4R;IL10;IL12RB1;IL18;IRF4;ITGAL;JAK3;LCP1;LGALS3;LGALS9;LY9;CD180;LYN;MFNG;MLH1;FOXP3;IL23A;CD244;PIK3CD;PIK3CG;APBB1IP;PI4K2A;PTAFR;PTGER4;RAB27A;RAC2;CCL3;CCL19;SLAMF1;STAT6;STX4;BTK;TGFB1;TLR3;TLR4;CCR2;UNG;LAT2;ZAP70;ATAD5;NR4A3;EOMES;…
GO:0002274	myeloid leukocyte activation	http://amigo.geneontology.org/amigo/term/GO:0002274	158	73	19.8059	3.68577	0	0	199;399;695;914;942;972;1269;1435;1437;1524;1794;1907;2207;2242;2268;2323;3162;3566;3579;3586;3662;3937;3965;4067;5293;5294;5359;5724;5791;5819;5880;6348;6352;6504;6688;6810;7040;7048;7096;7097;7098;7099;7462;7535;8013;8832;9341;9846;10077;10333;10397;10537;10538;10666;10814;11314;26228;27040;51284;51311;51744;55361;55509;57580;79155;81501;84106;84868;90865;116071;146722;284021;729230	TSPAN32;TLR6;NDRG1;UBD;BATF;CD226;CPLX2;CD300A;BATF2;CNR2;CSF1;CSF2;CD300LF;CX3CR1;DOCK2;EDN2;AIF1;FCER1G;FES;FGR;FLT3LG;STAP1;LAT;MILR1;HMOX1;IL4R;CXCR2;IL10;IRF4;LCP2;LGALS9;RHOH;LYN;TLR7;TLR8;CD244;PIK3CD;PIK3CG;PLSCR1;PI4K2A;BATF3;PTAFR;PREX1;PTPRE;NECTIN2;RAC2;CCL3;CCL5;SLAMF1;SPI1;STX4;BTK;TGFB1;TGFBR2;TLR1;TLR2;TLR3;TLR4;CCR2;LAT2;ZAP70;TNIP2;NR4A3;DCSTAMP;PRAM1;HAVCR2;CD84;IL33;CD2;VAMP3;…
GO:0002366	leukocyte activation involved in immune response	http://amigo.geneontology.org/amigo/term/GO:0002366	215	82	26.951	3.04255	0	0	301;695;911;940;941;942;958;1235;1794;1880;2185;2207;2242;2268;3109;3142;3162;3445;3458;3558;3566;3586;3594;3606;3662;3683;3718;3936;3958;3965;4063;4064;4067;4242;4292;5293;5294;5724;5734;5873;5880;6348;6363;6504;6778;6810;7040;7098;7099;7374;7462;7535;8013;8320;8832;9156;9341;9452;9846;10538;10814;10859;11151;11314;27040;30009;50943;51561;51744;54518;55361;79915;84106;84868;90865;114548;117157;2…	BATF;CPLX2;LILRB1;CORO1A;CD300A;NLRP3;SH2D1B;CCR6;DOCK2;GPR183;GAPT;PTK2B;FCER1G;FES;FGR;ZNF683;LAT;MILR1;TBX21;ANXA1;HLA-DMB;HLX;HMOX1;CLEC4D;IFNA8;IFNG;IL2;IL4R;IL10;IL12RB1;IL18;IRF4;ITGAL;JAK3;LCP1;LGALS3;LGALS9;LY9;CD180;LYN;MFNG;MLH1;FOXP3;IL23A;CD244;PIK3CD;PIK3CG;APBB1IP;PI4K2A;PTAFR;PTGER4;RAB27A;RAC2;CCL3;CCL19;SLAMF1;STAT6;STX4;BTK;TGFB1;TLR3;TLR4;CCR2;UNG;LAT2;ZAP70;ATAD5;NR4A3;EOMES;…
GO:0002429	immune response-activating cell surface receptor signaling pathway	http://amigo.geneontology.org/amigo/term/GO:0002429	299	105	37.4807	2.80144	0	0	581;596;640;695;719;784;915;917;919;920;930;940;952;973;974;998;1236;1378;1380;1493;2207;2219;2268;2358;2359;2534;3055;3071;3113;3115;3119;3122;3127;3384;3385;3458;3543;3702;3932;3937;3958;3984;4067;4277;4332;4773;4893;5293;5296;5359;5579;5583;5594;5687;5689;5696;5698;5699;5700;5706;5709;5718;5720;5721;5728;5777;5788;5795;5906;7294;7334;7409;7454;7456;7462;7535;8013;9402;9404;9473;9840;9844;10109…	ARPC2;PSME3;ARPC1A;RBCK1;CD226;BTN3A1;CD300A;CCR7;CR1;CR2;CTLA4;CLEC4C;FCER1G;FCN1;FGR;FPR2;FPR3;FYN;GCSAM;PTPN22;STAP1;LAT;HCK;NCKAP1L;CD209;HLA-DPA1;HLA-DPB1;HLA-DQB1;HLA-DRA;HLA-DRB5;CLEC4D;ICAM2;ICAM3;IFNG;IGLL1;ITK;LCK;LCP2;LGALS3;LIMK1;LYN;MICB;MNDA;NFATC2;NRAS;TRAT1;CLEC4A;FOXP3;PIK3CD;PIK3R2;UBASH3A;PLSCR1;LAX1;PRKCB;PRKCH;MAPK1;PSMA6;PSMB1;PSMB8;PSMB9;PSMB10;PSMC1;PSMC6;PSMD3;PSMD12;PSME…
GO:0002443	leukocyte mediated immunity	http://amigo.geneontology.org/amigo/term/GO:0002443	280	114	35.099	3.24795	0	0	355;409;567;684;695;713;716;717;718;729;730;939;940;958;972;1075;1235;1378;1380;1511;1512;1604;2207;2242;2268;3119;3133;3162;3458;3543;3553;3558;3566;3575;3586;3594;3665;3718;3822;3902;3952;3965;4049;4067;4068;4277;4292;5027;5272;5293;5294;5452;5532;5724;5777;5788;5819;5873;5880;6348;6375;6504;6693;6778;6810;6868;7040;7098;7099;7374;7409;7454;7462;7535;8013;8832;9156;9341;9846;10225;10384;10538;1…	CD96;BTN3A3;BATF;CD226;MASP2;CTSC;CPLX2;LILRB1;RIPK3;BTN3A2;CORO1A;CD300A;NLRP3;SH2D1B;CCR6;CR1;CR2;PIK3R6;CTSG;CTSH;CD55;GAPT;FCER1G;FES;FGR;NCR3;LAT;MILR1;TBX21;HLA-DQB1;HLA-E;HMOX1;CLEC4G;IFNG;IGLL1;FAS;IL1B;IL2;IL4R;IL7R;IL10;IL12RB1;IRF7;JAK3;KLRC2;LAG3;LEP;LGALS9;LTA;LYN;SH2D1A;ARRB2;MICB;MLH1;P2RX7;FOXP3;TLR8;IL23A;SERPINB9;PIK3CD;PIK3CG;SASH3;POU2F2;PPP3CB;PI4K2A;CRTAM;B2M;PTAFR;PTPN6;SLA…
GO:0002449	lymphocyte mediated immunity	http://amigo.geneontology.org/amigo/term/GO:0002449	210	84	26.3243	3.19097	0	0	355;409;567;695;713;716;717;718;729;730;939;940;958;972;1075;1235;1378;1380;1512;1604;2207;3119;3133;3458;3543;3553;3558;3566;3575;3586;3594;3665;3822;3902;3952;3965;4049;4068;4277;4292;5027;5272;5452;5532;5777;5788;5819;5873;6375;6504;6693;6778;7040;7374;7409;7454;9156;10225;10384;10538;10666;10747;10859;11035;11118;11151;30009;50943;51311;51561;54440;56253;57823;64005;79915;84174;84868;91543;11…	CD96;BTN3A3;BATF;CD226;MASP2;CTSC;LILRB1;RIPK3;BTN3A2;CORO1A;NLRP3;SH2D1B;CCR6;CR1;CR2;PIK3R6;CTSH;CD55;GAPT;FCER1G;NCR3;TBX21;HLA-DQB1;HLA-E;CLEC4G;IFNG;IGLL1;FAS;IL1B;IL2;IL4R;IL7R;IL10;IL12RB1;IRF7;KLRC2;LAG3;LEP;LGALS9;LTA;SH2D1A;ARRB2;MICB;MLH1;P2RX7;FOXP3;TLR8;IL23A;SERPINB9;SASH3;POU2F2;PPP3CB;CRTAM;B2M;PTPN6;SLAMF7;PTPRC;NECTIN2;RAB27A;XCL1;MYO1G;SLAMF1;SPN;STAT6;BTK;TGFB1;C1QB;C1S;C2;C3;…
GO:0002460	adaptive immune response based on somatic recombination of immune receptors built from immunoglobulin superfamily domains	http://amigo.geneontology.org/amigo/term/GO:0002460	212	88	26.575	3.31139	0	0	301;355;567;695;713;716;717;718;729;730;920;939;940;941;958;972;1075;1235;1378;1380;1512;1604;2207;3119;3133;3142;3458;3543;3553;3558;3566;3575;3586;3594;3606;3662;3665;3718;4049;4063;4277;4292;5027;5452;5532;5777;5788;5819;5873;6363;6375;6504;6693;6778;6868;7040;7099;7374;7454;9156;10148;10333;10384;10538;10666;10673;10747;10859;11035;11118;30009;50943;51311;51561;54440;56253;64005;79915;84174;8…	EBI3;TLR6;BTN3A3;BATF;CD226;TNFSF13B;MASP2;CTSC;LILRB1;RIPK3;BTN3A2;NLRP3;CCR6;CR1;CR2;CTSH;CD55;GAPT;FCER1G;NCR3;TBX21;ANXA1;HLA-DQB1;HLA-E;HLX;CLEC4G;IFNG;IGLL1;FAS;IL1B;IL2;IL4R;IL7R;IL10;IL12RB1;IL18;IRF4;IRF7;JAK3;LTA;LY9;MICB;MLH1;P2RX7;FOXP3;TLR8;IL23A;SASH3;POU2F2;PPP3CB;CRTAM;B2M;PTPN6;PTPRC;NECTIN2;RAB27A;CCL19;XCL1;MYO1G;SLAMF1;SPN;STAT6;ADAM17;BTK;TGFB1;TLR4;C1QB;C1S;C2;C3;C6;CCR2;C7;…
GO:0002520	immune system development	http://amigo.geneontology.org/amigo/term/GO:0002520	781	202	97.9012	2.0633	0	0	101;301;355;399;405;558;567;581;596;677;695;836;843;863;864;912;914;915;920;939;940;941;942;944;958;972;973;974;998;1230;1235;1236;1380;1435;1437;1493;1794;1880;1960;2056;2185;2200;2207;2242;2313;2322;2323;2353;2529;2672;2778;2841;3059;3071;3087;3111;3135;3142;3175;3214;3313;3394;3428;3445;3458;3558;3559;3566;3574;3575;3586;3594;3600;3606;3620;3659;3662;3665;3676;3702;3717;3718;3932;3952;3953;395…	ADAM8;RNF41;IKZF1;KLF2;UBD;BATF;EBP;POLQ;LILRB1;LILRB4;RIPK3;BVES;CMTM7;NLRP3;ARL11;BATF2;CCR1;CCR6;CCR7;CD109;CR2;GAB3;CSF1;CSF2;PIK3R6;CTLA4;DOCK2;GPR183;EGR3;EPO;PTK2B;FBN1;FCER1G;FES;NCOA6;FLI1;FLT3;FLT3LG;FOS;SSBP3;FUT7;ZNF683;PTPN22;GFI1;GNAS;GPR18;TMEM176B;ICOS;GPR171;TBX21;SLC40A1;ANXA1;HCLS1;NCKAP1L;HHEX;HLA-DOA;HLA-G;HLX;ONECUT1;HOXB4;HSPA9;CLEC4D;IRF8;IFI16;IFNA8;IFNG;FAS;IL2;IL2RA;IL4…
GO:0002521	leukocyte differentiation	http://amigo.geneontology.org/amigo/term/GO:0002521	455	147	57.0359	2.57732	0	0	101;301;355;399;558;567;581;596;677;695;843;863;912;914;915;920;939;940;941;942;944;972;973;974;998;1230;1235;1236;1380;1435;1437;1493;1794;1880;1960;2185;2200;2207;2322;2323;2353;2529;2778;2841;3059;3071;3087;3111;3135;3142;3175;3428;3445;3458;3558;3559;3566;3574;3575;3586;3594;3600;3606;3659;3662;3665;3676;3702;3718;3932;3952;3953;3958;3965;4063;4066;4067;4242;4286;4763;4920;5153;5293;5316;5452…	ADAM8;RNF41;IKZF1;UBD;BATF;LILRB1;LILRB4;RIPK3;CMTM7;NLRP3;BATF2;CCR1;CCR6;CCR7;CD109;CR2;GAB3;CSF1;CSF2;PIK3R6;CTLA4;DOCK2;GPR183;EGR3;PTK2B;FBN1;FCER1G;FLT3;FLT3LG;FOS;FUT7;ZNF683;PTPN22;GNAS;GPR18;TMEM176B;TBX21;ANXA1;HCLS1;NCKAP1L;HHEX;HLA-DOA;HLA-G;HLX;ONECUT1;CLEC4D;IFI16;IFNA8;IFNG;FAS;IL2;IL2RA;IL4R;IL7;IL7R;IL10;IL12RB1;IL15;IL18;IRF1;IRF4;IRF7;ITGA4;ITK;JAK3;LCK;LEP;LEPR;LGALS3;LGALS9;R…
GO:0002682	regulation of immune system process	http://amigo.geneontology.org/amigo/term/GO:0002682	1265	386	158.572	2.43422	0	0	101;134;199;301;355;405;409;558;567;581;596;640;677;683;684;695;713;716;717;718;719;729;730;784;801;836;910;911;912;914;915;917;919;920;921;923;930;939;940;941;942;945;948;952;958;962;972;973;974;998;1174;1230;1235;1236;1240;1269;1326;1378;1380;1435;1493;1508;1511;1512;1513;1514;1520;1535;1604;1675;1794;1803;1880;1906;1907;1960;2056;2099;2185;2200;2206;2207;2213;2217;2219;2242;2268;2277;2323;2353…	TSPAN32;ADAM8;ARPC2;EBI3;RNF41;PSME3;CD96;TLR6;GPNMB;ARPC1A;RBCK1;CD226;TNFSF13B;MASP2;LILRB1;HCST;CD300C;LILRB4;LILRA1;RIPK3;BTN3A1;CD160;CORO1A;CD300A;NLRP3;GBP5;SH2D1B;AP1S1;JAML;CCR1;CCR6;CCR7;CMKLR1;OSCAR;CNR2;CD200R1;MAP3K8;ADORA1;CR1;CR2;CSF1;CD300LF;PIK3R6;CTLA4;CTSB;CTSG;CTSH;CTSK;CTSL;BTLA;CTSS;CYBA;CD55;CFD;CLEC4C;DOCK2;DPP4;GPR183;EDN1;EDN2;EGR3;AIF1;APOBEC3F;EPO;ESR1;PTK2B;FBN1;MS4A2…
GO:0002683	negative regulation of immune system process	http://amigo.geneontology.org/amigo/term/GO:0002683	352	105	44.1245	2.37963	0	0	134;301;355;409;558;677;684;695;836;942;972;1269;1378;1493;1604;2185;2200;2207;2841;2876;3111;3112;3133;3135;3142;3162;3313;3428;3434;3558;3559;3566;3575;3586;3620;3659;3662;3718;3902;3958;3965;4067;4277;4332;4763;5272;5532;5591;5654;5734;5777;5788;5795;6347;6348;6366;6375;6387;6504;6693;6778;7040;7098;7099;7538;7940;8111;8764;8832;9111;9290;9370;9404;9935;10077;10225;10457;10859;11006;11314;2364…	TSPAN32;CD96;GPNMB;LILRB1;LILRB4;CD300A;CNR2;ADORA1;CR1;CD300LF;CTLA4;CD55;PTK2B;FBN1;FCER1G;LY96;GCSAM;PTPN22;STAP1;MILR1;GPR18;GPX1;TMEM176B;CD274;GPR171;ANXA1;HLA-DOA;HLA-DOB;HLA-E;HLA-G;HLX;HMOX1;HSPA9;CLEC4G;IFI16;IFIT1;FAS;IL2;IL2RA;IL4R;IL7R;IL10;IDO1;IRF1;IRF4;JAK3;TBC1D10C;LAG3;LGALS3;LGALS9;LYN;ARRB2;MICB;MNDA;NF1;FOXP3;SERPINB9;UBASH3A;LAX1;BANK1;PPP3CB;AXL;PRKDC;CCL28;HTRA1;PTGER4;PTP…
GO:0002684	positive regulation of immune system process	http://amigo.geneontology.org/amigo/term/GO:0002684	879	288	110.186	2.61377	0	0	101;199;301;405;409;558;567;581;596;640;677;683;695;713;716;717;718;719;729;730;784;912;914;915;917;919;920;921;923;930;939;940;941;942;948;952;958;972;973;974;998;1230;1235;1236;1240;1326;1378;1380;1435;1493;1508;1511;1513;1514;1520;1535;1604;1675;1803;1880;1906;1907;1960;2056;2099;2185;2207;2219;2242;2268;2277;2323;2353;2358;2359;2534;2672;2778;3055;3059;3071;3075;3109;3113;3115;3119;3122;3127;…	ADAM8;ARPC2;EBI3;PSME3;TLR6;ARPC1A;RBCK1;CD226;TNFSF13B;MASP2;LILRB1;BTN3A1;CORO1A;CD300A;NLRP3;GBP5;SH2D1B;CCR1;CCR6;CCR7;CMKLR1;MAP3K8;CR1;CR2;CSF1;PIK3R6;CTLA4;CTSB;CTSG;CTSK;CTSL;BTLA;CTSS;CYBA;CD55;CFD;CLEC4C;DPP4;GPR183;EDN1;EDN2;EGR3;AIF1;EPO;ESR1;PTK2B;FCER1G;FCN1;FES;FGR;VEGFD;FLT3LG;FOS;FPR2;FPR3;LY96;FYN;GCSAM;NCR3;PTPN22;STAP1;GFI1;LAT;GNAS;CCDC88B;CD274;ICOS;TBX21;ANXA1;HCK;HCLS1;NCK…
GO:0002694	regulation of leukocyte activation	http://amigo.geneontology.org/amigo/term/GO:0002694	439	162	55.0303	2.94383	0	0	101;199;301;355;558;596;677;683;695;836;912;914;915;917;919;920;921;923;939;940;941;942;952;958;972;998;1236;1269;1326;1493;1604;1803;1880;1960;2056;2207;2242;2268;2323;2534;2934;3071;3109;3111;3113;3115;3119;3122;3127;3133;3135;3142;3162;3458;3479;3543;3553;3558;3559;3566;3572;3574;3575;3586;3594;3600;3606;3620;3659;3662;3718;3902;3932;3952;3958;3965;4067;4332;4352;4773;5359;5724;5777;5788;5791;…	TSPAN32;ADAM8;EBI3;RNF41;GPNMB;CD226;TNFSF13B;LILRB1;RIPK3;CORO1A;CD300A;NLRP3;CCR7;CNR2;MAP3K8;CD300LF;PIK3R6;CTLA4;BTLA;CD55;DPP4;GPR183;EGR3;AIF1;EPO;FCER1G;FES;FGR;FLT3LG;FYN;ZNF683;PTPN22;STAP1;LAT;SIT1;CCDC88B;MILR1;CD274;GSN;ICOS;TBX21;ANXA1;NCKAP1L;CD209;HLA-DMB;HLA-DOA;HLA-DPA1;HLA-DPB1;HLA-DQB1;HLA-DRA;HLA-DRB5;HLA-E;HLA-G;HLX;HMOX1;CLEC4G;IFNG;IGF1;IGLL1;FAS;IL1B;IL2;IL2RA;IL4R;IL6ST;I…

## Sheet: TNBC
geneset	description	link	C	O	E	R	PValue	FDR	overlapGene	OverlapGene_UserID
GO:0000165	MAPK cascade	http://amigo.geneontology.org/amigo/term/GO:0000165	857	79	21.5067	3.67327	0	0	25;136;155;207;238;348;355;367;369;467;655;673;857;1000;1490;1499;1848;1906;1950;1956;1969;2064;2146;2261;2263;2266;2321;2322;2335;2885;2902;2903;2905;2950;3082;3479;3551;3558;3559;3643;3667;3716;3717;3814;3815;3845;4067;4982;4988;5562;5690;5708;5999;6098;6233;6422;6714;7010;7039;7042;7043;7124;7422;7430;7852;8312;8324;8660;8823;8841;9370;9518;23043;26291;51339;55872;57007;57498;338761	CDH2;ADORA2B;CTGF;CTNNB1;ADRB3;DUSP6;EDN1;EGF;EGFR;EPHA2;ERBB2;AKT1;EZH2;FGFR3;FGFR2;FGG;TNIK;FLT1;FLT3;FN1;ALK;ABL1;FGF21;GRB2;GRIN1;GRIN2A;GRIN2C;GSTP1;HGF;C1QL4;IGF1;APOE;FAS;IKBKB;IL2;IL2RA;INSR;IRS1;AR;ARAF;JAK1;JAK2;KISS1;KIT;KRAS;LYN;ATF3;TNFRSF11B;OPRM1;DACT1;PRKAA1;PBK;PSMB2;ACKR3;PSMD2;KIDINS220;RGS4;ROS1;RPS27A;SFRP1;BMP7;SRC;BRAF;TEK;TGFA;TGFB2;TGFB3;TNF;VEGFA;EZR;CXCR4;AXIN1;FZD7;CAV…
GO:0001666	response to hypoxia	http://amigo.geneontology.org/amigo/term/GO:0001666	283	40	7.10198	5.63223	0	0	18;133;207;285;472;596;655;664;857;1027;1137;1365;1385;1906;2068;2627;3776;4017;5105;5327;5352;5467;5562;5743;6233;6422;6714;7010;7042;7043;7157;7412;7422;7423;7515;7852;9370;10525;54583;112398	CDKN1B;HYOU1;EGLN2;CHRNA4;ADM;CLDN3;CREB1;ABAT;EDN1;ERCC2;AKT1;GATA6;ANGPT2;KCNK2;LOXL2;ATM;PCK1;PLAT;PLOD2;EGLN1;PPARD;PRKAA1;PTGS2;BCL2;RPS27A;SFRP1;BMP7;BNIP3;SRC;TEK;TGFB2;TGFB3;TP53;VCAM1;VEGFA;VEGFB;XRCC1;CXCR4;CAV1;ADIPOQ
GO:0001932	regulation of protein phosphorylation	http://amigo.geneontology.org/amigo/term/GO:0001932	1272	105	31.9213	3.28934	0	0	25;103;136;155;207;208;238;348;355;367;369;467;472;595;596;655;657;673;857;1000;1019;1027;1029;1050;1191;1389;1435;1490;1499;1756;1848;1906;1910;1950;1956;1969;2064;2146;2261;2263;2266;2321;2322;2335;2885;2950;3066;3082;3326;3479;3558;3643;3717;3814;3815;3845;4057;4067;4921;4982;4988;5168;5290;5347;5562;5753;5788;5999;6098;6233;6422;6714;7010;7023;7039;7042;7043;7124;7132;7157;7422;7430;7852;8312…	CDH2;TNK2;CDK4;CDKN1B;CDKN2A;ADAR;HAX1;CEBPA;IL24;CLU;ADORA2B;CREBL2;CSF1;CTGF;CTNNB1;ADRB3;DMD;DUSP6;EDN1;EDNRB;EGF;EGFR;EPHA2;ERBB2;AKT1;AKT2;EZH2;CCNY;FGFR3;FGFR2;FGG;DKK1;TNIK;FLT1;FLT3;FN1;ALK;ABL1;FGF21;GRB2;GSTP1;HDAC2;HGF;HSP90AB1;C1QL4;IGF1;APOE;FAS;IL2;INSR;AR;ARAF;JAK2;KISS1;KIT;KRAS;LTF;LYN;ATF3;ATM;DDR2;TNFRSF11B;OPRM1;TLR7;TLR8;DACT1;ENPP2;PIK3CA;PLK1;PRKAA1;PBK;ACKR3;KIDINS220;PTK6…
GO:0001934	positive regulation of protein phosphorylation	http://amigo.geneontology.org/amigo/term/GO:0001934	876	82	21.9835	3.73007	0	0	25;136;155;207;208;238;355;367;369;472;595;596;655;657;673;857;1000;1027;1191;1389;1435;1490;1499;1848;1906;1910;1950;1956;2064;2146;2261;2263;2266;2321;2322;3066;3082;3326;3479;3558;3643;3717;3814;3815;3845;4057;4067;4921;4982;4988;5168;5290;5347;5562;5753;5788;6233;6714;7010;7039;7042;7043;7124;7132;7157;7422;7852;8312;8324;8795;8797;8841;9370;9518;10188;10456;11009;23043;26291;57007;57498;2197…	CDH2;TNK2;CDKN1B;HAX1;IL24;CLU;ADORA2B;CREBL2;CSF1;CTGF;CTNNB1;ADRB3;DUSP6;EDN1;EDNRB;EGF;EGFR;ERBB2;AKT1;AKT2;EZH2;CCNY;FGFR3;FGFR2;FGG;TNIK;FLT1;FLT3;ALK;ABL1;FGF21;HDAC2;HGF;HSP90AB1;IGF1;FAS;IL2;INSR;AR;ARAF;JAK2;KISS1;KIT;KRAS;LTF;LYN;ATM;DDR2;TNFRSF11B;OPRM1;ENPP2;PIK3CA;PLK1;PRKAA1;ACKR3;KIDINS220;PTK6;PTPRC;CCND1;BCL2;RPS27A;BMP7;BMPR1A;SRC;BRAF;TEK;TGFA;TGFB2;TGFB3;TNF;TNFRSF1A;TP53;VEGF…
GO:0002237	response to molecule of bacterial origin	http://amigo.geneontology.org/amigo/term/GO:0002237	313	42	7.85484	5.34702	0	0	25;133;207;249;355;356;383;558;567;1019;1051;1906;1910;2643;2796;2919;2921;2950;3066;3148;3620;3717;3934;4057;4067;4283;4982;4988;5105;5467;5743;5914;6590;6714;7035;7124;7132;7412;8795;8797;11009;57088	CDK4;CEBPB;IL24;ADM;EDN1;EDNRB;AKT1;ALPL;ABL1;GCH1;GNRH1;CXCL1;CXCL3;GSTP1;HDAC2;HMGB2;FAS;FASLG;IDO1;JAK2;ARG1;LCN2;LTF;LYN;CXCL9;TNFRSF11B;OPRM1;PCK1;PPARD;AXL;B2M;PLSCR4;PTGS2;RARA;SLPI;SRC;TFPI;TNF;TNFRSF1A;VCAM1;TNFRSF10B;TNFRSF10A
GO:0002682	regulation of immune system process	http://amigo.geneontology.org/amigo/term/GO:0002682	1265	90	31.7456	2.83504	0	0	25;102;103;136;182;207;301;355;472;558;567;596;640;673;857;1021;1051;1191;1385;1435;1441;1499;1906;2064;2099;2209;2210;2212;2213;2214;2280;2294;2796;2885;2919;2921;3078;3148;3320;3326;3398;3455;3479;3551;3558;3559;3620;3688;3716;3717;3815;3845;3956;3984;4057;4067;4283;5290;5468;5654;5690;5708;5788;5914;6233;6422;6714;7042;7043;7124;7297;7301;7412;7422;7430;8660;8772;8905;9370;10148;10234;10272;10…	EBI3;ADAM10;CDK6;LRRC17;FSTL3;ADAR;HAX1;CREB3;CEBPB;CLU;ADORA2B;CREB1;CSF1;CSF3R;CTNNB1;JAG1;EDN1;ERBB2;AKT1;ESR1;FCGR1A;FCGR1B;FCGR2A;FCGR2B;FCGR3A;FKBP1A;FOXF1;DDX58;ABL1;GNRH1;GRB2;CXCL1;CXCL3;ANXA1;CFHR1;HMGB2;HSP90AA1;HSP90AB1;ID2;IFNAR2;IGF1;FAS;IKBKB;IL2;IL2RA;IDO1;ITGB1;JAK1;JAK2;KIT;KRAS;LGALS1;LIMK1;LTF;LYN;CXCL9;ATM;TLR7;TLR8;PIK3CA;PPARG;LGR4;AXL;HTRA1;B2M;PSMB2;PSMD2;PTPRC;RARA;BCL2;…
GO:0003006	developmental process involved in reproduction	http://amigo.geneontology.org/amigo/term/GO:0003006	621	57	15.5842	3.65755	0	0	133;174;207;249;285;301;367;472;558;595;596;598;655;657;1027;1045;1050;1051;1435;1499;1956;2067;2099;2103;2263;2295;2627;2796;2885;3148;3206;3326;3479;3643;3815;5467;5468;5654;5743;5914;6422;6615;6714;6943;7042;7301;7422;8626;8644;8751;10018;10049;10272;10658;54583;55366;84159	BCL2L11;DNAJB6;CDKN1B;FSTL3;CDX2;CEBPA;CEBPB;CELF1;ADM;CSF1;CTNNB1;AFP;EGFR;ERCC1;AKT1;ESR1;ESRRB;FGFR2;FOXF2;ALPL;GATA6;GNRH1;ANGPT2;GRB2;ANXA1;HMGB2;HOXA10;HSP90AB1;IGF1;INSR;AR;KIT;ATM;EGLN1;PPARD;PPARG;LGR4;AXL;HTRA1;PTGS2;RARA;CCND1;BCL2;BCL2L1;SFRP1;BMP7;BMPR1A;SNAI1;SRC;TCF21;TGFB2;TYRO3;VEGFA;ARID5B;TP63;AKR1C3;ADAM15
GO:0006468	protein phosphorylation	http://amigo.geneontology.org/amigo/term/GO:0006468	1824	135	45.7739	2.94928	0	0	25;27;102;103;136;155;207;208;238;348;355;367;369;467;472;558;595;596;640;655;657;673;780;857;1000;1019;1021;1027;1029;1050;1191;1385;1389;1435;1452;1487;1490;1499;1756;1848;1906;1910;1950;1956;1969;2051;2064;2068;2146;2261;2263;2266;2321;2322;2335;2444;2885;2902;2903;2905;2950;3066;3082;3320;3326;3479;3551;3558;3559;3643;3667;3716;3717;3814;3815;3845;3984;3991;4057;4067;4921;4982;4988;5168;5290;…	CDH2;TNK2;CDK4;ADAM10;CDK6;CDKN1B;CDKN2A;ADAR;HAX1;CEBPA;IL24;CLU;ADORA2B;CREB1;CREBL2;CSF1;CSNK1A1;CTBP1;CTGF;CTNNB1;ADRB3;DMD;DUSP6;EDN1;EDNRB;EGF;EGFR;EPHA2;EPHB6;ERBB2;ERCC2;AKT1;AKT2;EZH2;CCNY;FGFR3;FGFR2;FGG;DKK1;TNIK;FLT1;FLT3;FN1;ALK;FRK;ABL1;FGF21;ABL2;GRB2;GRIN1;GRIN2A;GRIN2C;GSTP1;HDAC2;HGF;HSP90AA1;HSP90AB1;C1QL4;IGF1;APOE;FAS;IKBKB;IL2;IL2RA;INSR;IRS1;AR;ARAF;JAK1;JAK2;KISS1;KIT;KRAS…
GO:0006915	apoptotic process	http://amigo.geneontology.org/amigo/term/GO:0006915	1782	135	44.7199	3.01879	0	0	25;103;133;142;207;208;238;301;308;348;355;356;367;369;467;472;558;596;598;640;655;657;664;673;831;857;922;1019;1027;1029;1051;1191;1385;1386;1434;1490;1499;1545;1630;1649;1848;1906;1910;1956;1969;2019;2068;2099;2152;2261;2263;2266;2322;2627;2796;2902;2903;2950;3065;3066;3082;3148;3326;3479;3551;3558;3559;3620;3655;3688;3717;3845;3875;3934;3956;4057;4067;4982;5178;5290;5347;5423;5467;5468;5533;55…	BCL2L11;DNAJB6;CDK4;CDKN1B;CDKN2A;ADAR;YAP1;HAX1;CREB3;CEBPB;HYOU1;IL24;EGLN2;CLU;ADM;CREB1;ATF2;PARP1;CSE1L;CTGF;CTNNB1;CYP1B1;DCC;DDIT3;DUSP6;EDN1;EDNRB;EGFR;EPHA2;EN1;ERCC2;AKT1;AKT2;ESR1;F3;FGFR3;FGFR2;FGG;ATF5;EPB41L3;FLT3;SCRIB;ALK;ABL1;GATA6;FGF21;GNRH1;AAMDC;GRIN1;GRIN2A;GSTP1;ANXA1;HDAC1;HDAC2;ANXA5;HGF;HMGB2;HSP90AB1;IGF1;APOE;FAS;IKBKB;IL2;IL2RA;FASLG;IDO1;ITGA6;AR;ITGB1;ARAF;JAK2;KRAS…
GO:0006928	movement of cell or subcellular component	http://amigo.geneontology.org/amigo/term/GO:0006928	1770	116	44.4187	2.61151	0	0	25;27;102;182;207;208;285;301;348;389;558;596;655;657;673;780;857;1000;1021;1027;1385;1435;1441;1490;1499;1545;1630;1756;1808;1829;1906;1910;1950;1956;1969;2018;2064;2152;2294;2321;2335;2768;2796;2885;2919;2921;2950;3082;3148;3479;3488;3579;3643;3655;3688;3716;3717;3759;3815;3845;3913;4017;4067;4070;4283;4852;4921;5168;5290;5327;5467;5478;5670;5743;5753;5788;6422;6615;6714;6725;6862;7010;7042;711…	CDH2;KIF20A;TNK2;ADAM10;CDK6;CDKN1B;TUBB3;TUBB4B;CREB3;IL24;CREB1;CSF1;CSF3R;CTGF;CTNNB1;CYP1B1;DCC;DMD;DPYSL2;JAG1;DSG2;EDN1;EDNRB;EGF;EGFR;EPHA2;EMX2;TUBB;ERBB2;AKT1;AKT2;F3;FOXF1;FLT1;FN1;SCRIB;DDX58;ABL1;ABL2;GNA12;GNRH1;ANGPT2;GRB2;CXCL1;CXCL3;GSTP1;ANXA1;HGF;HMGB2;IGF1;APOE;IGFBP5;CXCR2;INSR;ITGA6;ITGB1;JAK1;JAK2;KCNJ2;KIT;KRAS;RHOC;LAMB2;LOXL2;LYN;TACSTD2;CXCL9;NPY;DDR2;ENPP2;PIK3CA;PLAT;E…
GO:0006952	defense response	http://amigo.geneontology.org/amigo/term/GO:0006952	1424	98	35.7358	2.74235	0	0	25;27;103;133;136;207;301;348;355;462;558;567;596;640;664;857;922;1051;1191;1435;1441;1906;1910;1956;1969;2053;2099;2152;2209;2210;2294;2335;2444;2643;2919;2921;2950;3082;3148;3326;3350;3455;3551;3558;3559;3579;3620;3688;3716;3717;3815;3845;3934;3964;4057;4067;4283;4982;4988;5423;5467;5468;5654;5690;5708;5743;5753;5788;6233;6590;6714;6725;7010;7124;7132;7297;7301;7412;7852;8751;8772;8795;8797;890…	TNK2;ADAR;TUBB4B;IFI30;CEBPB;IL24;CLU;ADM;ADORA2B;CSF1;CSF3R;EDN1;EDNRB;EGFR;EPHA2;TUBB;EPHX2;AKT1;ESR1;F3;FCGR1A;FCGR1B;FOXF1;FN1;DDX58;FRK;ABL1;GCH1;ABL2;CXCL1;CXCL3;GSTP1;ANXA1;HGF;HMGB2;HSP90AB1;HTR1A;IFNAR2;APOE;FAS;IKBKB;IL2;IL2RA;CXCR2;IDO1;ITGB1;JAK1;JAK2;KIT;KRAS;LCN2;LGALS8;LTF;LYN;CXCL9;SERPINC1;TNFRSF11B;OPRM1;TLR7;BPIFA1;TLR8;POLB;PPARD;PPARG;LGR4;AXL;PBK;HTRA1;B2M;PSMB2;PSMD2;PTGS2;…
GO:0006955	immune response	http://amigo.geneontology.org/amigo/term/GO:0006955	1450	97	36.3882	2.6657	0	0	25;27;103;133;136;182;301;355;356;462;558;567;596;640;657;673;857;1051;1191;1435;1906;2067;2099;2209;2210;2212;2213;2214;2215;2280;2294;2444;2643;2885;2919;2921;3078;3148;3274;3320;3326;3455;3551;3558;3559;3620;3688;3716;3717;3815;3845;3934;3956;3984;4050;4057;4067;4283;4982;4988;5168;5290;5468;5690;5708;5753;5788;5914;6233;6590;6714;6725;7042;7043;7124;7132;7297;7301;7412;7430;8530;8751;8772;879…	EBI3;TNK2;ADAR;TUBB4B;IFI30;CEBPB;IL24;CLU;ADM;ADORA2B;CSF1;JAG1;EDN1;TUBB;ERCC1;ESR1;FCGR1A;FCGR1B;FCGR2A;FCGR2B;FCGR3A;FCGR3B;FKBP1A;FOXF1;DDX58;FRK;ABL1;GCH1;ABL2;GRB2;CXCL1;CXCL3;ANXA1;CFHR1;HMGB2;HRH2;HSP90AA1;HSP90AB1;IFNAR2;FAS;IKBKB;IL2;IL2RA;FASLG;IDO1;ITGB1;JAK1;JAK2;KIT;KRAS;LCN2;LGALS1;LIMK1;LTB;LTF;LYN;CXCL9;SERPINC1;TNFRSF11B;OPRM1;TLR7;BPIFA1;TLR8;ENPP2;PIK3CA;PPARG;LGR4;AXL;B2M;PS…
GO:0007167	enzyme linked receptor protein signaling pathway	http://amigo.geneontology.org/amigo/term/GO:0007167	963	84	24.1668	3.47584	0	0	25;27;102;142;174;207;208;238;285;356;367;558;640;655;657;780;857;1019;1282;1284;1385;1435;1490;1499;1848;1950;1956;1969;2051;2064;2152;2201;2261;2263;2280;2321;2322;2444;2627;2885;2902;3082;3320;3326;3479;3488;3643;3667;3688;3716;3717;3815;3845;4067;4921;5290;5327;5654;5753;6098;6233;6422;6714;6725;6862;7010;7039;7042;7043;7297;7422;7423;7431;8660;8823;9370;9518;10188;10272;22943;26291;51339;643…	TNK2;CDK4;ADAM10;FSTL3;COL4A1;COL4A2;CREB1;PARP1;CSF1;CTGF;CTNNB1;AFP;DUSP6;EGF;EGFR;EPHA2;EPHB6;ERBB2;AKT1;AKT2;F3;FBN2;FGFR3;FGFR2;FKBP1A;DKK1;FLT1;FLT3;ALK;FRK;ABL1;GATA6;FGF21;ABL2;ANGPT2;GRB2;GRIN1;HGF;HSP90AA1;HSP90AB1;IGF1;IGFBP5;FASLG;INSR;IRS1;AR;ITGB1;JAK1;JAK2;KIT;KRAS;LYN;DDR2;DACT1;PIK3CA;PLAT;AXL;HTRA1;PTK6;ROS1;RPS27A;BLK;SFRP1;GREM2;BMP7;BMPR1A;SRC;SRMS;T;TEK;TGFA;TGFB2;TGFB3;TYK2…
GO:0007169	transmembrane receptor protein tyrosine kinase signaling pathway	http://amigo.geneontology.org/amigo/term/GO:0007169	667	62	16.7386	3.70402	0	0	25;27;102;207;208;238;285;356;367;558;640;780;1019;1282;1284;1435;1490;1499;1848;1950;1956;1969;2051;2064;2152;2261;2263;2321;2322;2444;2885;2902;3082;3320;3479;3488;3643;3667;3716;3717;3815;3845;4067;4921;5290;5327;5753;6098;6233;6714;6725;7010;7039;7297;7422;7423;8660;8823;9370;10188;26291;84159	TNK2;CDK4;ADAM10;COL4A1;COL4A2;CSF1;CTGF;CTNNB1;DUSP6;EGF;EGFR;EPHA2;EPHB6;ERBB2;AKT1;AKT2;F3;FGFR3;FGFR2;FLT1;FLT3;ALK;FRK;ABL1;FGF21;ABL2;ANGPT2;GRB2;GRIN1;HGF;HSP90AA1;IGF1;IGFBP5;FASLG;INSR;IRS1;AR;JAK1;JAK2;KIT;KRAS;LYN;DDR2;PIK3CA;PLAT;AXL;PTK6;ROS1;RPS27A;BLK;SRC;SRMS;TEK;TGFA;TYK2;VEGFA;VEGFB;DDR1;ARID5B;IRS2;FGF16;ADIPOQ
GO:0008219	cell death	http://amigo.geneontology.org/amigo/term/GO:0008219	1916	140	48.0827	2.91165	0	0	25;103;133;142;207;208;238;301;308;348;355;356;367;369;467;472;558;596;598;640;655;657;664;673;831;857;922;1019;1027;1029;1051;1191;1385;1386;1434;1490;1499;1545;1630;1649;1848;1906;1910;1956;1969;2012;2019;2068;2099;2152;2261;2263;2266;2322;2627;2796;2902;2903;2950;3065;3066;3082;3148;3326;3479;3551;3558;3559;3620;3655;3688;3717;3776;3815;3845;3875;3934;3956;4057;4067;4982;5178;5290;5347;5423;54…	BCL2L11;DNAJB6;CDK4;CDKN1B;CDKN2A;ADAR;YAP1;HAX1;CREB3;CEBPB;HYOU1;IL24;EGLN2;CLU;ADM;CREB1;ATF2;PARP1;CSE1L;CTGF;CTNNB1;CYP1B1;DCC;DDIT3;DUSP6;EDN1;EDNRB;EGFR;EPHA2;EMP1;EN1;ERCC2;AKT1;AKT2;ESR1;F3;FGFR3;FGFR2;FGG;ATF5;EPB41L3;FLT3;SCRIB;ALK;ABL1;GATA6;FGF21;GNRH1;AAMDC;GRIN1;GRIN2A;GSTP1;ANXA1;HDAC1;HDAC2;ANXA5;HGF;HMGB2;HSP90AB1;IGF1;APOE;FAS;IKBKB;IL2;IL2RA;FASLG;IDO1;ITGA6;AR;ITGB1;ARAF;JAK2…
GO:0008283	cell proliferation	http://amigo.geneontology.org/amigo/term/GO:0008283	1918	164	48.1329	3.40724	0	0	25;27;102;133;182;207;238;301;348;355;356;367;383;467;472;595;596;598;640;655;657;673;780;857;1000;1019;1021;1027;1029;1045;1050;1051;1191;1385;1386;1434;1435;1487;1488;1490;1499;1545;1786;1871;1906;1910;1950;1956;1969;2012;2018;2064;2067;2068;2099;2146;2152;2261;2263;2294;2321;2322;2335;2444;2627;2735;2752;2796;2919;2921;2950;3065;3066;3082;3148;3226;3251;3350;3398;3455;3479;3488;3490;3558;3559;…	CDH2;EBI3;TNK2;CDK4;ADAM10;CDK6;LRRC17;CDKN1B;CDKN2A;YAP1;IFI30;CDX2;CARM1;CEBPA;CEBPB;IL24;CLU;ADM;CREB1;ATF2;CSE1L;CSF1;CTBP1;CTBP2;CTGF;CTNNB1;CYP1B1;DNMT1;JAG1;E2F3;EDN1;EDNRB;EGF;EGFR;EPHA2;EMP1;EMX2;ERBB2;ERCC1;ERCC2;AKT1;ESR1;EZH2;F3;FGFR3;FGFR2;ATF5;FOXF1;FLT1;FLT3;FN1;SCRIB;ALK;FRK;ABL1;GATA6;FGF21;ABL2;GLI1;GLUL;GNRH1;CXCL1;CXCL3;GSTP1;ANXA1;HDAC1;HDAC2;HGF;HMGB2;HOXC10;HPRT1;HTR1A;C1QL…
GO:0008284	positive regulation of cell proliferation	http://amigo.geneontology.org/amigo/term/GO:0008284	825	85	20.7037	4.10556	0	0	25;102;133;207;301;356;367;383;467;595;596;598;657;1019;1021;1027;1045;1435;1490;1499;1871;1906;1910;1950;1956;2064;2099;2152;2261;2263;2294;2321;2322;2335;2627;2735;2752;3065;3066;3082;3148;3226;3350;3398;3479;3558;3559;3579;3643;3667;3688;3717;3815;3845;4057;4067;4921;5396;5467;5562;5654;5743;5788;5914;6422;6862;7010;7039;7042;7124;7412;7422;8324;8626;8644;8660;8772;8823;10148;10413;10498;11009…	EBI3;CDK4;ADAM10;CDK6;CDKN1B;YAP1;CDX2;CARM1;IL24;ADM;CSF1;CTGF;CTNNB1;E2F3;EDN1;EDNRB;EGF;EGFR;ERBB2;AKT1;ESR1;F3;FGFR3;FGFR2;FOXF1;FLT1;FLT3;FN1;ABL1;GATA6;FGF21;GLI1;GLUL;ANXA1;HDAC1;HDAC2;HGF;HMGB2;HOXC10;HTR1A;ID2;IGF1;IL2;IL2RA;FASLG;CXCR2;INSR;IRS1;AR;ITGB1;JAK2;KIT;ARG1;KRAS;LTF;LYN;ATF3;DDR2;PRRX1;PPARD;PRKAA1;CCAR1;HTRA1;RAB25;PTGS2;PTPRC;RARA;CCND1;BCL2;BCL2L1;SFRP1;BMPR1A;T;TEK;TGFA;T…
GO:0009605	response to external stimulus	http://amigo.geneontology.org/amigo/term/GO:0009605	1982	131	49.739	2.63375	0	0	18;25;59;102;103;133;136;153;155;207;238;249;285;301;348;355;356;383;462;467;558;567;595;596;598;655;664;673;857;1019;1021;1051;1191;1385;1435;1441;1630;1649;1756;1808;1906;1910;1956;1969;2064;2067;2099;2152;2266;2294;2321;2643;2752;2796;2885;2902;2903;2919;2921;2950;3066;3082;3148;3398;3455;3551;3558;3559;3579;3620;3655;3717;3759;3776;3815;3845;3913;3934;3964;4057;4067;4283;4852;4982;4988;5105;5…	BCL2L11;CDK4;ADAM10;CDK6;ADAR;TUBB3;CREB3;CEBPB;IL24;CLU;ADM;ADORA2B;CREB1;CSF1;CSF3R;ADRB1;ADRB3;DCC;DDIT3;DMD;ABAT;DPYSL2;EDN1;EDNRB;EGFR;EPHA2;ERBB2;ERCC1;AKT1;ESR1;F3;FGG;FOXF1;FLT1;SCRIB;DDX58;ALK;ALPL;ABL1;FGF21;GCH1;GLUL;GNRH1;ANGPT2;GRB2;GRIN1;GRIN2A;CXCL1;CXCL3;GSTP1;ANXA1;HDAC2;HGF;HMGB2;ID2;IFNAR2;APOE;FAS;IKBKB;IL2;IL2RA;FASLG;CXCR2;IDO1;ITGA6;JAK2;KCNJ2;KCNK2;KIT;ARG1;KRAS;LAMB2;LCN2…
GO:0009607	response to biotic stimulus	http://amigo.geneontology.org/amigo/term/GO:0009607	809	68	20.3021	3.3494	0	0	25;59;103;133;207;249;355;356;383;558;567;596;598;664;857;1019;1021;1051;1191;1649;1906;1910;1969;2643;2796;2919;2921;2950;3066;3148;3455;3551;3559;3620;3717;3934;3964;4057;4067;4283;4982;4988;5105;5467;5654;5743;5788;5914;6590;6714;7035;7124;7132;7157;7412;7852;8772;8795;8797;8905;10018;11009;23586;51284;51297;51311;57088;112476	BCL2L11;CDK4;CDK6;ADAR;CEBPB;IL24;PRRT2;CLU;ADM;DDIT3;EDN1;EDNRB;EPHA2;AKT1;DDX58;ALPL;ABL1;GCH1;GNRH1;CXCL1;CXCL3;GSTP1;HDAC2;HMGB2;IFNAR2;FAS;IKBKB;IL2RA;FASLG;IDO1;JAK2;ARG1;LCN2;LGALS8;LTF;LYN;CXCL9;TNFRSF11B;OPRM1;PCK1;TLR7;BPIFA1;TLR8;PPARD;AXL;HTRA1;B2M;PLSCR4;PTGS2;PTPRC;ACTA2;RARA;BCL2;BCL2L1;SLPI;BNIP3;SRC;TFPI;TNF;TNFRSF1A;TP53;VCAM1;CXCR4;CAV1;FADD;TNFRSF10B;TNFRSF10A;AP1S2
GO:0009628	response to abiotic stimulus	http://amigo.geneontology.org/amigo/term/GO:0009628	1084	89	27.2033	3.27166	0	0	18;133;142;153;155;207;285;301;355;472;595;596;598;655;664;673;857;1019;1027;1137;1365;1385;1386;1490;1756;1906;1956;2067;2068;2627;2885;2902;2903;3066;3274;3320;3326;3398;3479;3490;3688;3759;3776;3815;3845;4017;4067;4988;5105;5327;5352;5423;5467;5468;5562;5743;6233;6422;6714;7010;7042;7043;7124;7132;7157;7412;7422;7423;7515;7852;8626;8772;8795;8797;8823;9212;9370;10049;10413;10525;10974;11168;26…	DNAJB6;CDK4;CDKN1B;YAP1;HYOU1;ADIRF;PSIP1;EGLN2;CHRNA4;ADM;CLDN3;CREB1;ATF2;PARP1;CTGF;ADRB1;ADRB3;DMD;ABAT;EDN1;EGFR;ERCC1;ERCC2;AKT1;ACOT11;GATA6;ANGPT2;GRB2;GRIN1;GRIN2A;ANXA1;HDAC2;HRH2;HSP90AA1;HSP90AB1;ID2;IGF1;IGFBP7;FAS;ITGB1;KCNJ2;KCNK2;KIT;KRAS;LOXL2;LYN;ATM;OPRM1;PCK1;TLR7;TLR8;PLAT;PLOD2;POLB;EGLN1;PPARD;PPARG;PRKAA1;PBK;PTGS2;CCND1;BCL2;BCL2L1;RPS27A;SFRP1;BMP7;BNIP3;SRC;BRAF;TEK;TGF…
GO:0002694	regulation of leukocyte activation	http://amigo.geneontology.org/amigo/term/GO:0002694	439	162	55.0303	2.94383	0	0	101;199;301;355;558;596;677;683;695;836;912;914;915;917;919;920;921;923;939;940;941;942;952;958;972;998;1236;1269;1326;1493;1604;1803;1880;1960;2056;2207;2242;2268;2323;2534;2934;3071;3109;3111;3113;3115;3119;3122;3127;3133;3135;3142;3162;3458;3479;3543;3553;3558;3559;3566;3572;3574;3575;3586;3594;3600;3606;3620;3659;3662;3718;3902;3932;3952;3958;3965;4067;4332;4352;4773;5359;5724;5777;5788;5791;…	TSPAN32;ADAM8;EBI3;RNF41;GPNMB;CD226;TNFSF13B;LILRB1;RIPK3;CORO1A;CD300A;NLRP3;CCR7;CNR2;MAP3K8;CD300LF;PIK3R6;CTLA4;BTLA;CD55;DPP4;GPR183;EGR3;AIF1;EPO;FCER1G;FES;FGR;FLT3LG;FYN;ZNF683;PTPN22;STAP1;LAT;SIT1;CCDC88B;MILR1;CD274;GSN;ICOS;TBX21;ANXA1;NCKAP1L;CD209;HLA-DMB;HLA-DOA;HLA-DPA1;HLA-DPB1;HLA-DQB1;HLA-DRA;HLA-DRB5;HLA-E;HLA-G;HLX;HMOX1;CLEC4G;IFNG;IGF1;IGLL1;FAS;IL1B;IL2;IL2RA;IL4R;IL6ST;I…
GO:0007049	cell cycle	http://amigo.geneontology.org/amigo/term/GO:0007049	1684	136	83.5889	1.62701	4.7409e-09	4.053e-05	301;311;332;387;641;672;677;825;835;864;890;892;896;995;1019;1062;1452;1453;1843;1869;2029;2296;2619;2956;3169;3306;3312;3479;3481;3996;4085;4171;4175;4487;4678;4752;4849;4927;5427;5496;5566;5685;5711;5718;5928;5932;6196;6241;6478;6787;6793;7157;7164;7251;7320;7321;7517;7564;7756;7832;8065;8099;8317;9039;9055;9183;9587;9589;9810;9851;9861;9863;10015;10179;10201;10393;10397;10713;10735;10869;11004…	PDCD6IP;RBM7;CDK4;NME6;ANAPC10;NDRG1;CENPE;USP39;STAG2;USP19;KIF2C;PIM2;NUPL2;KATNA1;FGFR1OP;CEP250;DCTN3;TUSC2;ESCO1;WDR81;CTCFL;PIWIL4;CSNK1A1;CSNK1D;SGO2;DUSP1;E2F1;CENPX;ENSA;SKA1;FOXC1;TPX2;CEP131;CUL9;PHF8;SUN1;CTDNEP1;TARDBP;CCNDBP1;HINFP;SENP6;APPL1;GAS1;UBE2S;FBXO43;RGCC;UHRF1;MSH6;ANXA1;ANXA11;FOXA1;HSPA2;HSPA8;BIRC5;IGF1;IGF2;RHOA;TRNP1;LLGL1;MAD2L1;MCM2;MCM6;MSX1;NASP;NEK3;CNOT3;NUP88…
GO:0000278	mitotic cell cycle	http://amigo.geneontology.org/amigo/term/GO:0000278	972	88	48.2473	1.82394	2.48577e-08	0.000106254	301;332;387;641;677;835;890;995;1019;1062;1452;1453;1843;1869;2029;2296;2619;3169;3306;3479;3481;4085;4171;4175;4752;4849;4927;5427;5566;5685;5711;5718;5932;6241;6787;7157;7164;7321;7517;7756;7832;8065;8317;9039;9055;9183;9587;9810;9861;9863;10015;10201;10393;10735;11004;11040;11097;11104;11116;11190;11258;22974;22994;23113;23133;23399;25988;27338;28984;51429;51659;54962;55145;64859;79035;79960;8…	PDCD6IP;CDK4;NME6;ANAPC10;CENPE;STAG2;KIF2C;PIM2;NUPL2;KATNA1;FGFR1OP;CEP250;DCTN3;WDR81;CSNK1A1;CSNK1D;DUSP1;E2F1;CENPX;ENSA;SKA1;FOXC1;TPX2;CEP131;CUL9;PHF8;CTDNEP1;HINFP;GAS1;UBE2S;FBXO43;RGCC;ANXA1;FOXA1;HSPA2;BIRC5;IGF1;IGF2;RHOA;MAD2L1;MCM2;MCM6;NEK3;CNOT3;NUP88;SNX9;GINS2;POLE2;TIPIN;THAP1;PRKACA;PSMA4;PSMD5;PSMD12;RBBP8;RRM2;BLM;NABP1;ZFP36L1;NEK4;TP53;TPD52L1;UBE2D1;XRCC3;ZNF207;BTG2;NAB…
GO:1903047	mitotic cell cycle process	http://amigo.geneontology.org/amigo/term/GO:1903047	882	81	43.7799	1.85016	5.0884e-08	0.000145003	301;332;387;641;677;835;890;995;1019;1062;1452;1453;1843;1869;2029;3306;3479;3481;4085;4171;4175;4752;4849;4927;5427;5566;5685;5711;5718;5932;6241;6787;7157;7164;7321;7517;7756;7832;8065;8317;9055;9183;9587;9861;10015;10201;10393;10735;11004;11040;11097;11104;11116;11190;11258;22974;22994;23113;23133;23399;25988;27338;28984;51429;51659;54962;64859;79035;79960;80169;81565;81929;83987;90381;93323;9…	PDCD6IP;CDK4;NME6;ANAPC10;CENPE;STAG2;KIF2C;PIM2;NUPL2;KATNA1;FGFR1OP;CEP250;DCTN3;WDR81;CSNK1A1;CSNK1D;DUSP1;E2F1;CENPX;ENSA;SKA1;TPX2;CEP131;CUL9;PHF8;CTDNEP1;HINFP;UBE2S;FBXO43;RGCC;ANXA1;HSPA2;BIRC5;IGF1;IGF2;RHOA;MAD2L1;MCM2;MCM6;NEK3;CNOT3;NUP88;SNX9;GINS2;POLE2;TIPIN;PRKACA;PSMA4;PSMD5;PSMD12;RBBP8;RRM2;BLM;NABP1;ZFP36L1;NEK4;TP53;TPD52L1;UBE2D1;XRCC3;ZNF207;BTG2;NABP2;JADE1;CTC1;CUL5;NDEL…
