# Supplementary material for: Integrated omics-based pathway analyses uncover CYP epoxygenase-associated networks as theranostic targets for metastatic triple negative breast cancer
Source: J Exp Clin Cancer Res. 2019 May 9;38:187. doi: 10.1186/s13046-019-1187-y (PMC6507159; doi:10.1186/s13046-019-1187-y)
Supplement: Supplementary file 5 — Quantitative proteomic data of eight paired TNBC tumors and adjacent normal tissues using iTRAQ. (XLS 3510 kb) [file 13046_2019_1187_MOESM5_ESM.xls]

## Sheet: TNBC TUMOR 1
Accession	Description	ΣCoverage	Σ# Proteins	Σ# Unique Peptides	Σ# Peptides	Σ# PSMs	114/113 (TNBC-1)	A5: 114/113 Count	A5: 114/113 Variability [%]	MW [kDa]	calc. pI
P02768	Serum albumin OS=Homo sapiens GN=ALB PE=1 SV=2 - [ALBU_HUMAN]	82.43	1	65	65	4036	0.623987	2639	27.8976	69.3215	6.27783
Q09666	Neuroblast differentiation-associated protein AHNAK OS=Homo sapiens GN=AHNAK PE=1 SV=2 - [AHNK_HUMAN]	62.95	1	197	203	1283	0.437008	704	31.7393	628.699	6.15088
P35579	Myosin-9 OS=Homo sapiens GN=MYH9 PE=1 SV=4 - [MYH9_HUMAN]	60.05	1	92	119	1126	0.913294	529	22.119	226.392	5.60498
P08670	Vimentin OS=Homo sapiens GN=VIM PE=1 SV=4 - [VIME_HUMAN]	85.19	1	39	45	887	0.32852	498	40.8285	53.6191	5.12256
P02787	Serotransferrin OS=Homo sapiens GN=TF PE=1 SV=3 - [TRFE_HUMAN]	72.49	1	49	51	844	0.827668	493	22.2956	77.0136	7.12256
P01024	Complement C3 OS=Homo sapiens GN=C3 PE=1 SV=2 - [CO3_HUMAN]	63.14	1	92	92	809	0.529378	472	22.2347	187.03	6.40479
P21333-2	Isoform 2 of Filamin-A OS=Homo sapiens GN=FLNA - [FLNA_HUMAN]	55.1	2	103	115	842	0.901622	456	22.1084	279.843	6.04932
P98160	Basement membrane-specific heparan sulfate proteoglycan core protein OS=Homo sapiens GN=HSPG2 PE=1 SV=4 - [PGBM_HUMAN]	37.55	1	114	114	744	0.314547	430	67.0629	468.532	6.50732
P12109	Collagen alpha-1(VI) chain OS=Homo sapiens GN=COL6A1 PE=1 SV=3 - [CO6A1_HUMAN]	50.39	1	45	45	642	1.20845	383	30.8822	108.462	5.42725
P01009	Alpha-1-antitrypsin OS=Homo sapiens GN=SERPINA1 PE=1 SV=3 - [A1AT_HUMAN]	68.18	1	32	32	656	0.771017	380	27.4137	46.707	5.59229
Q15149-7	Isoform 7 of Plectin OS=Homo sapiens GN=PLEC - [PLEC_HUMAN]	39.03	9	143	151	649	0.820321	362	23.8173	512.292	5.77002
Q13813-3	Isoform 3 of Spectrin alpha chain, non-erythrocytic 1 OS=Homo sapiens GN=SPTAN1 - [SPTN1_HUMAN]	53.38	2	111	112	623	0.380446	358	43.8013	282.108	5.33838
P51884	Lumican OS=Homo sapiens GN=LUM PE=1 SV=2 - [LUM_HUMAN]	44.08	1	15	15	559	1.49646	343	41.2232	38.4048	6.60986
P35555	Fibrillin-1 OS=Homo sapiens GN=FBN1 PE=1 SV=3 - [FBN1_HUMAN]	35.49	1	76	76	577	0.252222	336	88.1056	312.022	4.93213
Q01082	Spectrin beta chain, non-erythrocytic 1 OS=Homo sapiens GN=SPTBN1 PE=1 SV=2 - [SPTB2_HUMAN]	55.5	1	102	109	572	0.350982	320	48.3369	274.439	5.56689
P04114	Apolipoprotein B-100 OS=Homo sapiens GN=APOB PE=1 SV=2 - [APOB_HUMAN]	34.14	1	128	128	527	0.435076	313	32.7819	515.283	7.04932
P01834	Ig kappa chain C region OS=Homo sapiens GN=IGKC PE=1 SV=1 - [IGKC_HUMAN]	84.91	1	7	7	509	1.55904	298	48.0309	11.6017	5.87158
P69905	Hemoglobin subunit alpha OS=Homo sapiens GN=HBA1 PE=1 SV=2 - [HBA_HUMAN]	92.25	1	11	11	492	0.153441	297	95.4333	15.2479	8.67529
P02751-3	Isoform 3 of Fibronectin OS=Homo sapiens GN=FN1 - [FINC_HUMAN]	41.15	2	68	68	516	0.551847	295	26.643	259.053	5.73193
P02675	Fibrinogen beta chain OS=Homo sapiens GN=FGB PE=1 SV=2 - [FIBB_HUMAN]	75.15	1	33	33	476	0.587967	293	30.9076	55.8923	8.26514
P02671-2	Isoform 2 of Fibrinogen alpha chain OS=Homo sapiens GN=FGA - [FIBA_HUMAN]	51.4	2	32	32	490	0.552139	291	26.2798	69.7138	8.06006
P01023	Alpha-2-macroglobulin OS=Homo sapiens GN=A2M PE=1 SV=3 - [A2MG_HUMAN]	54.82	1	52	63	556	0.445137	286	38.1907	163.188	6.45557
Q00610-2	Isoform 2 of Clathrin heavy chain 1 OS=Homo sapiens GN=CLTC - [CLH1_HUMAN]	51.19	2	64	65	471	0.810178	274	27.2945	187.771	5.69385
P02545	Prelamin-A/C OS=Homo sapiens GN=LMNA PE=1 SV=1 - [LMNA_HUMAN]	66.42	1	47	49	480	0.658176	272	24.4114	74.0947	7.02002
P01857	Ig gamma-1 chain C region OS=Homo sapiens GN=IGHG1 PE=1 SV=1 - [IGHG1_HUMAN]	67.27	1	7	18	787	1.95288	270	47.4544	36.0832	8.19189
Q05707	Collagen alpha-1(XIV) chain OS=Homo sapiens GN=COL14A1 PE=1 SV=3 - [COEA1_HUMAN]	40.2	1	56	56	497	2.15719	265	69.7939	193.394	5.30029
Q9Y490	Talin-1 OS=Homo sapiens GN=TLN1 PE=1 SV=3 - [TLN1_HUMAN]	53.25	1	80	94	529	0.68325	259	24.7337	269.599	6.07471
P04406	Glyceraldehyde-3-phosphate dehydrogenase OS=Homo sapiens GN=GAPDH PE=1 SV=3 - [G3P_HUMAN]	65.37	2	20	20	461	1.56014	254	52.5178	36.0304	8.45557
P60709	Actin, cytoplasmic 1 OS=Homo sapiens GN=ACTB PE=1 SV=1 - [ACTB_HUMAN]	67.73	2	7	22	1065	1.12954	251	27.3754	41.7097	5.47803
P14618	Pyruvate kinase PKM OS=Homo sapiens GN=PKM PE=1 SV=4 - [KPYM_HUMAN]	73.82	1	34	34	399	1.79997	229	36.8321	57.9	7.84033
P0C0L5	Complement C4-B OS=Homo sapiens GN=C4B PE=1 SV=2 - [CO4B_HUMAN]	42.49	1	61	61	393	0.507814	226	29.9682	192.631	7.26904
P02679-2	Isoform Gamma-A of Fibrinogen gamma chain OS=Homo sapiens GN=FGG - [FIBG_HUMAN]	73.68	2	23	23	361	0.509294	221	34.9537	49.465	6.0874
Q14204	Cytoplasmic dynein 1 heavy chain 1 OS=Homo sapiens GN=DYNC1H1 PE=1 SV=5 - [DYHC1_HUMAN]	25.18	1	94	94	360	0.690939	219	26.0732	532.072	6.40479
P18206-2	Isoform 1 of Vinculin OS=Homo sapiens GN=VCL - [VINC_HUMAN]	62.95	2	60	60	375	0.341073	214	44.626	116.649	6.0874
Q96Q06-2	Isoform 2 of Perilipin-4 OS=Homo sapiens GN=PLIN4 - [PLIN4_HUMAN]	68.66	1	50	50	370	0.260935	204	117.188	140.589	8.86572
P55268	Laminin subunit beta-2 OS=Homo sapiens GN=LAMB2 PE=1 SV=2 - [LAMB2_HUMAN]	41.05	1	58	59	359	0.374375	204	94.8696	195.854	6.52197
P11047	Laminin subunit gamma-1 OS=Homo sapiens GN=LAMC1 PE=1 SV=3 - [LAMC1_HUMAN]	37.54	1	51	51	386	0.228591	195	64.4443	177.489	5.12256
Q16363-2	Isoform 2 of Laminin subunit alpha-4 OS=Homo sapiens GN=LAMA4 - [LAMA4_HUMAN]	32.27	2	47	47	338	0.194816	195	87.9099	201.649	6.31592
P22105-3	Isoform 3 of Tenascin-X OS=Homo sapiens GN=TNXB - [TENX_HUMAN]	28.97	2	78	80	339	0.484672	195	51.5504	457.932	5.17334
P49327	Fatty acid synthase OS=Homo sapiens GN=FASN PE=1 SV=3 - [FAS_HUMAN]	35.64	1	64	65	331	0.478611	190	52.3683	273.254	6.44287
P78527	DNA-dependent protein kinase catalytic subunit OS=Homo sapiens GN=PRKDC PE=1 SV=3 - [PRKDC_HUMAN]	25.56	1	86	86	314	1.2156	190	37.5361	468.788	7.12256
P14625	Endoplasmin OS=Homo sapiens GN=HSP90B1 PE=1 SV=1 - [ENPL_HUMAN]	52.05	1	41	42	352	1.89156	189	43.0177	92.4113	4.84326
P07585	Decorin OS=Homo sapiens GN=DCN PE=1 SV=1 - [PGS2_HUMAN]	45.96	1	15	16	325	1.13845	189	35.1438	39.7218	8.54346
P20774	Mimecan OS=Homo sapiens GN=OGN PE=1 SV=1 - [MIME_HUMAN]	48.99	1	16	16	277	1.11408	187	23.7421	33.9009	5.63037
P55072	Transitional endoplasmic reticulum ATPase OS=Homo sapiens GN=VCP PE=1 SV=4 - [TERA_HUMAN]	59.55	1	42	43	311	0.830512	182	20.8568	89.2657	5.26221
Q9NZN4	EH domain-containing protein 2 OS=Homo sapiens GN=EHD2 PE=1 SV=2 - [EHD2_HUMAN]	74.59	1	31	34	333	0.154025	176	90.0044	61.1227	6.45557
P02549-2	Isoform 2 of Spectrin alpha chain, erythrocytic 1 OS=Homo sapiens GN=SPTA1 - [SPTA1_HUMAN]	39.86	2	73	74	316	0.198553	176	76.2274	279.502	5.04639
P24821-4	Isoform 4 of Tenascin OS=Homo sapiens GN=TNC - [TENA_HUMAN]	39.48	2	58	58	299	2.50778	176	87.9161	230.72	4.90674
P08107	Heat shock 70 kDa protein 1A/1B OS=Homo sapiens GN=HSPA1A PE=1 SV=5 - [HSP71_HUMAN]	64.27	1	29	34	344	1.01622	173	28.0595	70.009	5.65576
P06576	ATP synthase subunit beta, mitochondrial OS=Homo sapiens GN=ATP5B PE=1 SV=3 - [ATPB_HUMAN]	64.46	1	23	23	305	0.675193	169	31.7492	56.5246	5.40186
P02790	Hemopexin OS=Homo sapiens GN=HPX PE=1 SV=2 - [HEMO_HUMAN]	53.03	1	22	22	289	0.703169	165	23.1195	51.6433	7.02002
D6RGG3	Collagen alpha-1(XII) chain OS=Homo sapiens GN=COL12A1 PE=2 SV=1 - [D6RGG3_HUMAN]	26.45	2	62	62	281	1.54757	164	48.6758	332.996	5.52881
O60240	Perilipin-1 OS=Homo sapiens GN=PLIN1 PE=1 SV=2 - [PLIN1_HUMAN]	68.58	1	28	28	294	0.214708	160	104.243	55.9558	6.41748
P68104	Elongation factor 1-alpha 1 OS=Homo sapiens GN=EEF1A1 PE=1 SV=1 - [EF1A1_HUMAN]	68.18	2	21	21	272	1.26153	159	45.555	50.1091	9.01221
P11021	78 kDa glucose-regulated protein OS=Homo sapiens GN=HSPA5 PE=1 SV=2 - [GRP78_HUMAN]	52.29	1	30	33	297	1.57677	158	42.961	72.2884	5.16064
P13639	Elongation factor 2 OS=Homo sapiens GN=EEF2 PE=1 SV=4 - [EF2_HUMAN]	55.48	1	40	41	267	1.83306	157	43.9291	95.277	6.82959
P11277	Spectrin beta chain, erythrocytic OS=Homo sapiens GN=SPTB PE=1 SV=5 - [SPTB1_HUMAN]	36.55	2	58	65	309	0.211886	154	102.871	246.316	5.2749
P21695-2	Isoform 2 of Glycerol-3-phosphate dehydrogenase [NAD(+)], cytoplasmic OS=Homo sapiens GN=GPD1 - [GPDA_HUMAN]	74.85	2	20	20	276	0.155665	153	106.115	35.117	6.84424
P13647	Keratin, type II cytoskeletal 5 OS=Homo sapiens GN=KRT5 PE=1 SV=3 - [K2C5_HUMAN]	56.1	1	25	42	399	2.09779	152	87.8189	62.34	7.73779
P51888	Prolargin OS=Homo sapiens GN=PRELP PE=1 SV=1 - [PRELP_HUMAN]	53.14	1	19	19	258	0.695353	150	26.115	43.7822	9.37842
O75369-2	Isoform 2 of Filamin-B OS=Homo sapiens GN=FLNB - [FLNB_HUMAN]	40.88	4	67	79	297	0.944726	150	20.6769	275.496	5.78271
P15924	Desmoplakin OS=Homo sapiens GN=DSP PE=1 SV=3 - [DESP_HUMAN]	29.75	1	70	70	236	1.22257	150	50.964	331.569	6.81494
P00558	Phosphoglycerate kinase 1 OS=Homo sapiens GN=PGK1 PE=1 SV=3 - [PGK1_HUMAN]	76.98	1	27	27	243	1.14712	148	25.8107	44.5861	8.104
P08727	Keratin, type I cytoskeletal 19 OS=Homo sapiens GN=KRT19 PE=1 SV=4 - [K1C19_HUMAN]	75	1	22	35	381	1.53311	146	62.8251	44.0791	5.13525
G5EA52	Protein disulfide isomerase family A, member 3, isoform CRA_b OS=Homo sapiens GN=PDIA3 PE=2 SV=1 - [G5EA52_HUMAN]	61.65	2	28	28	245	1.47998	146	28.1996	54.9289	6.85889
Q16853	Membrane primary amine oxidase OS=Homo sapiens GN=AOC3 PE=1 SV=3 - [AOC3_HUMAN]	34.21	1	19	19	262	0.163421	144	98.2102	84.5683	6.52197
P07942	Laminin subunit beta-1 OS=Homo sapiens GN=LAMB1 PE=1 SV=2 - [LAMB1_HUMAN]	27.94	2	41	42	235	0.233756	141	61.2002	197.909	4.94482
D6RF35	Vitamin D-binding protein OS=Homo sapiens GN=GC PE=2 SV=1 - [D6RF35_HUMAN]	62.18	1	26	27	232	0.88164	140	19.9188	52.9859	5.51611
P08729	Keratin, type II cytoskeletal 7 OS=Homo sapiens GN=KRT7 PE=1 SV=5 - [K2C7_HUMAN]	58.85	1	24	30	288	2.03225	138	71.3333	51.3543	5.47803
P22314	Ubiquitin-like modifier-activating enzyme 1 OS=Homo sapiens GN=UBA1 PE=1 SV=3 - [UBA1_HUMAN]	46.79	1	40	40	236	1.42075	137	27.8722	117.774	5.75732
P05787	Keratin, type II cytoskeletal 8 OS=Homo sapiens GN=KRT8 PE=1 SV=7 - [K2C8_HUMAN]	57.76	2	22	32	311	1.95068	136	84.2714	53.6711	5.59229
P00325	Alcohol dehydrogenase 1B OS=Homo sapiens GN=ADH1B PE=1 SV=2 - [ADH1B_HUMAN]	57.07	1	20	20	231	0.164214	134	82.5578	39.8286	8.29443
P62937	Peptidyl-prolyl cis-trans isomerase A OS=Homo sapiens GN=PPIA PE=1 SV=2 - [PPIA_HUMAN]	75.15	1	11	12	194	1.50494	133	44.308	18.0009	7.81104
P06733	Alpha-enolase OS=Homo sapiens GN=ENO1 PE=1 SV=2 - [ENOA_HUMAN]	70.74	1	23	23	243	1.34484	133	26.1327	47.1393	7.38623
P68871	Hemoglobin subunit beta OS=Homo sapiens GN=HBB PE=1 SV=2 - [HBB_HUMAN]	93.88	1	6	12	483	0.168241	129	60.1859	15.9883	7.28369
P04040	Catalase OS=Homo sapiens GN=CAT PE=1 SV=3 - [CATA_HUMAN]	55.6	1	27	27	225	0.211635	129	67.9963	59.7188	7.38623
P00747	Plasminogen OS=Homo sapiens GN=PLG PE=1 SV=2 - [PLMN_HUMAN]	50.74	1	30	31	213	0.634339	129	32.9909	90.5102	7.23975
P00450	Ceruloplasmin OS=Homo sapiens GN=CP PE=1 SV=1 - [CERU_HUMAN]	37.56	2	32	32	231	0.655092	129	15.2312	122.128	5.71924
P02452	Collagen alpha-1(I) chain OS=Homo sapiens GN=COL1A1 PE=1 SV=5 - [CO1A1_HUMAN]	17.76	1	18	19	218	1.56747	129	33.5586	138.857	5.79541
P38646	Stress-70 protein, mitochondrial OS=Homo sapiens GN=HSPA9 PE=1 SV=2 - [GRP75_HUMAN]	56.26	1	33	34	220	1.1165	126	29.7269	73.6348	6.16357
P09382	Galectin-1 OS=Homo sapiens GN=LGALS1 PE=1 SV=2 - [LEG1_HUMAN]	81.48	1	10	10	207	0.314616	124	55.7081	14.7062	5.50342
P07355	Annexin A2 OS=Homo sapiens GN=ANXA2 PE=1 SV=2 - [ANXA2_HUMAN]	65.19	2	24	24	206	0.324028	123	36.5269	38.5798	7.75244
A6NLG9	Biglycan OS=Homo sapiens GN=BGN PE=2 SV=1 - [A6NLG9_HUMAN]	57	2	14	15	226	1.60695	123	43.4791	34.8534	8.86572
P00915	Carbonic anhydrase 1 OS=Homo sapiens GN=CA1 PE=1 SV=2 - [CAH1_HUMAN]	61.69	1	12	12	226	0.149982	122	89.1169	28.8524	7.12256
P08133-2	Isoform 2 of Annexin A6 OS=Homo sapiens GN=ANXA6 - [ANXA6_HUMAN]	60.37	2	35	35	184	0.550854	120	17.0022	72.3779	5.60498
P14543	Nidogen-1 OS=Homo sapiens GN=NID1 PE=1 SV=3 - [NID1_HUMAN]	34.88	2	33	34	208	0.31359	120	72.6764	136.291	5.2876
P04075	Fructose-bisphosphate aldolase A OS=Homo sapiens GN=ALDOA PE=1 SV=2 - [ALDOA_HUMAN]	67.03	2	19	26	245	0.828814	119	16.6528	39.3953	8.08936
P28838-2	Isoform 2 of Cytosol aminopeptidase OS=Homo sapiens GN=LAP3 - [AMPL_HUMAN]	66.6	2	28	28	198	1.85762	119	32.9402	52.7379	6.7417
P07195	L-lactate dehydrogenase B chain OS=Homo sapiens GN=LDHB PE=1 SV=2 - [LDHB_HUMAN]	56.29	1	16	17	215	0.763689	119	21.6606	36.6151	6.04932
P11142	Heat shock cognate 71 kDa protein OS=Homo sapiens GN=HSPA8 PE=1 SV=1 - [HSP7C_HUMAN]	53.1	1	16	30	357	1.03864	119	28.9992	70.8542	5.51611
F5H6E2	Unconventional myosin-Ic OS=Homo sapiens GN=MYO1C PE=2 SV=1 - [F5H6E2_HUMAN]	47.16	3	36	39	217	0.206294	119	66.4292	118.92	9.40771
P40926	Malate dehydrogenase, mitochondrial OS=Homo sapiens GN=MDH2 PE=1 SV=3 - [MDHM_HUMAN]	65.68	1	18	18	214	1.44889	118	21.1301	35.4807	8.67529
P10809	60 kDa heat shock protein, mitochondrial OS=Homo sapiens GN=HSPD1 PE=1 SV=2 - [CH60_HUMAN]	64.4	1	27	27	212	1.20864	118	31.0814	61.0164	5.87158
Q14697	Neutral alpha-glucosidase AB OS=Homo sapiens GN=GANAB PE=1 SV=3 - [GANAB_HUMAN]	41.21	1	33	33	182	0.940021	118	27.3598	106.807	6.13818
P52272-2	Isoform 2 of Heterogeneous nuclear ribonucleoprotein M OS=Homo sapiens GN=HNRNPM - [HNRPM_HUMAN]	47.61	2	27	27	191	1.92997	116	44.0309	73.5724	8.82178
P07900	Heat shock protein HSP 90-alpha OS=Homo sapiens GN=HSP90AA1 PE=1 SV=5 - [HS90A_HUMAN]	56.56	2	26	40	330	1.13152	114	25.8746	84.6067	5.021
P02730	Band 3 anion transport protein OS=Homo sapiens GN=SLC4A1 PE=1 SV=3 - [B3AT_HUMAN]	33.37	1	25	26	196	0.10278	114	101.672	101.727	5.18604
Q14112	Nidogen-2 OS=Homo sapiens GN=NID2 PE=1 SV=3 - [NID2_HUMAN]	30.04	1	32	33	207	0.333481	114	79.1638	151.158	5.2876
B4E022	Transketolase OS=Homo sapiens GN=TKT PE=2 SV=1 - [B4E022_HUMAN]	50	3	24	24	189	0.617071	113	26.5255	62.8393	7.51807
P40939	Trifunctional enzyme subunit alpha, mitochondrial OS=Homo sapiens GN=HADHA PE=1 SV=2 - [ECHA_HUMAN]	50.2	1	28	28	202	0.664336	112	21.6447	82.9469	9.0415
P33121	Long-chain-fatty-acid--CoA ligase 1 OS=Homo sapiens GN=ACSL1 PE=1 SV=1 - [ACSL1_HUMAN]	46.99	1	28	28	193	0.176182	112	78.9614	77.8929	7.15186
P08603	Complement factor H OS=Homo sapiens GN=CFH PE=1 SV=4 - [CFAH_HUMAN]	40.62	1	36	38	213	0.687146	112	19.7458	139.005	6.60986
P61978-3	Isoform 3 of Heterogeneous nuclear ribonucleoprotein K OS=Homo sapiens GN=HNRNPK - [HNRPK_HUMAN]	51.82	3	22	22	177	1.95508	111	39.0998	48.5322	5.5415
P13010	X-ray repair cross-complementing protein 5 OS=Homo sapiens GN=XRCC5 PE=1 SV=3 - [XRCC5_HUMAN]	42.9	1	26	26	194	2.22253	111	42.5604	82.6523	5.80811
P01008	Antithrombin-III OS=Homo sapiens GN=SERPINC1 PE=1 SV=1 - [ANT3_HUMAN]	44.61	1	21	21	182	0.823649	110	26.113	52.5689	6.7124
P27797	Calreticulin OS=Homo sapiens GN=CALR PE=1 SV=1 - [CALR_HUMAN]	58.99	1	22	22	157	1.27179	108	29.1325	48.1118	4.43701
P13667	Protein disulfide-isomerase A4 OS=Homo sapiens GN=PDIA4 PE=1 SV=2 - [PDIA4_HUMAN]	55.66	1	33	33	182	1.89538	108	64.3781	72.887	5.07178
P01871	Ig mu chain C region OS=Homo sapiens GN=IGHM PE=1 SV=3 - [IGHM_HUMAN]	54.87	2	20	20	179	0.615116	108	19.1577	49.2755	6.771
P08123	Collagen alpha-2(I) chain OS=Homo sapiens GN=COL1A2 PE=1 SV=7 - [CO1A2_HUMAN]	15.96	1	16	16	189	1.5265	108	34.6977	129.235	8.95361
Q05469	Hormone-sensitive lipase OS=Homo sapiens GN=LIPE PE=1 SV=4 - [LIPS_HUMAN]	41.54	1	33	33	190	0.180099	107	87.6607	116.525	6.69775
O43707	Alpha-actinin-4 OS=Homo sapiens GN=ACTN4 PE=1 SV=2 - [ACTN4_HUMAN]	56.09	1	28	45	314	1.08543	105	22.6065	104.788	5.43994
P19338	Nucleolin OS=Homo sapiens GN=NCL PE=1 SV=3 - [NUCL_HUMAN]	36.06	1	26	27	177	2.35767	104	46.9954	76.5684	4.70361
G8JLA8	Transforming growth factor-beta-induced protein ig-h3 OS=Homo sapiens GN=TGFBI PE=2 SV=1 - [G8JLA8_HUMAN]	50.95	2	25	26	170	1.3851	103	29.1602	74.6469	7.25439
P22626-2	Isoform A2 of Heterogeneous nuclear ribonucleoproteins A2/B1 OS=Homo sapiens GN=HNRNPA2B1 - [ROA2_HUMAN]	71.85	2	18	20	200	1.95715	102	51.0981	35.9839	8.646
P62805	Histone H4 OS=Homo sapiens GN=HIST1H4A PE=1 SV=2 - [H4_HUMAN]	58.25	1	7	7	171	0.979879	102	34.6976	11.3604	11.356
P50454	Serpin H1 OS=Homo sapiens GN=SERPINH1 PE=1 SV=2 - [SERPH_HUMAN]	53.83	1	19	19	196	0.549645	102	39.1816	46.4112	8.68994
P04843	Dolichyl-diphosphooligosaccharide--protein glycosyltransferase subunit 1 OS=Homo sapiens GN=RPN1 PE=1 SV=1 - [RPN1_HUMAN]	52.39	1	30	30	168	1.14599	102	31.5232	68.5268	6.37939
P01011	Alpha-1-antichymotrypsin OS=Homo sapiens GN=SERPINA3 PE=1 SV=2 - [AACT_HUMAN]	48.46	2	18	18	186	0.701381	102	21.5435	47.6205	5.51611
P60174-1	Isoform 2 of Triosephosphate isomerase OS=Homo sapiens GN=TPI1 - [TPIS_HUMAN]	87.15	2	17	17	182	1.54664	100	53.0939	26.6527	6.90283
P13796	Plastin-2 OS=Homo sapiens GN=LCP1 PE=1 SV=6 - [PLSL_HUMAN]	58.05	1	24	30	219	5.47447	99	66.3913	70.2439	5.42725
Q9BXN1	Asporin OS=Homo sapiens GN=ASPN PE=1 SV=2 - [ASPN_HUMAN]	54.74	1	19	19	167	0.722671	99	18.1005	43.3893	7.07861
P26038	Moesin OS=Homo sapiens GN=MSN PE=1 SV=3 - [MOES_HUMAN]	54.25	1	27	38	229	1.18759	98	25.4148	67.7778	6.40479
P04264	Keratin, type II cytoskeletal 1 OS=Homo sapiens GN=KRT1 PE=1 SV=6 - [K2C1_HUMAN]	45.81	1	24	33	207	1.23504	98	28.0438	65.999	8.11865
Q08211	ATP-dependent RNA helicase A OS=Homo sapiens GN=DHX9 PE=1 SV=4 - [DHX9_HUMAN]	27.95	1	30	30	170	1.41309	98	35.0637	140.869	6.84424
P27824	Calnexin OS=Homo sapiens GN=CANX PE=1 SV=2 - [CALX_HUMAN]	37.84	2	26	26	152	0.874607	97	27.0392	67.5259	4.60205
P04275	von Willebrand factor OS=Homo sapiens GN=VWF PE=1 SV=4 - [VWF_HUMAN]	17.17	1	36	36	160	0.476003	97	55.3958	309.058	5.47803
P06727	Apolipoprotein A-IV OS=Homo sapiens GN=APOA4 PE=1 SV=3 - [APOA4_HUMAN]	55.81	1	22	22	164	0.832001	95	12.5343	45.3715	5.37646
B7Z254	Protein disulfide-isomerase A6 OS=Homo sapiens GN=PDIA6 PE=2 SV=1 - [B7Z254_HUMAN]	49.66	5	19	19	177	1.48861	95	31.0026	47.8081	5.08447
Q99798	Aconitate hydratase, mitochondrial OS=Homo sapiens GN=ACO2 PE=1 SV=2 - [ACON_HUMAN]	48.97	2	29	29	162	1.09739	95	22.346	85.3719	7.60596
P25311	Zinc-alpha-2-glycoprotein OS=Homo sapiens GN=AZGP1 PE=1 SV=2 - [ZA2G_HUMAN]	52.68	1	17	17	154	0.964912	94	31.9393	34.2371	6.04932
Q14624-3	Isoform 3 of Inter-alpha-trypsin inhibitor heavy chain H4 OS=Homo sapiens GN=ITIH4 - [ITIH4_HUMAN]	39.22	2	27	27	162	0.508018	94	33.2588	99.7952	6.46826
P20700	Lamin-B1 OS=Homo sapiens GN=LMNB1 PE=1 SV=2 - [LMNB1_HUMAN]	58.02	1	30	33	175	2.19887	93	54.6812	66.3676	5.16064
P00738	Haptoglobin OS=Homo sapiens GN=HP PE=1 SV=1 - [HPT_HUMAN]	56.4	1	13	25	278	0.563058	92	20.4334	45.1766	6.58057
P06744	Glucose-6-phosphate isomerase OS=Homo sapiens GN=GPI PE=1 SV=4 - [G6PI_HUMAN]	47.31	2	24	24	150	0.618498	92	21.8112	63.1072	8.32373
P16157-10	Isoform Er9 of Ankyrin-1 OS=Homo sapiens GN=ANK1 - [ANK1_HUMAN]	25.14	9	31	36	184	0.15646	92	105.75	197.63	6.22705
P68032	Actin, alpha cardiac muscle 1 OS=Homo sapiens GN=ACTC1 PE=1 SV=1 - [ACTC_HUMAN]	63.93	1	8	21	771	0.591966	91	39.8806	41.9919	5.38916
Q13228	Selenium-binding protein 1 OS=Homo sapiens GN=SELENBP1 PE=1 SV=2 - [SBP1_HUMAN]	58.05	1	24	24	154	0.316805	91	74.1978	52.3576	6.3667
P00734	Prothrombin OS=Homo sapiens GN=F2 PE=1 SV=2 - [THRB_HUMAN]	47.75	1	22	22	151	0.665816	90	27.5836	69.9921	5.89697
P04004	Vitronectin OS=Homo sapiens GN=VTN PE=1 SV=1 - [VTNC_HUMAN]	30.54	1	12	12	148	0.758163	90	25.6937	54.2712	5.79541
P12814	Alpha-actinin-1 OS=Homo sapiens GN=ACTN1 PE=1 SV=2 - [ACTN1_HUMAN]	60.65	1	29	46	280	0.843833	88	35.1922	102.993	5.41455
P12956	X-ray repair cross-complementing protein 6 OS=Homo sapiens GN=XRCC6 PE=1 SV=2 - [XRCC6_HUMAN]	53.2	1	29	29	146	2.52038	88	43.2183	69.7991	6.63916
P09874	Poly [ADP-ribose] polymerase 1 OS=Homo sapiens GN=PARP1 PE=1 SV=4 - [PARP1_HUMAN]	35.6	1	31	31	138	1.64145	88	47.629	113.012	8.88037
P07339	Cathepsin D OS=Homo sapiens GN=CTSD PE=1 SV=1 - [CATD_HUMAN]	45.15	1	15	15	146	0.746806	87	28.9067	44.5236	6.53662
Q86VP6	Cullin-associated NEDD8-dissociated protein 1 OS=Homo sapiens GN=CAND1 PE=1 SV=2 - [CAND1_HUMAN]	26.02	1	27	27	147	0.890118	87	28.1216	136.289	5.78271
Q00839	Heterogeneous nuclear ribonucleoprotein U OS=Homo sapiens GN=HNRNPU PE=1 SV=6 - [HNRPU_HUMAN]	32.73	1	21	21	146	1.57114	86	58.9399	90.528	5.99854
P07237	Protein disulfide-isomerase OS=Homo sapiens GN=P4HB PE=1 SV=3 - [PDIA1_HUMAN]	52.36	1	22	22	143	1.00478	85	25.6546	57.0807	4.86865
P48735	Isocitrate dehydrogenase [NADP], mitochondrial OS=Homo sapiens GN=IDH2 PE=1 SV=2 - [IDHP_HUMAN]	58.41	2	21	23	145	2.0641	84	56.7907	50.8769	8.68994
P25705	ATP synthase subunit alpha, mitochondrial OS=Homo sapiens GN=ATP5A1 PE=1 SV=1 - [ATPA_HUMAN]	53.53	1	24	24	134	0.57795	84	23.9224	59.7136	9.12939
P43121	Cell surface glycoprotein MUC18 OS=Homo sapiens GN=MCAM PE=1 SV=2 - [MUC18_HUMAN]	34.06	1	19	19	150	0.185601	84	98.776	71.5626	5.75732
A6NMZ7	Collagen alpha-6(VI) chain OS=Homo sapiens GN=COL6A6 PE=1 SV=2 - [CO6A6_HUMAN]	20.9	2	34	34	145	0.611307	84	31.629	247.019	6.88818
P00338	L-lactate dehydrogenase A chain OS=Homo sapiens GN=LDHA PE=1 SV=2 - [LDHA_HUMAN]	66.87	2	18	19	171	0.963143	83	22.426	36.6654	8.26514
E7EU05	Platelet glycoprotein 4 (Fragment) OS=Homo sapiens GN=CD36 PE=2 SV=2 - [E7EU05_HUMAN]	34.13	3	14	14	140	0.158521	82	101.112	52.0287	7.25439
P46940	Ras GTPase-activating-like protein IQGAP1 OS=Homo sapiens GN=IQGAP1 PE=1 SV=1 - [IQGA1_HUMAN]	29.87	1	35	36	142	1.17762	82	25.0313	189.134	6.48096
P08758	Annexin A5 OS=Homo sapiens GN=ANXA5 PE=1 SV=2 - [ANXA5_HUMAN]	63.75	1	15	16	150	0.5955	81	25.8052	35.9144	5.04639
P01859	Ig gamma-2 chain C region OS=Homo sapiens GN=IGHG2 PE=1 SV=2 - [IGHG2_HUMAN]	57.06	1	5	14	356	0.734473	81	30.9506	35.8778	7.59131
P49189	4-trimethylaminobutyraldehyde dehydrogenase OS=Homo sapiens GN=ALDH9A1 PE=1 SV=3 - [AL9A1_HUMAN]	48.58	1	18	18	127	0.672396	80	27.293	53.767	5.87158
P19827	Inter-alpha-trypsin inhibitor heavy chain H1 OS=Homo sapiens GN=ITIH1 PE=1 SV=3 - [ITIH1_HUMAN]	29.2	1	19	19	141	0.713478	80	19.7002	101.326	6.78564
P07737	Profilin-1 OS=Homo sapiens GN=PFN1 PE=1 SV=2 - [PROF1_HUMAN]	70	1	9	9	135	2.62533	79	40.7059	15.0446	8.26514
P02647	Apolipoprotein A-I OS=Homo sapiens GN=APOA1 PE=1 SV=1 - [APOA1_HUMAN]	66.29	1	20	20	130	0.737288	79	14.5119	30.7589	5.75732
G3V4W0	Heterogeneous nuclear ribonucleoproteins C1/C2 (Fragment) OS=Homo sapiens GN=HNRNPC PE=2 SV=1 - [G3V4W0_HUMAN]	46.56	4	15	15	130	1.69551	79	56.3269	28.8985	8.39697
Q9Y4G6	Talin-2 OS=Homo sapiens GN=TLN2 PE=1 SV=4 - [TLN2_HUMAN]	27.38	1	36	50	198	0.283657	79	89.6023	271.443	5.56689
P02763	Alpha-1-acid glycoprotein 1 OS=Homo sapiens GN=ORM1 PE=1 SV=1 - [A1AG1_HUMAN]	44.28	1	6	9	178	0.74299	78	25.5291	23.4968	5.021
P23141-3	Isoform 3 of Liver carboxylesterase 1 OS=Homo sapiens GN=CES1 - [EST1_HUMAN]	48.94	4	23	23	149	0.39596	77	74.982	62.3531	6.59521
O43175	D-3-phosphoglycerate dehydrogenase OS=Homo sapiens GN=PHGDH PE=1 SV=4 - [SERA_HUMAN]	43.71	1	18	18	154	0.70787	77	23.9711	56.6144	6.7124
P35580	Myosin-10 OS=Homo sapiens GN=MYH10 PE=1 SV=3 - [MYH10_HUMAN]	38.71	5	41	63	265	0.617819	76	35.5132	228.858	5.5415
P04217	Alpha-1B-glycoprotein OS=Homo sapiens GN=A1BG PE=1 SV=4 - [A1BG_HUMAN]	35.15	1	14	14	120	0.739058	76	16.9414	54.2195	5.85889
P35749-4	Isoform 4 of Myosin-11 OS=Homo sapiens GN=MYH11 - [MYH11_HUMAN]	32.71	2	35	55	300	0.611267	76	35.4048	223.439	5.52881
P08238	Heat shock protein HSP 90-beta OS=Homo sapiens GN=HSP90AB1 PE=1 SV=4 - [HS90B_HUMAN]	53.73	1	18	36	303	1.50279	75	35.1499	83.2121	5.03369
P05091	Aldehyde dehydrogenase, mitochondrial OS=Homo sapiens GN=ALDH2 PE=1 SV=2 - [ALDH2_HUMAN]	51.26	1	19	22	151	0.421023	75	59.0748	56.3456	7.04932
Q07065	Cytoskeleton-associated protein 4 OS=Homo sapiens GN=CKAP4 PE=1 SV=2 - [CKAP4_HUMAN]	49.34	1	26	27	127	1.18937	75	29.3164	65.9827	5.92236
Q9BX66-8	Isoform 8 of Sorbin and SH3 domain-containing protein 1 OS=Homo sapiens GN=SORBS1 - [SRBS1_HUMAN]	27.87	4	17	18	140	0.235044	75	97.1285	90.9995	6.27783
B4DTG2	Elongation factor 1-gamma OS=Homo sapiens GN=EEF1G PE=2 SV=1 - [B4DTG2_HUMAN]	36.76	2	17	17	123	1.458	74	38.9033	56.1144	7.72314
Q06830	Peroxiredoxin-1 OS=Homo sapiens GN=PRDX1 PE=1 SV=1 - [PRDX1_HUMAN]	73.37	1	11	14	151	1.49583	73	33.91	22.0963	8.1333
P00367	Glutamate dehydrogenase 1, mitochondrial OS=Homo sapiens GN=GLUD1 PE=1 SV=2 - [DHE3_HUMAN]	43.91	1	21	21	116	0.897889	73	24.8473	61.3592	7.79639
Q6NZI2	Polymerase I and transcript release factor OS=Homo sapiens GN=PTRF PE=1 SV=1 - [PTRF_HUMAN]	38.72	1	15	16	132	0.15207	73	57.5022	43.4498	5.60498
P07996	Thrombospondin-1 OS=Homo sapiens GN=THBS1 PE=1 SV=2 - [TSP1_HUMAN]	29.74	1	27	27	128	0.61839	73	52.4752	129.3	4.94482
P21796	Voltage-dependent anion-selective channel protein 1 OS=Homo sapiens GN=VDAC1 PE=1 SV=2 - [VDAC1_HUMAN]	73.5	1	15	17	153	0.930986	71	22.3381	30.7536	8.54346
P13645	Keratin, type I cytoskeletal 10 OS=Homo sapiens GN=KRT10 PE=1 SV=6 - [K1C10_HUMAN]	48.12	1	21	25	153	0.924591	71	28.4727	58.7917	5.21143
Q03252	Lamin-B2 OS=Homo sapiens GN=LMNB2 PE=1 SV=3 - [LMNB2_HUMAN]	42	2	24	28	132	1.00891	71	22.1422	67.6475	5.35107
Q16891-2	Isoform 2 of Mitochondrial inner membrane protein OS=Homo sapiens GN=IMMT - [IMMT_HUMAN]	35.48	2	24	24	117	0.813415	71	25.5562	82.5738	6.56592
B4E1H2	Plasma protease C1 inhibitor OS=Homo sapiens GN=SERPING1 PE=2 SV=1 - [B4E1H2_HUMAN]	31.92	3	14	14	120	0.568324	71	25.5074	49.7255	6.53662
Q9P2E9	Ribosome-binding protein 1 OS=Homo sapiens GN=RRBP1 PE=1 SV=4 - [RRBP1_HUMAN]	27.16	1	30	31	125	1.51871	71	38.5828	152.381	8.60205
P00387-2	Isoform 2 of NADH-cytochrome b5 reductase 3 OS=Homo sapiens GN=CYB5R3 - [NB5R3_HUMAN]	55.4	3	12	12	112	0.302391	70	59.2643	31.6084	7.57666
P15090	Fatty acid-binding protein, adipocyte OS=Homo sapiens GN=FABP4 PE=1 SV=3 - [FABP4_HUMAN]	53.79	1	7	7	118	0.0935182	70	113.773	14.7095	7.13721
P11216	Glycogen phosphorylase, brain form OS=Homo sapiens GN=PYGB PE=1 SV=5 - [PYGB_HUMAN]	38.2	1	23	27	126	0.821262	70	18.7246	96.6345	6.85889
P49411	Elongation factor Tu, mitochondrial OS=Homo sapiens GN=TUFM PE=1 SV=2 - [EFTU_HUMAN]	54.65	1	19	19	122	1.1448	69	22.519	49.5102	7.60596
Q16851	UTP--glucose-1-phosphate uridylyltransferase OS=Homo sapiens GN=UGP2 PE=1 SV=5 - [UGPA_HUMAN]	50.59	2	21	21	118	0.456406	69	26.1962	56.9047	8.14795
P01042-2	Isoform LMW of Kininogen-1 OS=Homo sapiens GN=KNG1 - [KNG1_HUMAN]	43.33	1	17	17	122	0.782251	69	17.7105	47.8527	6.65381
Q9BSJ8	Extended synaptotagmin-1 OS=Homo sapiens GN=ESYT1 PE=1 SV=1 - [ESYT1_HUMAN]	26.09	2	21	21	132	0.385927	69	54.7662	122.78	5.8335
E9PGF5	Tensin-1 OS=Homo sapiens GN=TNS1 PE=2 SV=1 - [E9PGF5_HUMAN]	25.44	3	30	32	123	0.292727	68	71.8072	183.11	7.75244
P62701	40S ribosomal protein S4, X isoform OS=Homo sapiens GN=RPS4X PE=1 SV=2 - [RS4X_HUMAN]	58.17	1	17	17	110	1.31142	67	31.56	29.5791	10.1548
Q96KP4	Cytosolic non-specific dipeptidase OS=Homo sapiens GN=CNDP2 PE=1 SV=2 - [CNDP2_HUMAN]	50.74	1	18	18	112	1.32719	67	34.2903	52.8449	5.97314
Q96QK1	Vacuolar protein sorting-associated protein 35 OS=Homo sapiens GN=VPS35 PE=1 SV=2 - [VPS35_HUMAN]	36.56	1	24	24	122	0.693013	67	24.3994	91.6489	5.49072
Q12797-10	Isoform 10 of Aspartyl/asparaginyl beta-hydroxylase OS=Homo sapiens GN=ASPH - [ASPH_HUMAN]	35.25	2	23	24	120	0.278891	67	47.5738	83.2162	4.91943
P02748	Complement component C9 OS=Homo sapiens GN=C9 PE=1 SV=2 - [CO9_HUMAN]	34.88	1	16	16	111	0.841617	67	24.7306	63.1327	5.59229
P04196	Histidine-rich glycoprotein OS=Homo sapiens GN=HRG PE=1 SV=1 - [HRG_HUMAN]	25.9	1	12	12	118	0.671174	67	20.8779	59.5409	7.50342
Q16555	Dihydropyrimidinase-related protein 2 OS=Homo sapiens GN=DPYSL2 PE=1 SV=1 - [DPYL2_HUMAN]	49.83	1	15	19	145	0.859123	66	20.9526	62.2546	6.37939
Q7KZF4	Staphylococcal nuclease domain-containing protein 1 OS=Homo sapiens GN=SND1 PE=1 SV=1 - [SND1_HUMAN]	41.32	1	28	28	117	1.31752	66	28.5649	101.934	7.1665
P04844	Dolichyl-diphosphooligosaccharide--protein glycosyltransferase subunit 2 OS=Homo sapiens GN=RPN2 PE=1 SV=3 - [RPN2_HUMAN]	37.72	1	14	14	114	1.14262	66	27.6698	69.241	5.69385
Q71U36-2	Isoform 2 of Tubulin alpha-1A chain OS=Homo sapiens GN=TUBA1A - [TBA1A_HUMAN]	72.84	2	8	25	359	0.772313	65	23.9055	46.2678	5.08447
Q03135	Caveolin-1 OS=Homo sapiens GN=CAV1 PE=1 SV=4 - [CAV1_HUMAN]	57.3	1	10	10	108	0.145338	65	120.353	20.4585	6.02393
P19971	Thymidine phosphorylase OS=Homo sapiens GN=TYMP PE=1 SV=2 - [TYPH_HUMAN]	53.11	1	19	19	128	1.80582	65	38.4988	49.9242	5.52881
Q13642-1	Isoform 1 of Four and a half LIM domains protein 1 OS=Homo sapiens GN=FHL1 - [FHL1_HUMAN]	59.64	3	16	16	109	0.184254	64	48.3331	31.8728	8.32373
Q9UHG3	Prenylcysteine oxidase 1 OS=Homo sapiens GN=PCYOX1 PE=1 SV=3 - [PCYOX_HUMAN]	35.45	1	15	15	115	0.349424	64	68.0907	56.6037	6.17627
Q04695	Keratin, type I cytoskeletal 17 OS=Homo sapiens GN=KRT17 PE=1 SV=2 - [K1C17_HUMAN]	59.95	1	14	31	255	1.56065	63	56.0474	48.076	5.021
P14866	Heterogeneous nuclear ribonucleoprotein L OS=Homo sapiens GN=HNRNPL PE=1 SV=2 - [HNRPL_HUMAN]	35.14	1	14	15	122	1.78483	63	39.3154	64.0924	8.22119
P42224	Signal transducer and activator of transcription 1-alpha/beta OS=Homo sapiens GN=STAT1 PE=1 SV=2 - [STAT1_HUMAN]	33.87	1	21	21	111	1.81249	63	44.7441	87.2795	6.04932
Q99714	3-hydroxyacyl-CoA dehydrogenase type-2 OS=Homo sapiens GN=HSD17B10 PE=1 SV=3 - [HCD2_HUMAN]	88.89	1	15	15	119	1.44265	62	31.4462	26.9061	7.78174
P42765	3-ketoacyl-CoA thiolase, mitochondrial OS=Homo sapiens GN=ACAA2 PE=1 SV=2 - [THIM_HUMAN]	58.44	1	17	17	113	0.479071	62	40.3053	41.8976	8.08936
F8W6I7	Heterogeneous nuclear ribonucleoprotein A1 OS=Homo sapiens GN=HNRNPA1 PE=2 SV=1 - [F8W6I7_HUMAN]	54.37	4	12	14	141	1.37169	62	46.7784	34.2023	9.23193
P06748	Nucleophosmin OS=Homo sapiens GN=NPM1 PE=1 SV=2 - [NPM_HUMAN]	43.2	2	13	13	117	1.66283	62	62.6632	32.5548	4.77979
Q01518	Adenylyl cyclase-associated protein 1 OS=Homo sapiens GN=CAP1 PE=1 SV=5 - [CAP1_HUMAN]	40	1	16	18	112	1.78483	62	21.1757	51.8687	8.06006
P51991	Heterogeneous nuclear ribonucleoprotein A3 OS=Homo sapiens GN=HNRNPA3 PE=1 SV=2 - [ROA3_HUMAN]	39.15	2	13	14	114	1.56914	62	37.9622	39.5706	9.01221
P01876	Ig alpha-1 chain C region OS=Homo sapiens GN=IGHA1 PE=1 SV=2 - [IGHA1_HUMAN]	54.39	1	5	13	284	0.77308	61	23.9832	37.6306	6.50732
P21980	Protein-glutamine gamma-glutamyltransferase 2 OS=Homo sapiens GN=TGM2 PE=1 SV=2 - [TGM2_HUMAN]	34.21	1	18	18	108	0.436953	61	28.3256	77.2797	5.22412
P12110	Collagen alpha-2(VI) chain OS=Homo sapiens GN=COL6A2 PE=1 SV=4 - [CO6A2_HUMAN]	33.37	1	8	30	466	1.25784	61	18.7434	108.512	6.21436
P10909-4	Isoform 4 of Clusterin OS=Homo sapiens GN=CLU - [CLUS_HUMAN]	32.93	4	14	14	103	0.683213	61	28.4899	48.7721	6.7124
P06737-2	Isoform 2 of Glycogen phosphorylase, liver form OS=Homo sapiens GN=PYGL - [PYGL_HUMAN]	33.09	3	19	23	108	0.281181	60	60.3391	93.0751	7.29834
P07099	Epoxide hydrolase 1 OS=Homo sapiens GN=EPHX1 PE=1 SV=1 - [HYEP_HUMAN]	36.48	1	14	14	101	0.234122	59	79.0351	52.915	7.25439
B4E1Z4	Complement factor B OS=Homo sapiens GN=CFB PE=2 SV=1 - [B4E1Z4_HUMAN]	24.09	1	19	25	110	0.694879	59	19.5334	140.853	7.18115
P05783	Keratin, type I cytoskeletal 18 OS=Homo sapiens GN=KRT18 PE=1 SV=2 - [K1C18_HUMAN]	49.77	1	22	24	104	1.76237	58	46.8992	48.0285	5.45264
O75083	WD repeat-containing protein 1 OS=Homo sapiens GN=WDR1 PE=1 SV=4 - [WDR1_HUMAN]	40.76	1	18	18	98	1.36607	58	25.4115	66.1519	6.65381
Q02790	Peptidyl-prolyl cis-trans isomerase FKBP4 OS=Homo sapiens GN=FKBP4 PE=1 SV=3 - [FKBP4_HUMAN]	40.52	1	16	17	103	1.23858	58	31.7368	51.7721	5.42725
P50502	Hsc70-interacting protein OS=Homo sapiens GN=ST13 PE=1 SV=2 - [F10A1_HUMAN]	31.17	1	11	11	94	0.85748	58	26.5176	41.3055	5.2749
P00488	Coagulation factor XIII A chain OS=Homo sapiens GN=F13A1 PE=1 SV=4 - [F13A_HUMAN]	25.68	1	18	18	103	0.773778	58	17.5906	83.2146	6.0874
Q13263	Transcription intermediary factor 1-beta OS=Homo sapiens GN=TRIM28 PE=1 SV=5 - [TIF1B_HUMAN]	33.41	1	19	19	103	1.49818	57	41.7054	88.4934	5.77002
P05556	Integrin beta-1 OS=Homo sapiens GN=ITGB1 PE=1 SV=2 - [ITB1_HUMAN]	27.69	1	21	21	98	0.370373	57	37.764	88.357	5.38916
Q14980-2	Isoform 2 of Nuclear mitotic apparatus protein 1 OS=Homo sapiens GN=NUMA1 - [NUMA1_HUMAN]	19.85	2	30	31	95	1.13214	57	27.1138	236.372	5.79541
P45880-2	Isoform 2 of Voltage-dependent anion-selective channel protein 2 OS=Homo sapiens GN=VDAC2 - [VDAC2_HUMAN]	59.72	3	12	13	93	0.764909	56	21.3805	30.393	7.1958
P40925	Malate dehydrogenase, cytoplasmic OS=Homo sapiens GN=MDH1 PE=1 SV=4 - [MDHC_HUMAN]	44.91	2	14	14	87	0.814185	56	13.5323	36.403	7.35693
P11586	C-1-tetrahydrofolate synthase, cytoplasmic OS=Homo sapiens GN=MTHFD1 PE=1 SV=3 - [C1TC_HUMAN]	38.72	1	26	26	98	0.687587	56	19.5696	101.495	7.29834
P02765	Alpha-2-HS-glycoprotein OS=Homo sapiens GN=AHSG PE=1 SV=1 - [FETUA_HUMAN]	34.88	1	10	10	96	0.835557	56	17.6265	39.2997	5.71924
O14980	Exportin-1 OS=Homo sapiens GN=XPO1 PE=1 SV=1 - [XPO1_HUMAN]	24.65	1	20	20	92	1.19718	56	29.0049	123.306	6.06201
P23246	Splicing factor, proline- and glutamine-rich OS=Homo sapiens GN=SFPQ PE=1 SV=2 - [SFPQ_HUMAN]	24.61	1	16	18	90	1.49185	56	46.9342	76.1016	9.43701
Q5T985	Inter-alpha-trypsin inhibitor heavy chain H2 OS=Homo sapiens GN=ITIH2 PE=2 SV=1 - [Q5T985_HUMAN]	23.53	2	18	18	88	0.607997	56	22.5153	105.15	7.03467
P63244	Guanine nucleotide-binding protein subunit beta-2-like 1 OS=Homo sapiens GN=GNB2L1 PE=1 SV=3 - [GBLP_HUMAN]	74.76	1	17	17	92	1.48701	55	35.6041	35.0546	7.69385
P49748-2	Isoform 2 of Very long-chain specific acyl-CoA dehydrogenase, mitochondrial OS=Homo sapiens GN=ACADVL - [ACADV_HUMAN]	42.97	3	21	21	103	0.581105	55	19.0305	68.0152	8.55811
B4DQJ8	6-phosphogluconate dehydrogenase, decarboxylating OS=Homo sapiens GN=PGD PE=2 SV=1 - [B4DQJ8_HUMAN]	41.91	2	18	18	92	0.543395	55	41.5703	51.8393	7.44482
Q15233	Non-POU domain-containing octamer-binding protein OS=Homo sapiens GN=NONO PE=1 SV=4 - [NONO_HUMAN]	39.7	1	12	16	101	1.40594	55	21.7837	54.1973	8.95361
Q99497	Protein DJ-1 OS=Homo sapiens GN=PARK7 PE=1 SV=2 - [PARK7_HUMAN]	76.72	1	13	13	87	1.13491	54	21.4305	19.8785	6.78564
P50395	Rab GDP dissociation inhibitor beta OS=Homo sapiens GN=GDI2 PE=1 SV=2 - [GDIB_HUMAN]	56.4	2	13	21	114	1.48615	54	28.6755	50.6309	6.46826
P31948	Stress-induced-phosphoprotein 1 OS=Homo sapiens GN=STIP1 PE=1 SV=1 - [STIP1_HUMAN]	40.7	2	22	22	81	1.19019	54	20.2667	62.5994	6.80029
O95810	Serum deprivation-response protein OS=Homo sapiens GN=SDPR PE=1 SV=3 - [SDPR_HUMAN]	37.18	1	14	14	93	0.166537	54	71.6087	47.1446	5.21143
P43652	Afamin OS=Homo sapiens GN=AFM PE=1 SV=1 - [AFAM_HUMAN]	32.89	1	18	18	90	0.728448	54	15.9034	69.024	5.89697
Q14974	Importin subunit beta-1 OS=Homo sapiens GN=KPNB1 PE=1 SV=2 - [IMB1_HUMAN]	28.42	1	16	16	94	0.990576	54	20.809	97.108	4.77979
Q9Y6C2	EMILIN-1 OS=Homo sapiens GN=EMILIN1 PE=1 SV=2 - [EMIL1_HUMAN]	27.85	1	24	24	88	1.62732	54	49.9649	106.601	5.14795
P53621	Coatomer subunit alpha OS=Homo sapiens GN=COPA PE=1 SV=2 - [COPA_HUMAN]	26.06	2	25	25	86	1.21218	54	25.8561	138.258	7.66455
P36871	Phosphoglucomutase-1 OS=Homo sapiens GN=PGM1 PE=1 SV=3 - [PGM1_HUMAN]	48.22	1	22	22	92	0.646809	53	27.6166	61.4105	6.75635
O75874	Isocitrate dehydrogenase [NADP] cytoplasmic OS=Homo sapiens GN=IDH1 PE=1 SV=2 - [IDHC_HUMAN]	41.3	1	14	17	94	0.555435	53	23.9549	46.6295	7.00537
Q14103-3	Isoform 3 of Heterogeneous nuclear ribonucleoprotein D0 OS=Homo sapiens GN=HNRNPD - [HNRPD_HUMAN]	40.2	2	12	15	125	1.62898	53	56.622	32.8141	8.1626
K7ELL7	Glucosidase 2 subunit beta OS=Homo sapiens GN=PRKCSH PE=4 SV=1 - [K7ELL7_HUMAN]	36.26	1	16	16	86	1.19793	53	28.5952	60.1542	4.41162
P53396-2	Isoform 2 of ATP-citrate synthase OS=Homo sapiens GN=ACLY - [ACLY_HUMAN]	27.86	2	23	23	94	1.01302	53	25.8218	119.695	7.32764
Q02952-3	Isoform 3 of A-kinase anchor protein 12 OS=Homo sapiens GN=AKAP12 - [AKA12_HUMAN]	25.76	3	32	32	83	0.367506	53	42.7365	180.881	4.43701
P43243	Matrin-3 OS=Homo sapiens GN=MATR3 PE=1 SV=2 - [MATR3_HUMAN]	23.97	2	17	17	93	1.34319	53	32.8818	94.5648	6.25244
Q9NZ08	Endoplasmic reticulum aminopeptidase 1 OS=Homo sapiens GN=ERAP1 PE=1 SV=3 - [ERAP1_HUMAN]	22.21	2	17	17	84	0.628812	53	23.5687	107.166	6.45557
Q14152	Eukaryotic translation initiation factor 3 subunit A OS=Homo sapiens GN=EIF3A PE=1 SV=1 - [EIF3A_HUMAN]	19.75	1	22	22	88	1.20853	53	19.311	166.468	6.78564
P02766	Transthyretin OS=Homo sapiens GN=TTR PE=1 SV=1 - [TTHY_HUMAN]	68.71	1	8	8	100	0.837009	52	33.6641	15.877	5.75732
E9PR44	Alpha-crystallin B chain (Fragment) OS=Homo sapiens GN=CRYAB PE=2 SV=1 - [E9PR44_HUMAN]	62.07	2	11	11	90	0.156234	52	40.0175	20.0183	7.03467
P30043	Flavin reductase (NADPH) OS=Homo sapiens GN=BLVRB PE=1 SV=3 - [BLVRB_HUMAN]	57.77	1	8	8	86	0.341428	52	57.9983	22.1054	7.6499
P05546	Heparin cofactor 2 OS=Homo sapiens GN=SERPIND1 PE=1 SV=3 - [HEP2_HUMAN]	30.06	1	13	13	89	0.554589	52	17.1863	57.0342	6.90283
P42704	Leucine-rich PPR motif-containing protein, mitochondrial OS=Homo sapiens GN=LRPPRC PE=1 SV=3 - [LPPRC_HUMAN]	26.76	1	26	26	91	1.36242	52	30.5776	157.805	6.12549
Q9BUF5	Tubulin beta-6 chain OS=Homo sapiens GN=TUBB6 PE=1 SV=1 - [TBB6_HUMAN]	48.43	1	8	17	221	0.452506	51	30.9244	49.825	4.88135
Q9Y3Z3	Deoxynucleoside triphosphate triphosphohydrolase SAMHD1 OS=Homo sapiens GN=SAMHD1 PE=1 SV=2 - [SAMH1_HUMAN]	37.54	1	19	19	84	1.7503	51	60.2885	72.1548	7.13721
Q9Y678	Coatomer subunit gamma-1 OS=Homo sapiens GN=COPG1 PE=1 SV=1 - [COPG1_HUMAN]	36.73	1	21	23	105	1.33312	51	30.6017	97.6555	5.46533
P35527	Keratin, type I cytoskeletal 9 OS=Homo sapiens GN=KRT9 PE=1 SV=3 - [K1C9_HUMAN]	35.96	1	16	17	95	1.23335	51	40.964	62.0268	5.23682
Q9Y4L1	Hypoxia up-regulated protein 1 OS=Homo sapiens GN=HYOU1 PE=1 SV=1 - [HYOU1_HUMAN]	31.43	1	21	21	92	1.57747	51	38.0064	111.266	5.22412
P07814	Bifunctional glutamate/proline--tRNA ligase OS=Homo sapiens GN=EPRS PE=1 SV=5 - [SYEP_HUMAN]	23.08	1	25	25	77	1.23449	51	35.3158	170.483	7.32764
B3KUK2	Superoxide dismutase OS=Homo sapiens GN=SOD2 PE=2 SV=1 - [B3KUK2_HUMAN]	67.61	2	10	10	81	1.36702	50	35.7845	19.718	8.03076
P30086	Phosphatidylethanolamine-binding protein 1 OS=Homo sapiens GN=PEBP1 PE=1 SV=3 - [PEBP1_HUMAN]	62.57	1	10	10	84	0.992125	50	24.1017	21.0437	7.53271
O43852	Calumenin OS=Homo sapiens GN=CALU PE=1 SV=2 - [CALU_HUMAN]	55.24	2	15	15	81	0.980021	50	24.5978	37.0835	4.64014
P00352	Retinal dehydrogenase 1 OS=Homo sapiens GN=ALDH1A1 PE=1 SV=2 - [AL1A1_HUMAN]	48.3	1	15	19	97	0.614159	50	24.0265	54.827	6.72705
P16930	Fumarylacetoacetase OS=Homo sapiens GN=FAH PE=1 SV=2 - [FAAA_HUMAN]	45.35	1	14	14	78	0.314685	50	65.6257	46.3442	6.94678
P23284	Peptidyl-prolyl cis-trans isomerase B OS=Homo sapiens GN=PPIB PE=1 SV=2 - [PPIB_HUMAN]	43.06	1	9	10	79	1.47994	50	19.5985	23.7275	9.40771
Q92945	Far upstream element-binding protein 2 OS=Homo sapiens GN=KHSRP PE=1 SV=4 - [FUBP2_HUMAN]	36.99	1	18	21	98	2.02399	50	46.3824	73.07	7.29834
P32119	Peroxiredoxin-2 OS=Homo sapiens GN=PRDX2 PE=1 SV=5 - [PRDX2_HUMAN]	36.36	1	8	9	97	0.202033	50	28.4616	21.8782	5.97314
E9PHY5	Band 4.1-like protein 2 OS=Homo sapiens GN=EPB41L2 PE=2 SV=1 - [E9PHY5_HUMAN]	35.4	2	21	24	91	0.472938	50	34.7613	104.296	5.38916
P05023	Sodium/potassium-transporting ATPase subunit alpha-1 OS=Homo sapiens GN=ATP1A1 PE=1 SV=1 - [AT1A1_HUMAN]	28.05	3	22	22	90	1.23121	50	29.0776	112.824	5.49072
P51858	Hepatoma-derived growth factor OS=Homo sapiens GN=HDGF PE=1 SV=1 - [HDGF_HUMAN]	60	1	12	13	80	1.93557	49	35.1365	26.7719	4.729
P02749	Beta-2-glycoprotein 1 OS=Homo sapiens GN=APOH PE=1 SV=3 - [APOH_HUMAN]	48.99	1	12	12	82	0.705125	49	17.2819	38.2727	7.97217
Q16658	Fascin OS=Homo sapiens GN=FSCN1 PE=1 SV=3 - [FSCN1_HUMAN]	40.97	2	17	17	78	2.82642	49	67.4694	54.4961	7.23975
Q15365	Poly(rC)-binding protein 1 OS=Homo sapiens GN=PCBP1 PE=1 SV=2 - [PCBP1_HUMAN]	62.36	1	9	15	134	1.43048	48	34.4737	37.4739	7.09326
Q86UY0	TXNDC5 protein OS=Homo sapiens GN=TXNDC5 PE=2 SV=1 - [Q86UY0_HUMAN]	60	3	16	16	83	2.16299	48	29.8828	40.3439	5.8335
Q9UQ80	Proliferation-associated protein 2G4 OS=Homo sapiens GN=PA2G4 PE=1 SV=3 - [PA2G4_HUMAN]	45.69	1	15	15	77	1.14048	48	13.4348	43.7592	6.55127
E9PEX6	Dihydrolipoyl dehydrogenase, mitochondrial OS=Homo sapiens GN=DLD PE=2 SV=1 - [E9PEX6_HUMAN]	21.6	3	10	10	78	0.670586	48	28.0495	51.7828	7.95752
P16615-2	Isoform 2 of Sarcoplasmic/endoplasmic reticulum calcium ATPase 2 OS=Homo sapiens GN=ATP2A2 - [AT2A2_HUMAN]	20.96	4	15	15	78	0.895592	48	28.9495	109.62	5.36377
P01031	Complement C5 OS=Homo sapiens GN=C5 PE=1 SV=4 - [CO5_HUMAN]	17.96	1	25	25	79	0.621092	48	33.0595	188.186	6.52197
P01860	Ig gamma-3 chain C region OS=Homo sapiens GN=IGHG3 PE=1 SV=2 - [IGHG3_HUMAN]	57.03	1	6	17	409	1.30533	47	33.1841	41.2604	7.89893
P04083	Annexin A1 OS=Homo sapiens GN=ANXA1 PE=1 SV=2 - [ANXA1_HUMAN]	49.71	1	15	15	82	0.33202	47	35.0851	38.69	7.02002
P61158	Actin-related protein 3 OS=Homo sapiens GN=ACTR3 PE=1 SV=3 - [ARP3_HUMAN]	48.56	1	14	14	79	1.64048	47	44.6653	47.341	5.88428
P02760	Protein AMBP OS=Homo sapiens GN=AMBP PE=1 SV=1 - [AMBP_HUMAN]	47.16	1	12	12	86	0.886582	47	35.0795	38.974	6.25244
P36955	Pigment epithelium-derived factor OS=Homo sapiens GN=SERPINF1 PE=1 SV=4 - [PEDF_HUMAN]	44.74	1	14	14	87	1.17741	47	23.5886	46.2833	6.37939
P08195-2	Isoform 2 of 4F2 cell-surface antigen heavy chain OS=Homo sapiens GN=SLC3A2 - [4F2_HUMAN]	31.95	6	16	17	86	0.768164	47	29.2327	57.9089	5.35107
Q02218	2-oxoglutarate dehydrogenase, mitochondrial OS=Homo sapiens GN=OGDH PE=1 SV=3 - [ODO1_HUMAN]	27.27	1	22	22	74	0.540556	47	44.4208	115.861	6.85889
P45974-2	Isoform Short of Ubiquitin carboxyl-terminal hydrolase 5 OS=Homo sapiens GN=USP5 - [UBP5_HUMAN]	27.07	2	18	19	82	1.03647	47	29.9873	93.2484	5.08447
Q07954	Prolow-density lipoprotein receptor-related protein 1 OS=Homo sapiens GN=LRP1 PE=1 SV=2 - [LRP1_HUMAN]	5.5	1	20	20	69	0.436911	47	33.2621	504.276	5.38916
P07437	Tubulin beta chain OS=Homo sapiens GN=TUBB PE=1 SV=2 - [TBB5_HUMAN]	73.42	1	4	26	460	1.11802	46	44.903	49.639	4.89404
P04792	Heat shock protein beta-1 OS=Homo sapiens GN=HSPB1 PE=1 SV=2 - [HSPB1_HUMAN]	62.44	1	12	12	81	0.435884	46	35.8872	22.7685	6.40479
Q5T7C4	High mobility group protein B1 OS=Homo sapiens GN=HMGB1 PE=2 SV=1 - [Q5T7C4_HUMAN]	56.96	3	7	10	79	1.8178	46	48.7067	18.2993	9.70068
P19012	Keratin, type I cytoskeletal 15 OS=Homo sapiens GN=KRT15 PE=1 SV=3 - [K1C15_HUMAN]	46.05	1	14	23	153	2.63976	46	97.9	49.1811	4.76709
P31146	Coronin-1A OS=Homo sapiens GN=CORO1A PE=1 SV=4 - [COR1A_HUMAN]	39.91	1	14	14	75	3.5826	46	65.4578	50.9938	6.68311
P49588	Alanine--tRNA ligase, cytoplasmic OS=Homo sapiens GN=AARS PE=1 SV=2 - [SYAC_HUMAN]	29.65	1	21	21	79	1.34871	46	35.9374	106.743	5.52881
Q92616	Translational activator GCN1 OS=Homo sapiens GN=GCN1L1 PE=1 SV=6 - [GCN1L_HUMAN]	12.06	1	23	23	72	1.10003	46	24.9235	292.572	7.47412
Q15181	Inorganic pyrophosphatase OS=Homo sapiens GN=PPA1 PE=1 SV=2 - [IPYR_HUMAN]	58.82	1	12	12	75	0.960987	45	16.4635	32.6392	5.85889
P27695	DNA-(apurinic or apyrimidinic site) lyase OS=Homo sapiens GN=APEX1 PE=1 SV=2 - [APEX1_HUMAN]	49.06	1	14	14	81	1.80947	45	50.7376	35.5322	8.11865
P23381	Tryptophan--tRNA ligase, cytoplasmic OS=Homo sapiens GN=WARS PE=1 SV=2 - [SYWC_HUMAN]	45.65	1	19	19	66	1.28773	45	31.1509	53.1316	6.22705
P21397	Amine oxidase [flavin-containing] A OS=Homo sapiens GN=MAOA PE=1 SV=1 - [AOFA_HUMAN]	38.71	1	14	16	88	0.26175	45	81.7752	59.6435	7.85498
P48444	Coatomer subunit delta OS=Homo sapiens GN=ARCN1 PE=1 SV=1 - [COPD_HUMAN]	29.35	2	13	13	81	1.49405	45	32.3373	57.1741	6.21436
P21399	Cytoplasmic aconitate hydratase OS=Homo sapiens GN=ACO1 PE=1 SV=3 - [ACOC_HUMAN]	28.12	1	19	19	79	0.435554	45	51.2011	98.3366	6.68311
Q06210-2	Isoform 2 of Glutamine--fructose-6-phosphate aminotransferase [isomerizing] 1 OS=Homo sapiens GN=GFPT1 - [GFPT1_HUMAN]	26.87	2	15	15	72	1.23114	45	32.9292	76.7103	6.84424
P39060-2	Isoform 3 of Collagen alpha-1(XVIII) chain OS=Homo sapiens GN=COL18A1 - [COIA1_HUMAN]	15.01	3	15	15	74	0.431402	45	47.2503	135.677	6.46826
P37802	Transgelin-2 OS=Homo sapiens GN=TAGLN2 PE=1 SV=3 - [TAGL2_HUMAN]	67.34	1	11	11	68	1.86565	44	38.4381	22.3772	8.25049
Q13435	Splicing factor 3B subunit 2 OS=Homo sapiens GN=SF3B2 PE=1 SV=2 - [SF3B2_HUMAN]	23.58	1	20	20	61	1.58396	44	45.4664	100.165	5.66846
Q16531	DNA damage-binding protein 1 OS=Homo sapiens GN=DDB1 PE=1 SV=1 - [DDB1_HUMAN]	20.88	1	20	20	72	0.903656	44	16.5508	126.887	5.26221
O75643	U5 small nuclear ribonucleoprotein 200 kDa helicase OS=Homo sapiens GN=SNRNP200 PE=1 SV=2 - [U520_HUMAN]	13.16	1	22	23	72	1.15328	44	34.6578	244.353	6.06201
P08294	Extracellular superoxide dismutase [Cu-Zn] OS=Homo sapiens GN=SOD3 PE=1 SV=2 - [SODE_HUMAN]	42.92	1	7	7	77	0.580932	43	34.6153	25.8347	6.60986
Q14195-2	Isoform LCRMP-4 of Dihydropyrimidinase-related protein 3 OS=Homo sapiens GN=DPYSL3 - [DPYL3_HUMAN]	41.08	1	16	20	99	1.31776	43	29.7003	73.8649	6.354
Q12905	Interleukin enhancer-binding factor 2 OS=Homo sapiens GN=ILF2 PE=1 SV=2 - [ILF2_HUMAN]	40.77	1	13	13	70	1.49476	43	52.7572	43.0352	5.26221
P04003	C4b-binding protein alpha chain OS=Homo sapiens GN=C4BPA PE=1 SV=2 - [C4BPA_HUMAN]	29.98	1	16	16	63	0.568359	43	48.1885	66.9894	7.29834
Q14764	Major vault protein OS=Homo sapiens GN=MVP PE=1 SV=4 - [MVP_HUMAN]	24.86	1	19	19	80	1.03456	43	11.7472	99.2659	5.47803
P39059	Collagen alpha-1(XV) chain OS=Homo sapiens GN=COL15A1 PE=1 SV=2 - [COFA1_HUMAN]	12.1	1	15	15	77	0.218123	43	39.7001	141.632	4.99561
C9J9K3	40S ribosomal protein SA (Fragment) OS=Homo sapiens GN=RPSA PE=2 SV=1 - [C9J9K3_HUMAN]	50	2	9	10	74	1.38024	42	48.6671	29.487	5.24951
P46777	60S ribosomal protein L5 OS=Homo sapiens GN=RPL5 PE=1 SV=3 - [RL5_HUMAN]	47.14	1	13	13	66	1.372	42	29.378	34.3407	9.71533
Q9HDC9	Adipocyte plasma membrane-associated protein OS=Homo sapiens GN=APMAP PE=1 SV=2 - [APMAP_HUMAN]	43.75	2	13	13	70	0.560477	42	29.4618	46.4509	6.16357
P11766	Alcohol dehydrogenase class-3 OS=Homo sapiens GN=ADH5 PE=1 SV=4 - [ADHX_HUMAN]	43.05	1	13	13	75	0.673731	42	14.7	39.6984	7.48877
P19652	Alpha-1-acid glycoprotein 2 OS=Homo sapiens GN=ORM2 PE=1 SV=2 - [A1AG2_HUMAN]	42.79	1	5	8	112	0.762505	42	32.2104	23.5876	5.10986
H3BQZ7	HCG2044799 OS=Homo sapiens GN=hCG_2044799 PE=4 SV=1 - [H3BQZ7_HUMAN]	27.21	2	16	16	71	1.05625	42	21.7652	84.6392	4.93213
P17858	6-phosphofructokinase, liver type OS=Homo sapiens GN=PFKL PE=1 SV=6 - [K6PL_HUMAN]	23.85	1	11	16	101	0.840144	42	30.5855	84.9642	7.50342
P53618	Coatomer subunit beta OS=Homo sapiens GN=COPB1 PE=1 SV=3 - [COPB_HUMAN]	23.82	1	20	20	65	1.27874	42	32.1888	107.074	6.04932
P08572	Collagen alpha-2(IV) chain OS=Homo sapiens GN=COL4A2 PE=1 SV=4 - [CO4A2_HUMAN]	9.75	1	11	11	74	0.38133	42	74.5377	167.449	8.66064
P63104	14-3-3 protein zeta/delta OS=Homo sapiens GN=YWHAZ PE=1 SV=1 - [1433Z_HUMAN]	55.92	1	8	13	143	1.43593	41	23.9152	27.7277	4.79248
P13804	Electron transfer flavoprotein subunit alpha, mitochondrial OS=Homo sapiens GN=ETFA PE=1 SV=1 - [ETFA_HUMAN]	51.35	1	11	12	73	0.613226	41	19.4548	35.0576	8.38232
P24752	Acetyl-CoA acetyltransferase, mitochondrial OS=Homo sapiens GN=ACAT1 PE=1 SV=1 - [THIL_HUMAN]	49.41	1	16	16	64	0.597031	41	23.9113	45.1706	8.85107
P07954-2	Isoform Cytoplasmic of Fumarate hydratase, mitochondrial OS=Homo sapiens GN=FH - [FUMH_HUMAN]	39.83	2	13	13	70	0.856659	41	23.0946	50.1807	7.40088
O60506-4	Isoform 4 of Heterogeneous nuclear ribonucleoprotein Q OS=Homo sapiens GN=SYNCRIP - [HNRPQ_HUMAN]	38.33	2	12	17	112	0.897393	41	43.4001	58.6993	7.56201
P49419-2	Isoform 2 of Alpha-aminoadipic semialdehyde dehydrogenase OS=Homo sapiens GN=ALDH7A1 - [AL7A1_HUMAN]	34.25	2	13	13	68	0.922557	41	30.8349	55.3315	6.85889
P20810-9	Isoform 9 of Calpastatin OS=Homo sapiens GN=CAST - [ICAL_HUMAN]	26.53	12	16	16	60	0.89223	41	14.7401	80.216	5.14795
Q04637-6	Isoform E of Eukaryotic translation initiation factor 4 gamma 1 OS=Homo sapiens GN=EIF4G1 - [IF4G1_HUMAN]	16.82	11	16	19	72	1.14224	41	18.9275	154.709	5.16064
A8MUB1	Tubulin alpha-4A chain OS=Homo sapiens GN=TUBA4A PE=2 SV=1 - [A8MUB1_HUMAN]	65.13	2	7	24	310	1.26492	40	111.121	48.2976	5.0083
P15880	40S ribosomal protein S2 OS=Homo sapiens GN=RPS2 PE=1 SV=2 - [RS2_HUMAN]	46.42	1	15	15	60	1.58022	40	31.0941	31.3046	10.2427
P31323	cAMP-dependent protein kinase type II-beta regulatory subunit OS=Homo sapiens GN=PRKAR2B PE=1 SV=3 - [KAP3_HUMAN]	45.22	1	11	14	93	0.161724	40	58.5191	46.2729	4.91943
P05455	Lupus La protein OS=Homo sapiens GN=SSB PE=1 SV=2 - [LA_HUMAN]	34.8	1	15	15	65	2.16466	40	39.5791	46.8082	7.12256
P07384	Calpain-1 catalytic subunit OS=Homo sapiens GN=CAPN1 PE=1 SV=1 - [CAN1_HUMAN]	34.45	1	21	21	63	0.865509	40	23.9568	81.8382	5.66846
P11498	Pyruvate carboxylase, mitochondrial OS=Homo sapiens GN=PC PE=1 SV=2 - [PYC_HUMAN]	21.99	1	17	17	66	0.360938	40	65.9234	129.551	6.84424
Q06323	Proteasome activator complex subunit 1 OS=Homo sapiens GN=PSME1 PE=1 SV=1 - [PSME1_HUMAN]	52.21	1	13	13	67	1.63868	39	20.6738	28.705	6.02393
P14923	Junction plakoglobin OS=Homo sapiens GN=JUP PE=1 SV=3 - [PLAK_HUMAN]	46.17	1	17	22	91	1.25782	39	43.3086	81.6927	6.13818
P62979	Ubiquitin-40S ribosomal protein S27a OS=Homo sapiens GN=RPS27A PE=1 SV=2 - [RS27A_HUMAN]	43.59	1	6	6	65	0.844704	39	18.819	17.9535	9.64209
Q07955	Serine/arginine-rich splicing factor 1 OS=Homo sapiens GN=SRSF1 PE=1 SV=2 - [SRSF1_HUMAN]	39.52	2	10	11	78	1.91316	39	69.086	27.7278	10.3599
B4DT77	Annexin OS=Homo sapiens GN=ANXA7 PE=2 SV=1 - [B4DT77_HUMAN]	38.39	3	11	11	55	0.796092	39	24.305	37.7809	7.18115
Q12906-5	Isoform 5 of Interleukin enhancer-binding factor 3 OS=Homo sapiens GN=ILF3 - [ILF3_HUMAN]	31.01	7	18	18	67	1.32353	39	37.8095	74.5603	8.23584
P02788-2	Isoform DeltaLf of Lactotransferrin OS=Homo sapiens GN=LTF - [TRFL_HUMAN]	30.48	4	15	16	72	1.73095	39	42.7692	73.1142	7.85498
Q6DD88	Atlastin-3 OS=Homo sapiens GN=ATL3 PE=1 SV=1 - [ATLA3_HUMAN]	30.31	1	14	15	76	0.432522	39	43.7911	60.5034	5.65576
H0Y6E7	RNA-binding motif protein, X chromosome, N-terminally processed (Fragment) OS=Homo sapiens GN=RBMX PE=4 SV=2 - [H0Y6E7_HUMAN]	27.4	3	8	8	60	1.67754	39	77.1342	31.8364	9.84717
O60716-21	Isoform 3A of Catenin delta-1 OS=Homo sapiens GN=CTNND1 - [CTND1_HUMAN]	25.72	17	16	17	72	0.871471	39	21.5987	92.6178	7.15186
P55060-3	Isoform 3 of Exportin-2 OS=Homo sapiens GN=CSE1L - [XPO2_HUMAN]	21.38	2	16	16	60	1.31054	39	27.1546	107.709	5.8208
P55265-5	Isoform 5 of Double-stranded RNA-specific adenosine deaminase OS=Homo sapiens GN=ADAR - [DSRAD_HUMAN]	17.72	4	15	15	66	1.41404	39	30.5781	103.576	8.66064
P52566	Rho GDP-dissociation inhibitor 2 OS=Homo sapiens GN=ARHGDIB PE=1 SV=3 - [GDIR2_HUMAN]	68.66	1	11	11	54	4.73737	38	68.4803	22.9736	5.21143
P61224	Ras-related protein Rap-1b OS=Homo sapiens GN=RAP1B PE=1 SV=1 - [RAP1B_HUMAN]	66.3	1	10	10	73	0.544397	38	43.9286	20.8116	5.78271
Q99536	Synaptic vesicle membrane protein VAT-1 homolog OS=Homo sapiens GN=VAT1 PE=1 SV=2 - [VAT1_HUMAN]	40.97	1	11	11	79	0.645758	38	26.9169	41.8934	6.29053
P10620	Microsomal glutathione S-transferase 1 OS=Homo sapiens GN=MGST1 PE=1 SV=1 - [MGST1_HUMAN]	35.48	1	6	6	65	0.273325	38	94.9911	17.5872	9.39307
P54578	Ubiquitin carboxyl-terminal hydrolase 14 OS=Homo sapiens GN=USP14 PE=1 SV=3 - [UBP14_HUMAN]	33	1	12	12	61	0.840612	38	17.6064	56.033	5.30029
Q99460-2	Isoform 2 of 26S proteasome non-ATPase regulatory subunit 1 OS=Homo sapiens GN=PSMD1 - [PSMD1_HUMAN]	32.65	2	19	19	68	0.891121	38	19.9911	102.193	5.2749
Q92820	Gamma-glutamyl hydrolase OS=Homo sapiens GN=GGH PE=1 SV=2 - [GGH_HUMAN]	32.39	1	9	9	65	0.941748	38	31.2433	35.9412	7.10791
Q06828	Fibromodulin OS=Homo sapiens GN=FMOD PE=1 SV=2 - [FMOD_HUMAN]	30.32	1	8	9	59	1.01232	38	30.1127	43.1515	6.03662
Q13423	NAD(P) transhydrogenase, mitochondrial OS=Homo sapiens GN=NNT PE=1 SV=3 - [NNTM_HUMAN]	22.56	1	19	19	67	0.683713	38	30.5177	113.823	8.08936
P00918	Carbonic anhydrase 2 OS=Homo sapiens GN=CA2 PE=1 SV=2 - [CAH2_HUMAN]	56.92	1	11	11	61	0.169605	37	58.4502	29.2279	7.40088
E5RHW4	Erlin-2 (Fragment) OS=Homo sapiens GN=ERLIN2 PE=2 SV=1 - [E5RHW4_HUMAN]	45.86	2	12	15	65	0.602806	37	56.8249	37.7014	5.61768
Q9NTK5	Obg-like ATPase 1 OS=Homo sapiens GN=OLA1 PE=1 SV=2 - [OLA1_HUMAN]	42.17	2	13	13	61	1.04467	37	18.0886	44.7153	7.81104
O95831-3	Isoform 3 of Apoptosis-inducing factor 1, mitochondrial OS=Homo sapiens GN=AIFM1 - [AIFM1_HUMAN]	32.18	2	15	15	61	0.862596	37	12.7449	66.2536	8.93896
P43304-2	Isoform 2 of Glycerol-3-phosphate dehydrogenase, mitochondrial OS=Homo sapiens GN=GPD2 - [GPDM_HUMAN]	29.62	2	14	14	52	0.963917	37	32.3512	67.4886	6.81494
Q13200	26S proteasome non-ATPase regulatory subunit 2 OS=Homo sapiens GN=PSMD2 PE=1 SV=3 - [PSMD2_HUMAN]	23.46	1	16	16	63	0.882493	37	23.6887	100.136	5.19873
Q9GZM7-3	Isoform 3 of Tubulointerstitial nephritis antigen-like OS=Homo sapiens GN=TINAGL1 - [TINAL_HUMAN]	20.64	2	7	7	84	0.56697	37	45.2582	48.7754	7.32764
P30041	Peroxiredoxin-6 OS=Homo sapiens GN=PRDX6 PE=1 SV=3 - [PRDX6_HUMAN]	65.63	1	12	13	54	0.356156	36	21.8984	25.0192	6.37939
P27348	14-3-3 protein theta OS=Homo sapiens GN=YWHAQ PE=1 SV=1 - [1433T_HUMAN]	61.22	1	9	15	147	1.45328	36	30.8144	27.7468	4.77979
Q04760-2	Isoform 2 of Lactoylglutathione lyase OS=Homo sapiens GN=GLO1 - [LGUL_HUMAN]	55.62	2	9	9	53	0.979119	36	23.6169	19.0306	6.04932
P46781	40S ribosomal protein S9 OS=Homo sapiens GN=RPS9 PE=1 SV=3 - [RS9_HUMAN]	46.91	1	11	11	49	1.3823	36	17.1114	22.5776	10.6528
B7Z1M1	Reticulocalbin-1 OS=Homo sapiens GN=RCN1 PE=2 SV=1 - [B7Z1M1_HUMAN]	37.14	2	10	10	66	0.790267	36	21.4543	33.0059	5.021
P62826	GTP-binding nuclear protein Ran OS=Homo sapiens GN=RAN PE=1 SV=3 - [RAN_HUMAN]	36.57	3	8	8	63	1.08056	36	28.6522	24.4076	7.48877
D6R9P3	Heterogeneous nuclear ribonucleoprotein A/B OS=Homo sapiens GN=HNRNPAB PE=2 SV=1 - [D6R9P3_HUMAN]	36.07	5	9	11	83	1.69935	36	37.0431	30.284	7.91357
P49755	Transmembrane emp24 domain-containing protein 10 OS=Homo sapiens GN=TMED10 PE=1 SV=2 - [TMEDA_HUMAN]	35.16	1	7	7	57	0.992725	36	34.1171	24.96	7.44482
Q9BRX8-2	Isoform 2 of Redox-regulatory protein FAM213A OS=Homo sapiens GN=FAM213A - [F213A_HUMAN]	33.03	2	7	7	59	0.180138	36	63.6689	24.4469	9.01221
P11940-2	Isoform 2 of Polyadenylate-binding protein 1 OS=Homo sapiens GN=PABPC1 - [PABP1_HUMAN]	31.99	2	12	16	89	1.48674	36	29.7422	61.142	9.0708
P01903	HLA class II histocompatibility antigen, DR alpha chain OS=Homo sapiens GN=HLA-DRA PE=1 SV=1 - [DRA_HUMAN]	31.5	1	6	6	61	1.67466	36	26.8288	28.5887	4.99561
P68431	Histone H3.1 OS=Homo sapiens GN=HIST1H3A PE=1 SV=2 - [H31_HUMAN]	28.68	8	5	5	46	1.32818	36	44.7145	15.3945	11.1216
O00571-2	Isoform 2 of ATP-dependent RNA helicase DDX3X OS=Homo sapiens GN=DDX3X - [DDX3X_HUMAN]	27.71	2	14	15	76	1.19788	36	38.5718	71.3109	6.62451
B4DJV2	Citrate synthase OS=Homo sapiens GN=CS PE=2 SV=1 - [B4DJV2_HUMAN]	26.93	2	12	12	63	0.481381	36	18.9751	50.3997	7.89893
P27816	Microtubule-associated protein 4 OS=Homo sapiens GN=MAP4 PE=1 SV=3 - [MAP4_HUMAN]	24.31	2	20	20	54	0.667172	36	30.6958	120.93	5.42725
P36957	Dihydrolipoyllysine-residue succinyltransferase component of 2-oxoglutarate dehydrogenase complex, mitochondrial OS=Homo sapiens GN=DLST PE=1 SV=4 - [ODO2_HUMAN]	24.06	1	10	10	58	0.612829	36	13.1028	48.7245	8.95361
B4E2W0	3-ketoacyl-CoA thiolase OS=Homo sapiens GN=HADHB PE=2 SV=1 - [B4E2W0_HUMAN]	23.89	2	10	11	60	0.633015	36	16.6663	48.8482	9.17334
P98095	Fibulin-2 OS=Homo sapiens GN=FBLN2 PE=1 SV=2 - [FBLN2_HUMAN]	15.96	3	14	14	67	0.878629	36	21.7983	126.489	4.81787
Q9NZM1-6	Isoform 6 of Myoferlin OS=Homo sapiens GN=MYOF - [MYOF_HUMAN]	12.21	5	20	20	63	0.63391	36	23.3607	233.329	6.21436
P12111	Collagen alpha-3(VI) chain OS=Homo sapiens GN=COL6A3 PE=1 SV=5 - [CO6A3_HUMAN]	52.16	1	7	148	1989	2.28922	35	79.4687	343.457	6.68311
Q07507	Dermatopontin OS=Homo sapiens GN=DPT PE=2 SV=2 - [DERM_HUMAN]	37.81	1	6	6	57	1.24733	35	26.9929	23.9888	4.81787
Q9H4M9	EH domain-containing protein 1 OS=Homo sapiens GN=EHD1 PE=1 SV=2 - [EHD1_HUMAN]	32.4	1	12	15	92	0.778478	35	11.0149	60.5887	6.82959
P50990	T-complex protein 1 subunit theta OS=Homo sapiens GN=CCT8 PE=1 SV=4 - [TCPQ_HUMAN]	30.29	2	13	13	66	0.821206	35	14.5993	59.5825	5.60498
Q92499	ATP-dependent RNA helicase DDX1 OS=Homo sapiens GN=DDX1 PE=1 SV=2 - [DDX1_HUMAN]	25.95	1	15	15	60	1.09273	35	28.0483	82.3798	7.2251
Q13418	Integrin-linked protein kinase OS=Homo sapiens GN=ILK PE=1 SV=2 - [ILK_HUMAN]	22.57	3	9	9	61	0.321808	35	41.245	51.3859	8.07471
O95373	Importin-7 OS=Homo sapiens GN=IPO7 PE=1 SV=1 - [IPO7_HUMAN]	13.87	1	11	11	65	0.881212	35	27.9693	119.44	4.81787
P09972	Fructose-bisphosphate aldolase C OS=Homo sapiens GN=ALDOC PE=1 SV=2 - [ALDOC_HUMAN]	46.15	1	10	17	93	0.512069	34	58.3525	39.4312	6.87354
Q9NUQ9	Protein FAM49B OS=Homo sapiens GN=FAM49B PE=1 SV=1 - [FA49B_HUMAN]	44.75	1	10	10	57	1.53207	34	54.4506	36.7246	6.06201
Q96CX2	BTB/POZ domain-containing protein KCTD12 OS=Homo sapiens GN=KCTD12 PE=1 SV=1 - [KCD12_HUMAN]	36.92	1	10	10	52	0.933854	34	17.0775	35.6787	5.64307
P34932	Heat shock 70 kDa protein 4 OS=Homo sapiens GN=HSPA4 PE=1 SV=4 - [HSP74_HUMAN]	31.31	1	16	18	62	1.14855	34	30.6408	94.2712	5.18604
P17655	Calpain-2 catalytic subunit OS=Homo sapiens GN=CAPN2 PE=1 SV=6 - [CAN2_HUMAN]	29.43	1	14	14	54	0.720111	34	24.7978	79.9448	4.98291
O43390	Heterogeneous nuclear ribonucleoprotein R OS=Homo sapiens GN=HNRNPR PE=1 SV=1 - [HNRPR_HUMAN]	29.23	2	11	16	97	1.56144	34	38.1161	70.8993	8.1333
B4DVE7	Annexin OS=Homo sapiens GN=ANXA11 PE=2 SV=1 - [B4DVE7_HUMAN]	27.97	2	12	12	63	0.709269	34	19.4153	51.2096	7.66455
Q969G5	Protein kinase C delta-binding protein OS=Homo sapiens GN=PRKCDBP PE=1 SV=3 - [PRDBP_HUMAN]	27.97	1	8	8	64	0.208652	34	65.8759	27.6845	6.43018
P39656	Dolichyl-diphosphooligosaccharide--protein glycosyltransferase 48 kDa subunit OS=Homo sapiens GN=DDOST PE=1 SV=4 - [OST48_HUMAN]	21.93	1	11	11	53	1.13308	34	14.6123	50.769	6.55127
O75533	Splicing factor 3B subunit 1 OS=Homo sapiens GN=SF3B1 PE=1 SV=3 - [SF3B1_HUMAN]	16.41	1	17	17	51	1.10988	34	22.1637	145.738	7.09326
E7EPK1	Septin-7 OS=Homo sapiens GN=SEPT7 PE=2 SV=1 - [E7EPK1_HUMAN]	44.04	4	13	15	71	1.10752	33	18.6507	50.5349	8.63135
P48147	Prolyl endopeptidase OS=Homo sapiens GN=PREP PE=1 SV=2 - [PPCE_HUMAN]	34.23	1	19	19	65	1.28557	33	19.8502	80.648	5.85889
P26599	Polypyrimidine tract-binding protein 1 OS=Homo sapiens GN=PTBP1 PE=1 SV=1 - [PTBP1_HUMAN]	33.52	3	13	13	74	1.61031	33	58.3201	57.1856	9.17334
P30038	Delta-1-pyrroline-5-carboxylate dehydrogenase, mitochondrial OS=Homo sapiens GN=ALDH4A1 PE=1 SV=3 - [AL4A1_HUMAN]	33.04	1	13	14	55	0.291668	33	89.9569	61.6806	8.07471
P08559	Pyruvate dehydrogenase E1 component subunit alpha, somatic form, mitochondrial OS=Homo sapiens GN=PDHA1 PE=1 SV=3 - [ODPA_HUMAN]	31.28	4	11	11	54	0.820067	33	14.2769	43.2676	8.06006
P08697	Alpha-2-antiplasmin OS=Homo sapiens GN=SERPINF2 PE=1 SV=3 - [A2AP_HUMAN]	27.49	1	9	9	50	0.690097	33	29.3209	54.5311	6.29053
P33176	Kinesin-1 heavy chain OS=Homo sapiens GN=KIF5B PE=1 SV=1 - [KINH_HUMAN]	24.4	1	17	17	59	0.920679	33	18.2364	109.617	6.50732
O43776	Asparagine--tRNA ligase, cytoplasmic OS=Homo sapiens GN=NARS PE=1 SV=1 - [SYNC_HUMAN]	22.81	1	12	12	57	1.24717	33	29.2706	62.9025	6.25244
O00410	Importin-5 OS=Homo sapiens GN=IPO5 PE=1 SV=4 - [IPO5_HUMAN]	18.96	3	16	16	60	0.986081	33	25.5863	123.55	4.94482
Q15393	Splicing factor 3B subunit 3 OS=Homo sapiens GN=SF3B3 PE=1 SV=4 - [SF3B3_HUMAN]	16.84	1	15	16	57	1.10918	33	33.3264	135.492	5.26221
P07602	Proactivator polypeptide OS=Homo sapiens GN=PSAP PE=1 SV=2 - [SAP_HUMAN]	16.03	5	8	8	56	0.881796	33	31.1811	58.0739	5.17334
P08779	Keratin, type I cytoskeletal 16 OS=Homo sapiens GN=KRT16 PE=1 SV=4 - [K1C16_HUMAN]	61.52	1	14	30	185	1.63195	32	56.1878	51.2362	5.04639
P23396	40S ribosomal protein S3 OS=Homo sapiens GN=RPS3 PE=1 SV=2 - [RS3_HUMAN]	48.97	1	11	11	43	1.36571	32	42.3937	26.6714	9.65674
Q08257	Quinone oxidoreductase OS=Homo sapiens GN=CRYZ PE=1 SV=1 - [QOR_HUMAN]	40.43	1	11	11	52	0.873157	32	38.3654	35.1845	8.44092
H3BRG4	Cytochrome b-c1 complex subunit 2, mitochondrial OS=Homo sapiens GN=UQCRC2 PE=2 SV=1 - [H3BRG4_HUMAN]	37.38	2	11	11	55	0.698864	32	30.6048	44.607	8.99756
P61160	Actin-related protein 2 OS=Homo sapiens GN=ACTR2 PE=1 SV=1 - [ARP2_HUMAN]	35.28	1	11	11	69	1.54863	32	25.431	44.7322	6.7417
P01019	Angiotensinogen OS=Homo sapiens GN=AGT PE=1 SV=1 - [ANGT_HUMAN]	32.16	1	12	12	61	0.721407	32	25.9889	53.1205	6.31592
P36578	60S ribosomal protein L4 OS=Homo sapiens GN=RPL4 PE=1 SV=5 - [RL4_HUMAN]	28.57	1	11	11	55	1.21157	32	19.4743	47.6674	11.063
Q9BS26	Endoplasmic reticulum resident protein 44 OS=Homo sapiens GN=ERP44 PE=1 SV=1 - [ERP44_HUMAN]	28.33	1	9	9	54	1.00525	32	30.4613	46.9414	5.26221
Q8WUM4	Programmed cell death 6-interacting protein OS=Homo sapiens GN=PDCD6IP PE=1 SV=1 - [PDC6I_HUMAN]	22.47	2	14	14	54	0.878104	32	16.602	95.9631	6.52197
P19367-4	Isoform 4 of Hexokinase-1 OS=Homo sapiens GN=HK1 - [HXK1_HUMAN]	17.57	5	10	13	69	1.00593	32	24.8131	101.02	6.90283
Q13683-3	Isoform Alpha-7X1B of Integrin alpha-7 OS=Homo sapiens GN=ITGA7 - [ITA7_HUMAN]	15.95	1	14	14	52	0.338039	32	70.739	124.611	5.92236
P04899	Guanine nucleotide-binding protein G(i) subunit alpha-2 OS=Homo sapiens GN=GNAI2 PE=1 SV=3 - [GNAI2_HUMAN]	47.32	1	7	15	117	0.770233	31	15.8746	40.4251	5.5415
P61247	40S ribosomal protein S3a OS=Homo sapiens GN=RPS3A PE=1 SV=2 - [RS3A_HUMAN]	40.91	2	11	11	49	1.3204	31	36.202	29.9257	9.72998
Q9UJ70	N-acetyl-D-glucosamine kinase OS=Homo sapiens GN=NAGK PE=1 SV=4 - [NAGK_HUMAN]	40.12	3	11	11	51	1.89115	31	39.2215	37.3519	6.23975
Q14847	LIM and SH3 domain protein 1 OS=Homo sapiens GN=LASP1 PE=1 SV=2 - [LASP1_HUMAN]	39.85	2	9	9	54	1.16936	31	25.9394	29.6982	7.04932
P34897-3	Isoform 3 of Serine hydroxymethyltransferase, mitochondrial OS=Homo sapiens GN=SHMT2 - [GLYM_HUMAN]	34.16	2	15	15	53	1.34731	31	46.4825	53.4214	8.14795
Q9H4A4	Aminopeptidase B OS=Homo sapiens GN=RNPEP PE=1 SV=2 - [AMPB_HUMAN]	26.77	1	13	13	56	1.18776	31	33.9174	72.5495	5.74463
P07358	Complement component C8 beta chain OS=Homo sapiens GN=C8B PE=1 SV=3 - [CO8B_HUMAN]	22.67	1	12	13	52	0.908685	31	20.9751	67.0035	8.1333
H3BRV0	Eukaryotic translation initiation factor 3 subunit C OS=Homo sapiens GN=EIF3C PE=2 SV=1 - [H3BRV0_HUMAN]	18.16	2	14	14	53	1.08276	31	38.2853	104.036	5.63037
Q15424	Scaffold attachment factor B1 OS=Homo sapiens GN=SAFB PE=1 SV=4 - [SAFB1_HUMAN]	13.66	3	13	13	46	1.53812	31	48.1284	102.58	5.46533
P13611-2	Isoform V1 of Versican core protein OS=Homo sapiens GN=VCAN - [CSPG2_HUMAN]	6.39	3	15	15	46	1.39175	31	23.3783	264.886	4.53857
G3V1A4	Cofilin 1 (Non-muscle), isoform CRA_a OS=Homo sapiens GN=CFL1 PE=2 SV=1 - [G3V1A4_HUMAN]	68.46	3	10	10	45	1.27169	30	27.9015	16.8008	8.35303
P02794	Ferritin heavy chain OS=Homo sapiens GN=FTH1 PE=1 SV=2 - [FRIH_HUMAN]	53.01	1	7	7	55	0.763036	30	11.5931	21.2123	5.5542
P52597	Heterogeneous nuclear ribonucleoprotein F OS=Homo sapiens GN=HNRNPF PE=1 SV=3 - [HNRPF_HUMAN]	35.18	1	8	10	96	1.41004	30	53.1838	45.6429	5.57959
B4DJ81	NADH-ubiquinone oxidoreductase 75 kDa subunit, mitochondrial OS=Homo sapiens GN=NDUFS1 PE=2 SV=1 - [B4DJ81_HUMAN]	32.24	6	13	13	53	0.724424	30	20.0968	66.879	5.37646
Q01105-3	Isoform 3 of Protein SET OS=Homo sapiens GN=SET - [SET_HUMAN]	30.57	4	8	8	48	2.83349	30	43.0335	30.9742	4.23389
P35908	Keratin, type II cytoskeletal 2 epidermal OS=Homo sapiens GN=KRT2 PE=1 SV=2 - [K22E_HUMAN]	29.73	1	12	21	131	0.977134	30	18.031	65.3932	8.00146
Q9NSD9	Phenylalanine--tRNA ligase beta subunit OS=Homo sapiens GN=FARSB PE=1 SV=3 - [SYFB_HUMAN]	29.2	1	15	15	54	1.25554	30	20.6865	66.0735	6.84424
Q92841-1	Isoform 2 of Probable ATP-dependent RNA helicase DDX17 OS=Homo sapiens GN=DDX17 - [DDX17_HUMAN]	28.92	6	12	19	95	1.78498	30	53.7405	72.326	8.5874
P54136-2	Isoform Monomeric of Arginine--tRNA ligase, cytoplasmic OS=Homo sapiens GN=RARS - [SYRC_HUMAN]	27.21	2	13	13	50	1.04888	30	17.7992	67.0975	6.55127
O75891	Cytosolic 10-formyltetrahydrofolate dehydrogenase OS=Homo sapiens GN=ALDH1L1 PE=1 SV=2 - [AL1L1_HUMAN]	26.5	2	17	18	53	0.399485	30	102.22	98.7666	5.93506
B8ZZQ6	Thymosin alpha-1 OS=Homo sapiens GN=PTMA PE=2 SV=1 - [B8ZZQ6_HUMAN]	24.3	6	6	6	50	2.23445	30	90.4169	11.7518	3.81494
P22102	Trifunctional purine biosynthetic protein adenosine-3 OS=Homo sapiens GN=GART PE=1 SV=1 - [PUR2_HUMAN]	21.39	1	16	16	50	1.24902	30	37.867	107.699	6.69775
Q07666	KH domain-containing, RNA-binding, signal transduction-associated protein 1 OS=Homo sapiens GN=KHDRBS1 PE=1 SV=1 - [KHDR1_HUMAN]	19.19	2	10	10	50	1.93197	30	37.3975	48.1972	8.66064
P29590	Protein PML OS=Homo sapiens GN=PML PE=1 SV=3 - [PML_HUMAN]	19.16	1	15	15	52	0.960621	30	29.0145	97.4889	6.21436
E9PLK3	Puromycin-sensitive aminopeptidase OS=Homo sapiens GN=NPEPPS PE=2 SV=1 - [E9PLK3_HUMAN]	18.58	2	13	13	50	0.988666	30	23.9734	102.922	5.60498
O60763	General vesicular transport factor p115 OS=Homo sapiens GN=USO1 PE=1 SV=2 - [USO1_HUMAN]	17.36	2	13	13	50	1.19412	30	19.8828	107.828	4.90674
P11166	Solute carrier family 2, facilitated glucose transporter member 1 OS=Homo sapiens GN=SLC2A1 PE=1 SV=2 - [GTR1_HUMAN]	12.2	1	7	7	57	0.104068	30	143.592	54.0485	8.71924
P02533	Keratin, type I cytoskeletal 14 OS=Homo sapiens GN=KRT14 PE=1 SV=4 - [K1C14_HUMAN]	64.83	1	9	34	263	1.32299	29	46.0235	51.5294	5.16064
P61604	10 kDa heat shock protein, mitochondrial OS=Homo sapiens GN=HSPE1 PE=1 SV=2 - [CH10_HUMAN]	60.78	2	7	7	39	2.03608	29	54.3507	10.9249	8.92432
O00299	Chloride intracellular channel protein 1 OS=Homo sapiens GN=CLIC1 PE=1 SV=4 - [CLIC1_HUMAN]	56.02	1	9	9	51	1.58898	29	32.7706	26.9057	5.17334
I3L397	Eukaryotic translation initiation factor 5A-1 (Fragment) OS=Homo sapiens GN=EIF5A PE=2 SV=1 - [I3L397_HUMAN]	55.1	4	8	8	46	1.19087	29	28.159	16.108	4.99561
P00441	Superoxide dismutase [Cu-Zn] OS=Homo sapiens GN=SOD1 PE=1 SV=2 - [SODC_HUMAN]	49.35	1	7	7	51	0.939312	29	21.7839	15.9259	6.12549
P46783	40S ribosomal protein S10 OS=Homo sapiens GN=RPS10 PE=1 SV=1 - [RS10_HUMAN]	42.42	1	8	8	47	1.46972	29	38.3113	18.8859	10.1548
Q9Y265	RuvB-like 1 OS=Homo sapiens GN=RUVBL1 PE=1 SV=1 - [RUVB1_HUMAN]	37.5	1	13	13	50	1.02503	29	21.6023	50.1963	6.41748
E9PBU3	Phosphoribosylaminoimidazolecarboxamide formyltransferase OS=Homo sapiens GN=ATIC PE=2 SV=1 - [E9PBU3_HUMAN]	37.39	2	15	15	55	1.10022	29	20.3783	64.4833	6.7124
P63092-3	Isoform 3 of Guanine nucleotide-binding protein G(s) subunit alpha isoforms short OS=Homo sapiens GN=GNAS - [GNAS2_HUMAN]	34.3	6	10	11	65	0.41913	29	22.1536	44.1513	6.29053
J3KNU8	Methylmalonate-semialdehyde dehydrogenase [acylating], mitochondrial OS=Homo sapiens GN=ALDH6A1 PE=3 SV=1 - [J3KNU8_HUMAN]	33.33	2	14	14	53	0.590935	29	48.6546	56.1917	8.36768
J3KTA4	Probable ATP-dependent RNA helicase DDX5 OS=Homo sapiens GN=DDX5 PE=3 SV=1 - [J3KTA4_HUMAN]	32.9	2	13	20	95	1.809	29	33.1977	69.0438	8.85107
P40121-2	Isoform 2 of Macrophage-capping protein OS=Homo sapiens GN=CAPG - [CAPG_HUMAN]	31.83	2	8	8	53	2.3649	29	66.6994	36.8337	7.1958
F5H6V2	Phosphoglucomutase-2 OS=Homo sapiens GN=PGM2 PE=2 SV=1 - [F5H6V2_HUMAN]	31.64	2	11	11	46	1.29787	29	45.7563	50.7114	6.1001
Q96AC1	Fermitin family homolog 2 OS=Homo sapiens GN=FERMT2 PE=1 SV=1 - [FERM2_HUMAN]	23.09	3	12	12	45	0.276516	29	26.6673	77.8106	6.69775
Q14203-3	Isoform 3 of Dynactin subunit 1 OS=Homo sapiens GN=DCTN1 - [DCTN1_HUMAN]	17.48	7	15	15	50	0.652101	29	35.5278	136.735	5.40186
B0V043	Valine--tRNA ligase OS=Homo sapiens GN=VARS PE=2 SV=1 - [B0V043_HUMAN]	16.93	2	16	16	49	1.30975	29	42.9961	140.377	7.59131
Q7L576	Cytoplasmic FMR1-interacting protein 1 OS=Homo sapiens GN=CYFIP1 PE=1 SV=1 - [CYFP1_HUMAN]	12.21	1	13	13	50	0.916352	29	20.4684	145.089	6.90283
P05141	ADP/ATP translocase 2 OS=Homo sapiens GN=SLC25A5 PE=1 SV=7 - [ADT2_HUMAN]	45.3	1	5	16	134	1.1875	28	17.0808	32.8312	9.68604
B1AK87	Capping protein (Actin filament) muscle Z-line, beta, isoform CRA_a OS=Homo sapiens GN=CAPZB PE=2 SV=1 - [B1AK87_HUMAN]	40	3	10	10	43	1.06111	28	21.4274	29.2768	6.91748
O75367-3	Isoform 3 of Core histone macro-H2A.1 OS=Homo sapiens GN=H2AFY - [H2AY_HUMAN]	37.74	3	10	11	53	0.786917	28	19.7956	39.4644	9.77393
P29622	Kallistatin OS=Homo sapiens GN=SERPINA4 PE=1 SV=3 - [KAIN_HUMAN]	32.79	1	11	11	43	0.93426	28	36.3316	48.5112	7.75244
Q08945	FACT complex subunit SSRP1 OS=Homo sapiens GN=SSRP1 PE=1 SV=1 - [SSRP1_HUMAN]	21.44	1	12	12	43	1.80328	28	31.6009	81.0244	6.87354
Q00341	Vigilin OS=Homo sapiens GN=HDLBP PE=1 SV=2 - [VIGLN_HUMAN]	18.06	1	19	19	43	1.11145	28	36.8963	141.368	6.87354
K7EJE8	Lon protease homolog, mitochondrial OS=Homo sapiens GN=LONP1 PE=3 SV=1 - [K7EJE8_HUMAN]	16.41	5	11	11	41	0.798963	28	43.0273	93.238	6.49365
P02462-2	Isoform 2 of Collagen alpha-1(IV) chain OS=Homo sapiens GN=COL4A1 - [CO4A1_HUMAN]	4.48	2	4	4	52	0.423388	28	57.8094	127.9	7.92822
P02042	Hemoglobin subunit delta OS=Homo sapiens GN=HBD PE=1 SV=2 - [HBD_HUMAN]	85.03	1	5	11	301	0.167465	27	81.2272	16.0453	8.04541
P30050	60S ribosomal protein L12 OS=Homo sapiens GN=RPL12 PE=1 SV=1 - [RL12_HUMAN]	63.64	1	8	8	45	1.68393	27	23.002	17.8075	9.42236
J3KPD9	Nucleoside diphosphate kinase B OS=Homo sapiens GN=NME2 PE=3 SV=1 - [J3KPD9_HUMAN]	52.28	6	8	8	42	1.09678	27	24.7722	22.4077	9.53955
P07203	Glutathione peroxidase 1 OS=Homo sapiens GN=GPX1 PE=1 SV=4 - [GPX1_HUMAN]	51.72	1	8	8	47	0.655074	27	22.5394	22.0751	6.55127
P29966	Myristoylated alanine-rich C-kinase substrate OS=Homo sapiens GN=MARCKS PE=1 SV=4 - [MARCS_HUMAN]	50	1	11	11	47	1.54355	27	19.174	31.5359	4.44971
P16152	Carbonyl reductase [NADPH] 1 OS=Homo sapiens GN=CBR1 PE=1 SV=3 - [CBR1_HUMAN]	49.82	1	9	11	59	1.22922	27	20.9049	30.3559	8.32373
H0YMZ1	Proteasome subunit alpha type (Fragment) OS=Homo sapiens GN=PSMA4 PE=2 SV=1 - [H0YMZ1_HUMAN]	40.27	3	7	7	39	1.07778	27	37.9679	24.5674	6.771
Q9Y6N5	Sulfide:quinone oxidoreductase, mitochondrial OS=Homo sapiens GN=SQRDL PE=1 SV=1 - [SQRD_HUMAN]	34.44	1	12	12	45	1.68599	27	30.4942	49.9289	9.11475
P01591	Immunoglobulin J chain OS=Homo sapiens GN=IGJ PE=1 SV=4 - [IGJ_HUMAN]	30.19	1	4	4	42	1.06776	27	21.6591	18.087	5.23682
O43252	Bifunctional 3'-phosphoadenosine 5'-phosphosulfate synthase 1 OS=Homo sapiens GN=PAPSS1 PE=1 SV=2 - [PAPS1_HUMAN]	29.81	1	11	14	47	1.15931	27	51.4777	70.7876	6.85889
P31930	Cytochrome b-c1 complex subunit 1, mitochondrial OS=Homo sapiens GN=UQCRC1 PE=1 SV=3 - [QCR1_HUMAN]	29.79	1	10	10	45	0.691207	27	31.5892	52.6124	6.3667
P31942-2	Isoform 2 of Heterogeneous nuclear ribonucleoprotein H3 OS=Homo sapiens GN=HNRNPH3 - [HNRH3_HUMAN]	29.61	2	6	8	60	1.70218	27	24.7432	35.2164	6.87354
P47985	Cytochrome b-c1 complex subunit Rieske, mitochondrial OS=Homo sapiens GN=UQCRFS1 PE=1 SV=2 - [UCRI_HUMAN]	28.83	1	7	7	46	0.752963	27	14.3392	29.6494	8.32373
P37837	Transaldolase OS=Homo sapiens GN=TALDO1 PE=1 SV=2 - [TALDO_HUMAN]	28.49	1	12	12	41	1.59303	27	20.7018	37.5165	6.81494
D6RFM5	Succinate dehydrogenase [ubiquinone] flavoprotein subunit, mitochondrial OS=Homo sapiens GN=SDHA PE=2 SV=1 - [D6RFM5_HUMAN]	26.93	2	12	12	48	0.630079	27	27.366	63.5267	7.23975
Q01813	6-phosphofructokinase type C OS=Homo sapiens GN=PFKP PE=1 SV=2 - [K6PP_HUMAN]	26.66	1	13	17	62	1.18636	27	40.8848	85.5415	7.54736
Q86TX2	Acyl-coenzyme A thioesterase 1 OS=Homo sapiens GN=ACOT1 PE=1 SV=1 - [ACOT1_HUMAN]	24.7	4	8	8	38	0.375361	27	43.8622	46.2481	7.34229
Q9Y3I0	tRNA-splicing ligase RtcB homolog OS=Homo sapiens GN=C22orf28 PE=1 SV=1 - [RTCB_HUMAN]	23.96	1	10	10	47	1.27137	27	25.5197	55.1749	7.2251
F8W914	Reticulon-4 OS=Homo sapiens GN=RTN4 PE=2 SV=1 - [F8W914_HUMAN]	23.77	2	7	7	45	0.344191	27	43.1193	37.1214	4.76709
Q15029-2	Isoform 2 of 116 kDa U5 small nuclear ribonucleoprotein component OS=Homo sapiens GN=EFTUD2 - [U5S1_HUMAN]	19.32	3	13	14	52	1.09172	27	23.6138	105.317	5.22412
P46977	Dolichyl-diphosphooligosaccharide--protein glycosyltransferase subunit STT3A OS=Homo sapiens GN=STT3A PE=1 SV=2 - [STT3A_HUMAN]	16.31	1	10	11	43	1.19578	27	29.1642	80.4768	8.07471
Q9NYU2-2	Isoform 2 of UDP-glucose:glycoprotein glucosyltransferase 1 OS=Homo sapiens GN=UGGT1 - [UGGG1_HUMAN]	12.74	2	15	15	43	0.952165	27	30.1367	174.867	5.60498
O15230	Laminin subunit alpha-5 OS=Homo sapiens GN=LAMA5 PE=1 SV=8 - [LAMA5_HUMAN]	5.98	1	16	16	45	0.588829	27	45.0166	399.479	7.02002
P80723	Brain acid soluble protein 1 OS=Homo sapiens GN=BASP1 PE=1 SV=2 - [BASP1_HUMAN]	66.52	1	11	11	49	3.01888	26	25.9976	22.68	4.62744
P62258	14-3-3 protein epsilon OS=Homo sapiens GN=YWHAE PE=1 SV=1 - [1433E_HUMAN]	50.98	1	8	11	83	1.02638	26	22.0888	29.1554	4.7417
P12273	Prolactin-inducible protein OS=Homo sapiens GN=PIP PE=1 SV=1 - [PIP_HUMAN]	47.95	1	5	5	46	0.868737	26	25.8917	16.5618	8.04541
Q99685	Monoglyceride lipase OS=Homo sapiens GN=MGLL PE=1 SV=2 - [MGLL_HUMAN]	47.85	1	10	10	50	0.176593	26	117.116	33.2402	6.99072
P35237	Serpin B6 OS=Homo sapiens GN=SERPINB6 PE=1 SV=3 - [SPB6_HUMAN]	44.68	1	12	12	44	0.764011	26	16.0524	42.5941	5.2749
B4DP11	Prostaglandin E synthase 3 OS=Homo sapiens GN=PTGES3 PE=2 SV=1 - [B4DP11_HUMAN]	43.17	3	5	5	42	1.61949	26	35.2027	16.4656	4.80518
Q15404	Ras suppressor protein 1 OS=Homo sapiens GN=RSU1 PE=1 SV=3 - [RSU1_HUMAN]	40.79	1	9	9	41	0.371314	26	36.4471	31.5207	8.646
Q8NC51-4	Isoform 4 of Plasminogen activator inhibitor 1 RNA-binding protein OS=Homo sapiens GN=SERBP1 - [PAIRB_HUMAN]	40.31	4	12	12	34	1.5391	26	36.923	42.4013	8.44092
P01625	Ig kappa chain V-IV region Len OS=Homo sapiens PE=1 SV=2 - [KV402_HUMAN]	29.82	1	3	3	38	1.28093	26	40.3224	12.6322	7.92822
P33241	Lymphocyte-specific protein 1 OS=Homo sapiens GN=LSP1 PE=1 SV=1 - [LSP1_HUMAN]	29.2	2	8	8	40	2.8162	26	92.1511	37.169	4.7417
E9PH29	Thioredoxin-dependent peroxide reductase, mitochondrial OS=Homo sapiens GN=PRDX3 PE=2 SV=1 - [E9PH29_HUMAN]	28.57	2	6	6	43	0.677473	26	15.5478	25.8223	7.45947
P49257	Protein ERGIC-53 OS=Homo sapiens GN=LMAN1 PE=1 SV=2 - [LMAN1_HUMAN]	26.47	1	9	10	49	1.2449	26	21.9563	57.513	6.771
P26368-2	Isoform 2 of Splicing factor U2AF 65 kDa subunit OS=Homo sapiens GN=U2AF2 - [U2AF2_HUMAN]	24.63	2	8	8	41	1.87438	26	29.7464	53.087	9.08545
Q00325-2	Isoform B of Phosphate carrier protein, mitochondrial OS=Homo sapiens GN=SLC25A3 - [MPCP_HUMAN]	24.38	2	9	9	39	0.590918	26	22.2963	39.9326	9.36377
Q9H845	Acyl-CoA dehydrogenase family member 9, mitochondrial OS=Homo sapiens GN=ACAD9 PE=1 SV=1 - [ACAD9_HUMAN]	23.99	1	12	12	40	0.774477	26	27.2034	68.7167	7.95752
B7Z1R5	V-type proton ATPase catalytic subunit A OS=Homo sapiens GN=ATP6V1A PE=2 SV=1 - [B7Z1R5_HUMAN]	23.63	2	10	10	40	1.26043	26	28.8321	64.6948	5.65576
Q5SSJ5	Heterochromatin protein 1-binding protein 3 OS=Homo sapiens GN=HP1BP3 PE=1 SV=1 - [HP1B3_HUMAN]	16.46	1	9	9	41	1.37329	26	20.8345	61.1693	9.67139
B4DJ10	Leucine--tRNA ligase, cytoplasmic OS=Homo sapiens GN=LARS PE=2 SV=1 - [B4DJ10_HUMAN]	14.44	4	13	13	44	1.24227	26	51.3227	127.955	7.03467
P69849	Nodal modulator 3 OS=Homo sapiens GN=NOMO3 PE=2 SV=2 - [NOMO3_HUMAN]	13.01	5	11	11	39	0.771176	26	28.0247	134.049	5.66846
Q7Z7G0	Target of Nesh-SH3 OS=Homo sapiens GN=ABI3BP PE=1 SV=1 - [TARSH_HUMAN]	10.05	2	9	9	45	1.07781	26	40.7398	118.569	9.43701
Q7Z6Z7-2	Isoform 2 of E3 ubiquitin-protein ligase HUWE1 OS=Homo sapiens GN=HUWE1 - [HUWE1_HUMAN]	5.85	3	17	17	46	0.835133	26	15.7875	479.897	5.23682
Q9NRV9	Heme-binding protein 1 OS=Homo sapiens GN=HEBP1 PE=1 SV=1 - [HEBP1_HUMAN]	58.73	1	8	8	41	0.888272	25	24.7644	21.0835	5.79541
F8VY35	Nucleosome assembly protein 1-like 1 (Fragment) OS=Homo sapiens GN=NAP1L1 PE=2 SV=1 - [F8VY35_HUMAN]	53.79	9	7	8	61	1.14346	25	31.6722	31.0012	4.51318
P61586	Transforming protein RhoA OS=Homo sapiens GN=RHOA PE=1 SV=1 - [RHOA_HUMAN]	50.78	1	8	8	39	0.887371	25	24.562	21.7541	6.1001
P60953	Cell division control protein 42 homolog OS=Homo sapiens GN=CDC42 PE=1 SV=2 - [CDC42_HUMAN]	42.41	1	6	7	50	0.999985	25	28.002	21.245	6.55127
Q9Y5S9-2	Isoform 2 of RNA-binding protein 8A OS=Homo sapiens GN=RBM8A - [RBM8A_HUMAN]	41.04	2	6	6	44	1.87704	25	21.6344	19.7477	5.92236
P62906	60S ribosomal protein L10a OS=Homo sapiens GN=RPL10A PE=1 SV=2 - [RL10A_HUMAN]	36.87	1	8	8	38	1.38835	25	29.6611	24.8155	9.93506
P62263	40S ribosomal protein S14 OS=Homo sapiens GN=RPS14 PE=1 SV=3 - [RS14_HUMAN]	36.42	1	4	4	45	1.72626	25	56.9752	16.2625	10.0522
P04181	Ornithine aminotransferase, mitochondrial OS=Homo sapiens GN=OAT PE=1 SV=1 - [OAT_HUMAN]	31.21	1	11	11	39	1.31208	25	44.1935	48.5042	7.03467
Q12907	Vesicular integral-membrane protein VIP36 OS=Homo sapiens GN=LMAN2 PE=1 SV=1 - [LMAN2_HUMAN]	27.81	1	9	9	45	1.13864	25	31.6218	40.2031	6.94678
Q92597	Protein NDRG1 OS=Homo sapiens GN=NDRG1 PE=1 SV=1 - [NDRG1_HUMAN]	25.89	1	6	6	46	0.767675	25	23.6886	42.8077	5.8208
P20591	Interferon-induced GTP-binding protein Mx1 OS=Homo sapiens GN=MX1 PE=1 SV=4 - [MX1_HUMAN]	25.53	1	11	13	68	1.6507	25	29.7556	75.4732	5.8335
P39023	60S ribosomal protein L3 OS=Homo sapiens GN=RPL3 PE=1 SV=2 - [RL3_HUMAN]	24.81	1	9	10	50	1.15391	25	28.6664	46.0798	10.1841
Q9UHD8-7	Isoform 7 of Septin-9 OS=Homo sapiens GN=SEPT9 - [SEPT9_HUMAN]	20.11	4	11	11	37	1.32001	25	41.5297	63.4628	8.66064
P09960-4	Isoform 4 of Leukotriene A-4 hydrolase OS=Homo sapiens GN=LTA4H - [LKHA4_HUMAN]	18.23	2	9	9	48	1.6046	25	23.2031	66.8093	6.69775
H7BXI1	Extended synaptotagmin-2 (Fragment) OS=Homo sapiens GN=ESYT2 PE=2 SV=1 - [H7BXI1_HUMAN]	17.76	2	11	11	43	0.701984	25	24.8822	97.9487	8.57275
Q8NBJ5	Procollagen galactosyltransferase 1 OS=Homo sapiens GN=COLGALT1 PE=1 SV=1 - [GT251_HUMAN]	15.92	1	10	10	44	0.898417	25	34.129	71.5905	7.31299
O43143	Putative pre-mRNA-splicing factor ATP-dependent RNA helicase DHX15 OS=Homo sapiens GN=DHX15 PE=1 SV=2 - [DHX15_HUMAN]	15.85	1	11	11	44	0.974606	25	36.7206	90.8752	7.45947
J3KR24	Isoleucine--tRNA ligase, cytoplasmic OS=Homo sapiens GN=IARS PE=4 SV=1 - [J3KR24_HUMAN]	14.58	2	12	12	39	1.16532	25	22.681	131.68	6.11279
Q16629-3	Isoform 3 of Serine/arginine-rich splicing factor 7 OS=Homo sapiens GN=SRSF7 - [SRSF7_HUMAN]	58.33	5	8	9	39	1.69022	24	28.3696	15.2475	9.62744
O00264	Membrane-associated progesterone receptor component 1 OS=Homo sapiens GN=PGRMC1 PE=1 SV=3 - [PGRC1_HUMAN]	48.21	1	9	11	42	0.657669	24	26.1966	21.6578	4.70361
H0YD13	CD44 antigen (Fragment) OS=Homo sapiens GN=CD44 PE=2 SV=1 - [H0YD13_HUMAN]	43.24	18	7	7	37	1.29106	24	20.7227	20.2154	8.26514
O14979-3	Isoform 3 of Heterogeneous nuclear ribonucleoprotein D-like OS=Homo sapiens GN=HNRPDL - [HNRDL_HUMAN]	36.48	3	7	9	80	1.43102	24	43.5591	27.1746	8.646
B4E2V5	Erythrocyte band 7 integral membrane protein OS=Homo sapiens GN=STOM PE=2 SV=1 - [B4E2V5_HUMAN]	35.02	2	5	5	44	0.260193	24	94.5268	25.9478	7.38623
F5H7N9	Lactadherin short form OS=Homo sapiens GN=MFGE8 PE=2 SV=1 - [F5H7N9_HUMAN]	33.77	2	10	10	37	1.02015	24	25.0395	42.425	7.81104
E7EPB3	60S ribosomal protein L14 OS=Homo sapiens GN=RPL14 PE=2 SV=1 - [E7EPB3_HUMAN]	32.26	2	4	4	45	1.25343	24	49.9198	14.5486	10.2134
P02649	Apolipoprotein E OS=Homo sapiens GN=APOE PE=1 SV=1 - [APOE_HUMAN]	32.18	1	10	10	38	1.11671	24	15.2982	36.1318	5.73193
P63010	AP-2 complex subunit beta OS=Homo sapiens GN=AP2B1 PE=1 SV=1 - [AP2B1_HUMAN]	29.03	2	11	23	82	0.67489	24	42.5181	104.486	5.37646
P11171-4	Isoform 4 of Protein 4.1 OS=Homo sapiens GN=EPB41 - [41_HUMAN]	27.04	4	10	12	51	0.270581	24	48.4897	66.3573	7.25439
B7Z9L0	T-complex protein 1 subunit delta OS=Homo sapiens GN=CCT4 PE=2 SV=1 - [B7Z9L0_HUMAN]	25.88	3	9	9	39	0.839395	24	20.1413	52.2979	6.56592
Q96AE4	Far upstream element-binding protein 1 OS=Homo sapiens GN=FUBP1 PE=1 SV=3 - [FUBP1_HUMAN]	24.38	4	10	15	47	2.22217	24	33.7284	67.5185	7.60596
P07858	Cathepsin B OS=Homo sapiens GN=CTSB PE=1 SV=3 - [CATB_HUMAN]	24.19	1	6	6	38	1.11598	24	21.1211	37.7968	6.30322
O43301	Heat shock 70 kDa protein 12A OS=Homo sapiens GN=HSPA12A PE=1 SV=2 - [HS12A_HUMAN]	23.85	1	13	13	38	0.196792	24	49.5602	74.9315	6.771
P50570-2	Isoform 2 of Dynamin-2 OS=Homo sapiens GN=DNM2 - [DYN2_HUMAN]	20.79	3	15	16	42	0.972948	24	15.6609	97.5909	7.63525
P35858	Insulin-like growth factor-binding protein complex acid labile subunit OS=Homo sapiens GN=IGFALS PE=1 SV=1 - [ALS_HUMAN]	19.34	2	9	9	42	0.60918	24	20.1158	65.9938	6.78564
Q6NUM9	All-trans-retinol 13,14-reductase OS=Homo sapiens GN=RETSAT PE=1 SV=2 - [RETST_HUMAN]	19.34	1	10	10	45	0.203942	24	136.044	66.7767	8.27979
Q08380	Galectin-3-binding protein OS=Homo sapiens GN=LGALS3BP PE=1 SV=1 - [LG3BP_HUMAN]	18.97	1	9	9	41	0.714165	24	17.5447	65.2893	5.2749
P10515	Dihydrolipoyllysine-residue acetyltransferase component of pyruvate dehydrogenase complex, mitochondrial OS=Homo sapiens GN=DLAT PE=1 SV=3 - [ODP2_HUMAN]	17.16	2	10	10	34	1.19573	24	11.408	68.9531	7.84033
P23634-5	Isoform ZK of Plasma membrane calcium-transporting ATPase 4 OS=Homo sapiens GN=ATP2B4 - [AT2B4_HUMAN]	16.93	8	13	13	45	0.457519	24	43.9607	123.929	7.26904
Q9Y5B9	FACT complex subunit SPT16 OS=Homo sapiens GN=SUPT16H PE=1 SV=1 - [SP16H_HUMAN]	14.33	1	12	12	37	1.21943	24	32.8722	119.838	5.65576
P23229-4	Isoform Alpha-6X2A of Integrin alpha-6 OS=Homo sapiens GN=ITGA6 - [ITA6_HUMAN]	11.24	7	11	11	37	0.818365	24	32.9062	119.014	7.26904
Q6P2Q9	Pre-mRNA-processing-splicing factor 8 OS=Homo sapiens GN=PRPF8 PE=1 SV=2 - [PRP8_HUMAN]	9.38	1	17	17	47	1.09832	24	20.0975	273.427	8.83643
P12270	Nucleoprotein TPR OS=Homo sapiens GN=TPR PE=1 SV=3 - [TPR_HUMAN]	8.51	1	17	17	40	1.17839	24	41.9019	267.131	5.021
F8VPF3	Myosin light polypeptide 6 (Fragment) OS=Homo sapiens GN=MYL6 PE=2 SV=1 - [F8VPF3_HUMAN]	56.92	8	5	6	44	0.912819	23	29.3902	14.4268	4.51318
P59998	Actin-related protein 2/3 complex subunit 4 OS=Homo sapiens GN=ARPC4 PE=1 SV=3 - [ARPC4_HUMAN]	55.95	3	8	8	38	3.08521	23	61.6676	19.6543	8.42627
P09211	Glutathione S-transferase P OS=Homo sapiens GN=GSTP1 PE=1 SV=2 - [GSTP1_HUMAN]	54.76	1	8	8	38	1.21426	23	17.7429	23.341	5.64307
P31150	Rab GDP dissociation inhibitor alpha OS=Homo sapiens GN=GDI1 PE=1 SV=2 - [GDIA_HUMAN]	47.65	1	9	17	62	1.21799	23	17.737	50.5501	5.13525
P00491	Purine nucleoside phosphorylase OS=Homo sapiens GN=PNP PE=1 SV=2 - [PNPH_HUMAN]	46.02	1	9	9	37	0.845652	23	31.9319	32.0972	6.94678
P62269	40S ribosomal protein S18 OS=Homo sapiens GN=RPS18 PE=1 SV=3 - [RS18_HUMAN]	43.42	1	9	9	37	1.70596	23	20.4675	17.7079	10.9897
P01781	Ig heavy chain V-III region GAL OS=Homo sapiens PE=1 SV=1 - [HV320_HUMAN]	40.52	1	4	4	40	1.20099	23	61.6578	12.7222	8.48486
P01617	Ig kappa chain V-II region TEW OS=Homo sapiens PE=1 SV=1 - [KV204_HUMAN]	38.94	1	2	3	80	2.18996	23	78.7896	12.3082	5.99854
P05388	60S acidic ribosomal protein P0 OS=Homo sapiens GN=RPLP0 PE=1 SV=1 - [RLA0_HUMAN]	37.85	1	8	8	42	1.30831	23	37.2406	34.2518	5.97314
P27169	Serum paraoxonase/arylesterase 1 OS=Homo sapiens GN=PON1 PE=1 SV=3 - [PON1_HUMAN]	32.11	2	7	8	53	0.313714	23	32.905	39.7062	5.22412
F8W181	60S ribosomal protein L6 (Fragment) OS=Homo sapiens GN=RPL6 PE=2 SV=1 - [F8W181_HUMAN]	31.42	2	6	6	43	0.84839	23	39.261	25.8758	10.6675
P27338	Amine oxidase [flavin-containing] B OS=Homo sapiens GN=MAOB PE=1 SV=3 - [AOFB_HUMAN]	31.15	1	11	13	48	0.409806	23	46.1623	58.7252	7.50342
P55809	Succinyl-CoA:3-ketoacid coenzyme A transferase 1, mitochondrial OS=Homo sapiens GN=OXCT1 PE=1 SV=1 - [SCOT1_HUMAN]	30.77	1	10	10	38	0.848004	23	40.9539	56.1219	7.45947
P02743	Serum amyloid P-component OS=Homo sapiens GN=APCS PE=1 SV=2 - [SAMP_HUMAN]	29.6	1	7	7	36	1.46147	23	10.3477	25.3711	6.53662
P17931	Galectin-3 OS=Homo sapiens GN=LGALS3 PE=1 SV=5 - [LEG3_HUMAN]	28.8	1	6	6	41	0.586588	23	28.5579	26.1361	8.55811
Q16836	Hydroxyacyl-coenzyme A dehydrogenase, mitochondrial OS=Homo sapiens GN=HADH PE=1 SV=3 - [HCDH_HUMAN]	28.66	4	6	6	33	0.29111	23	47.3521	34.2719	8.85107
P01765	Ig heavy chain V-III region TIL OS=Homo sapiens PE=1 SV=1 - [HV304_HUMAN]	26.09	1	2	2	39	1.11382	23	31.3796	12.3481	9.12939
Q9P258	Protein RCC2 OS=Homo sapiens GN=RCC2 PE=1 SV=2 - [RCC2_HUMAN]	25.29	1	11	11	41	1.5672	23	80.1091	56.0492	8.77783
P09871	Complement C1s subcomponent OS=Homo sapiens GN=C1S PE=1 SV=1 - [C1S_HUMAN]	19.91	2	12	12	39	0.490442	23	28.063	76.6348	4.95752
B4DZI8	Coatomer protein complex, subunit beta 2 (Beta prime), isoform CRA_b OS=Homo sapiens GN=COPB2 PE=2 SV=1 - [B4DZI8_HUMAN]	19.38	2	15	15	33	1.38718	23	29.5753	98.9836	5.16064
P10253	Lysosomal alpha-glucosidase OS=Homo sapiens GN=GAA PE=1 SV=4 - [LYAG_HUMAN]	18.8	1	13	13	32	1.07369	23	40.5057	105.257	5.99854
F6SBX2	Isoleucine--tRNA ligase, mitochondrial OS=Homo sapiens GN=IARS2 PE=2 SV=1 - [F6SBX2_HUMAN]	15.74	2	11	11	37	0.858427	23	17.1403	105.972	6.48096
Q14126	Desmoglein-2 OS=Homo sapiens GN=DSG2 PE=1 SV=2 - [DSG2_HUMAN]	13.6	1	10	10	41	1.1934	23	43.0392	122.218	5.23682
P08575-2	Isoform 2 of Receptor-type tyrosine-protein phosphatase C OS=Homo sapiens GN=PTPRC - [PTPRC_HUMAN]	12.34	3	13	13	37	2.12209	23	62.1182	130.815	6.32861
G3V0E8	Poly(RC) binding protein 2, isoform CRA_f OS=Homo sapiens GN=PCBP2 PE=2 SV=1 - [G3V0E8_HUMAN]	57.23	4	8	14	72	1.71074	22	33.6709	33.4753	8.23584
P61088	Ubiquitin-conjugating enzyme E2 N OS=Homo sapiens GN=UBE2N PE=1 SV=1 - [UBE2N_HUMAN]	46.05	1	6	6	31	1.20936	22	37.7785	17.127	6.56592
P01861	Ig gamma-4 chain C region OS=Homo sapiens GN=IGHG4 PE=1 SV=1 - [IGHG4_HUMAN]	44.65	1	4	12	269	0.670909	22	17.6389	35.9179	7.35693
B9A064	Immunoglobulin lambda-like polypeptide 5 OS=Homo sapiens GN=IGLL5 PE=2 SV=2 - [IGLL5_HUMAN]	44.39	1	3	7	159	1.7649	22	26.0255	23.0486	8.83643
O15144	Actin-related protein 2/3 complex subunit 2 OS=Homo sapiens GN=ARPC2 PE=1 SV=1 - [ARPC2_HUMAN]	33.33	1	9	9	32	1.35121	22	31.9055	34.3115	7.35693
E7EMM4	Acid ceramidase OS=Homo sapiens GN=ASAH1 PE=2 SV=1 - [E7EMM4_HUMAN]	30.81	3	9	9	31	0.403088	22	26.7607	41.7694	8.11865
P51649	Succinate-semialdehyde dehydrogenase, mitochondrial OS=Homo sapiens GN=ALDH5A1 PE=1 SV=2 - [SSDH_HUMAN]	29.53	3	12	12	35	0.781782	22	58.5292	57.1783	8.27979
B4DGU4	Catenin beta-1 OS=Homo sapiens GN=CTNNB1 PE=2 SV=1 - [B4DGU4_HUMAN]	28.68	2	10	15	65	0.780101	22	18.0291	84.7119	5.92236
Q9BTV4	Transmembrane protein 43 OS=Homo sapiens GN=TMEM43 PE=1 SV=1 - [TMM43_HUMAN]	25.75	1	7	7	42	0.458658	22	29.5942	44.8472	8.1333
B3KW70	Microfibrillar-associated protein 5 OS=Homo sapiens GN=MFAP5 PE=2 SV=1 - [B3KW70_HUMAN]	25.68	5	4	4	22	0.296739	22	30.5728	17.1025	7.1958
P49321-4	Isoform 4 of Nuclear autoantigenic sperm protein OS=Homo sapiens GN=NASP - [NASP_HUMAN]	17.82	3	10	10	39	1.70848	22	42.6734	78.4026	4.27197
P26639	Threonine--tRNA ligase, cytoplasmic OS=Homo sapiens GN=TARS PE=1 SV=3 - [SYTC_HUMAN]	16.04	4	12	12	35	1.61857	22	20.0712	83.3819	6.66846
O43747	AP-1 complex subunit gamma-1 OS=Homo sapiens GN=AP1G1 PE=1 SV=5 - [AP1G1_HUMAN]	10.22	4	8	8	35	0.829282	22	46.8004	91.2931	6.80029
B4E2S7	Lysosome-associated membrane glycoprotein 2 OS=Homo sapiens GN=LAMP2 PE=2 SV=1 - [B4E2S7_HUMAN]	9.92	4	4	4	40	1.19327	22	26.8896	39.7868	5.66846
P18085	ADP-ribosylation factor 4 OS=Homo sapiens GN=ARF4 PE=1 SV=3 - [ARF4_HUMAN]	67.22	1	6	11	79	1.25386	21	21.7134	20.4977	7.13721
P61204	ADP-ribosylation factor 3 OS=Homo sapiens GN=ARF3 PE=1 SV=2 - [ARF3_HUMAN]	65.19	2	5	12	97	1.36638	21	20.3014	20.5877	7.43018
P67936	Tropomyosin alpha-4 chain OS=Homo sapiens GN=TPM4 PE=1 SV=3 - [TPM4_HUMAN]	57.26	1	6	17	95	1.48361	21	22.1661	28.5045	4.69092
P62249	40S ribosomal protein S16 OS=Homo sapiens GN=RPS16 PE=1 SV=2 - [RS16_HUMAN]	52.05	2	8	8	33	1.82009	21	25.8909	16.435	10.2134
P25787	Proteasome subunit alpha type-2 OS=Homo sapiens GN=PSMA2 PE=1 SV=2 - [PSA2_HUMAN]	47.44	1	8	8	34	1.13569	21	24.0096	25.8823	7.43018
Q9Y277	Voltage-dependent anion-selective channel protein 3 OS=Homo sapiens GN=VDAC3 PE=1 SV=1 - [VDAC3_HUMAN]	47.35	3	9	11	64	0.859309	21	24.5148	30.6393	8.66064
O15173	Membrane-associated progesterone receptor component 2 OS=Homo sapiens GN=PGRMC2 PE=1 SV=1 - [PGRC2_HUMAN]	47.09	1	7	9	43	0.571068	21	45.0095	23.8037	4.88135
P62899	60S ribosomal protein L31 OS=Homo sapiens GN=RPL31 PE=1 SV=1 - [RL31_HUMAN]	46.4	1	6	6	36	1.32263	21	24.0593	14.4539	10.5356
P52907	F-actin-capping protein subunit alpha-1 OS=Homo sapiens GN=CAPZA1 PE=1 SV=3 - [CAZA1_HUMAN]	42.66	1	7	8	47	1.43118	21	27.7847	32.9023	5.69385
P60842	Eukaryotic initiation factor 4A-I OS=Homo sapiens GN=EIF4A1 PE=1 SV=1 - [IF4A1_HUMAN]	37.93	1	8	16	73	1.41514	21	37.498	46.1246	5.47803
E9PKG1	Protein arginine N-methyltransferase 1 OS=Homo sapiens GN=PRMT1 PE=2 SV=1 - [E9PKG1_HUMAN]	35.38	6	9	9	34	1.23361	21	25.4306	37.6848	6.15088
O75396	Vesicle-trafficking protein SEC22b OS=Homo sapiens GN=SEC22B PE=1 SV=4 - [SC22B_HUMAN]	33.95	1	7	7	35	0.869415	21	23.9585	24.5775	6.91748
Q13561	Dynactin subunit 2 OS=Homo sapiens GN=DCTN2 PE=1 SV=4 - [DCTN2_HUMAN]	32.67	5	10	10	36	0.74228	21	21.0964	44.2039	5.21143
P22352	Glutathione peroxidase 3 OS=Homo sapiens GN=GPX3 PE=1 SV=2 - [GPX3_HUMAN]	31.86	1	6	6	32	0.674233	21	14.2369	25.5369	8.1333
Q02978	Mitochondrial 2-oxoglutarate/malate carrier protein OS=Homo sapiens GN=SLC25A11 PE=1 SV=3 - [M2OM_HUMAN]	31.21	2	8	8	32	0.812949	21	21.4468	34.0399	9.90576
P62851	40S ribosomal protein S25 OS=Homo sapiens GN=RPS25 PE=1 SV=1 - [RS25_HUMAN]	31.2	1	4	4	32	1.86906	21	32.9635	13.7337	10.1108
P49915	GMP synthase [glutamine-hydrolyzing] OS=Homo sapiens GN=GMPS PE=1 SV=1 - [GUAA_HUMAN]	28.14	1	12	12	36	1.16409	21	29.3753	76.667	6.87354
Q9BVK6	Transmembrane emp24 domain-containing protein 9 OS=Homo sapiens GN=TMED9 PE=1 SV=2 - [TMED9_HUMAN]	24.26	1	5	5	35	1.01984	21	20.5518	27.2602	8.01611
P10643	Complement component C7 OS=Homo sapiens GN=C7 PE=1 SV=2 - [CO7_HUMAN]	23.25	1	12	12	34	0.772303	21	29.7045	93.4573	6.48096
O00567	Nucleolar protein 56 OS=Homo sapiens GN=NOP56 PE=1 SV=4 - [NOP56_HUMAN]	20.88	1	8	8	40	1.32283	21	46.273	66.0087	9.18799
O14773-2	Isoform 2 of Tripeptidyl-peptidase 1 OS=Homo sapiens GN=TPP1 - [TPP1_HUMAN]	20.31	2	5	5	35	0.842993	21	55.285	34.442	6.0874
M0R3F1	Heterogeneous nuclear ribonucleoprotein U-like protein 1 (Fragment) OS=Homo sapiens GN=HNRNPUL1 PE=4 SV=1 - [M0R3F1_HUMAN]	16.38	5	8	8	36	1.10588	21	54.4882	71.677	8.98291
P19404	NADH dehydrogenase [ubiquinone] flavoprotein 2, mitochondrial OS=Homo sapiens GN=NDUFV2 PE=1 SV=2 - [NDUV2_HUMAN]	16.06	2	4	4	32	0.764089	21	12.695	27.374	8.06006
P55884	Eukaryotic translation initiation factor 3 subunit B OS=Homo sapiens GN=EIF3B PE=1 SV=3 - [EIF3B_HUMAN]	15.36	2	9	9	37	1.13276	21	38.3855	92.4238	4.99561
Q92598-2	Isoform Beta of Heat shock protein 105 kDa OS=Homo sapiens GN=HSPH1 - [HS105_HUMAN]	14.86	2	7	9	46	1.6622	21	55.9569	92.0574	5.5542
P35637-2	Isoform Short of RNA-binding protein FUS OS=Homo sapiens GN=FUS - [FUS_HUMAN]	14.29	3	4	7	62	2.27086	21	34.4364	53.3228	9.36377
Q8IUX7	Adipocyte enhancer-binding protein 1 OS=Homo sapiens GN=AEBP1 PE=1 SV=1 - [AEBP1_HUMAN]	12.78	1	10	10	38	1.58051	21	43.8242	130.847	5.10986
F8VPD4	DNA fragmentation factor subunit beta OS=Homo sapiens GN=CAD PE=2 SV=1 - [F8VPD4_HUMAN]	9.07	2	13	13	34	1.09589	21	41.0242	235.873	6.55127
P05387	60S acidic ribosomal protein P2 OS=Homo sapiens GN=RPLP2 PE=1 SV=1 - [RLA2_HUMAN]	91.3	1	7	7	40	1.91542	20	29.6648	11.6578	4.53857
P68036	Ubiquitin-conjugating enzyme E2 L3 OS=Homo sapiens GN=UBE2L3 PE=1 SV=1 - [UB2L3_HUMAN]	72.73	2	8	8	32	1.2378	20	26.5043	17.8502	8.51416
P30042	ES1 protein homolog, mitochondrial OS=Homo sapiens GN=C21orf33 PE=1 SV=3 - [ES1_HUMAN]	50.37	1	8	8	31	0.879061	20	15.0965	28.1527	8.26514
C9JFR7	Cytochrome c (Fragment) OS=Homo sapiens GN=CYCS PE=2 SV=1 - [C9JFR7_HUMAN]	46.53	2	5	5	36	1.45797	20	12.3097	11.326	9.65674
P62158	Calmodulin OS=Homo sapiens GN=CALM1 PE=1 SV=2 - [CALM_HUMAN]	44.3	4	7	7	31	1.08904	20	19.8485	16.8268	4.22119
O15260-2	Isoform 2 of Surfeit locus protein 4 OS=Homo sapiens GN=SURF4 - [SURF4_HUMAN]	40.88	3	5	5	29	0.674915	20	39.7268	17.9581	6.04932
P11177-2	Isoform 2 of Pyruvate dehydrogenase E1 component subunit beta, mitochondrial OS=Homo sapiens GN=PDHB - [ODPB_HUMAN]	35.48	3	8	8	32	0.824133	20	18.9723	37.1759	5.89697
P10599-2	Isoform 2 of Thioredoxin OS=Homo sapiens GN=TXN - [THIO_HUMAN]	34.12	2	4	4	31	1.52479	20	37.2952	9.44569	6.03662
Q15661-2	Isoform 2 of Tryptase alpha/beta-1 OS=Homo sapiens GN=TPSAB1 - [TRYB1_HUMAN]	28.57	4	6	6	37	0.315515	20	61.2317	29.5139	7.10791
Q15363	Transmembrane emp24 domain-containing protein 2 OS=Homo sapiens GN=TMED2 PE=1 SV=1 - [TMED2_HUMAN]	27.36	2	6	6	33	1.0795	20	19.4657	22.7464	5.17334
P29350	Tyrosine-protein phosphatase non-receptor type 6 OS=Homo sapiens GN=PTPN6 PE=1 SV=1 - [PTN6_HUMAN]	26.05	3	11	11	33	2.28892	20	29.6921	67.5191	7.78174
Q99733	Nucleosome assembly protein 1-like 4 OS=Homo sapiens GN=NAP1L4 PE=1 SV=1 - [NP1L4_HUMAN]	25.87	2	6	7	53	1.11015	20	17.0637	42.7969	4.69092
P63151	Serine/threonine-protein phosphatase 2A 55 kDa regulatory subunit B alpha isoform OS=Homo sapiens GN=PPP2R2A PE=1 SV=1 - [2ABA_HUMAN]	25.5	2	8	8	32	0.843431	20	31.1588	51.6595	6.20166
Q13283	Ras GTPase-activating protein-binding protein 1 OS=Homo sapiens GN=G3BP1 PE=1 SV=1 - [G3BP1_HUMAN]	24.89	1	9	9	33	1.34677	20	47.2407	52.1321	5.51611
P00403	Cytochrome c oxidase subunit 2 OS=Homo sapiens GN=MT-CO2 PE=1 SV=1 - [COX2_HUMAN]	24.67	1	4	4	32	0.647664	20	21.6515	25.5482	4.81787
Q96D15	Reticulocalbin-3 OS=Homo sapiens GN=RCN3 PE=1 SV=1 - [RCN3_HUMAN]	24.39	1	6	6	38	1.39644	20	43.2151	37.47	4.89404
P30520	Adenylosuccinate synthetase isozyme 2 OS=Homo sapiens GN=ADSS PE=1 SV=3 - [PURA2_HUMAN]	24.34	1	9	9	29	1.5703	20	50.9703	50.0658	6.55127
P09110	3-ketoacyl-CoA thiolase, peroxisomal OS=Homo sapiens GN=ACAA1 PE=1 SV=2 - [THIK_HUMAN]	24.06	1	6	6	35	0.665877	20	34.1689	44.2639	8.44092
P16219	Short-chain specific acyl-CoA dehydrogenase, mitochondrial OS=Homo sapiens GN=ACADS PE=1 SV=1 - [ACADS_HUMAN]	24.03	1	7	7	37	0.38573	20	38.1771	44.2688	7.98682
P51659	Peroxisomal multifunctional enzyme type 2 OS=Homo sapiens GN=HSD17B4 PE=1 SV=3 - [DHB4_HUMAN]	23.51	1	11	11	36	0.987736	20	25.0831	79.6363	8.83643
P32455	Interferon-induced guanylate-binding protein 1 OS=Homo sapiens GN=GBP1 PE=1 SV=2 - [GBP1_HUMAN]	22.47	1	8	9	40	2.08596	20	72.7489	67.8877	6.31592
P61313	60S ribosomal protein L15 OS=Homo sapiens GN=RPL15 PE=1 SV=2 - [RL15_HUMAN]	21.08	1	5	5	34	0.797688	20	31.3573	24.1311	11.6196
P51648	Fatty aldehyde dehydrogenase OS=Homo sapiens GN=ALDH3A2 PE=1 SV=1 - [AL3A2_HUMAN]	19.18	3	9	9	34	0.483893	20	40.441	54.8129	7.88428
Q15459	Splicing factor 3A subunit 1 OS=Homo sapiens GN=SF3A1 PE=1 SV=1 - [SF3A1_HUMAN]	17.53	1	9	9	34	1.61912	20	38.3385	88.8305	5.22412
P49591	Serine--tRNA ligase, cytoplasmic OS=Homo sapiens GN=SARS PE=1 SV=3 - [SYSC_HUMAN]	17.12	2	7	7	30	1.58723	20	43.2955	58.7401	6.43018
Q9ULV4	Coronin-1C OS=Homo sapiens GN=CORO1C PE=1 SV=1 - [COR1C_HUMAN]	17.09	3	8	8	26	0.935309	20	32.9435	53.2151	7.07861
P29728-2	Isoform p69 of 2'-5'-oligoadenylate synthase 2 OS=Homo sapiens GN=OAS2 - [OAS2_HUMAN]	16.45	2	9	9	31	1.33028	20	28.3685	78.7368	8.01611
O75131	Copine-3 OS=Homo sapiens GN=CPNE3 PE=1 SV=1 - [CPNE3_HUMAN]	14.15	1	7	7	36	0.88683	20	29.7723	60.0921	5.84619
Q9Y696	Chloride intracellular channel protein 4 OS=Homo sapiens GN=CLIC4 PE=1 SV=4 - [CLIC4_HUMAN]	53.36	1	9	9	34	1.19155	19	20.3292	28.7537	5.59229
P62277	40S ribosomal protein S13 OS=Homo sapiens GN=RPS13 PE=1 SV=2 - [RS13_HUMAN]	47.68	1	7	7	30	1.1897	19	36.9645	17.2117	10.5356
P02792	Ferritin light chain OS=Homo sapiens GN=FTL PE=1 SV=2 - [FRIL_HUMAN]	44.57	1	6	6	32	0.665788	19	16.0436	20.0071	5.78271
P67809	Nuclease-sensitive element-binding protein 1 OS=Homo sapiens GN=YBX1 PE=1 SV=3 - [YBOX1_HUMAN]	43.83	2	8	10	50	1.49724	19	50.4434	35.9027	9.87646
P46778	60S ribosomal protein L21 OS=Homo sapiens GN=RPL21 PE=1 SV=2 - [RL21_HUMAN]	40.63	1	7	7	28	1.29831	19	44.0308	18.5531	10.4917
P13693	Translationally-controlled tumor protein OS=Homo sapiens GN=TPT1 PE=1 SV=1 - [TCTP_HUMAN]	40.12	2	7	7	28	1.36132	19	29.1689	19.5826	4.93213
B7Z6B8	2,4-dienoyl-CoA reductase, mitochondrial OS=Homo sapiens GN=DECR1 PE=2 SV=1 - [B7Z6B8_HUMAN]	38.96	2	9	9	32	0.686749	19	50.5477	34.9722	8.89502
Q15102	Platelet-activating factor acetylhydrolase IB subunit gamma OS=Homo sapiens GN=PAFAH1B3 PE=1 SV=1 - [PA1B3_HUMAN]	36.8	1	7	7	31	1.83874	19	31.4777	25.7182	6.84424
Q9H2U2	Inorganic pyrophosphatase 2, mitochondrial OS=Homo sapiens GN=PPA2 PE=1 SV=2 - [IPYR2_HUMAN]	34.13	2	10	10	31	1.2366	19	31.8217	37.896	7.38623
P18124	60S ribosomal protein L7 OS=Homo sapiens GN=RPL7 PE=1 SV=1 - [RL7_HUMAN]	33.87	2	8	8	29	1.06191	19	15.0087	29.2072	10.6528
E9PBS1	Phosphoribosylaminoimidazole carboxylase (Fragment) OS=Homo sapiens GN=PAICS PE=2 SV=1 - [E9PBS1_HUMAN]	29.54	2	10	10	30	1.2767	19	35.8713	45.6224	6.68311
Q9BTT0	Acidic leucine-rich nuclear phosphoprotein 32 family member E OS=Homo sapiens GN=ANP32E PE=1 SV=1 - [AN32E_HUMAN]	28.73	1	6	6	33	1.64365	19	38.775	30.6738	3.85303
P53597	Succinyl-CoA ligase [ADP/GDP-forming] subunit alpha, mitochondrial OS=Homo sapiens GN=SUCLG1 PE=1 SV=4 - [SUCA_HUMAN]	28.61	1	7	7	33	0.824212	19	17.8	36.2268	8.79248
Q96AG4	Leucine-rich repeat-containing protein 59 OS=Homo sapiens GN=LRRC59 PE=1 SV=1 - [LRC59_HUMAN]	28.34	1	6	6	34	1.10227	19	56.783	34.9089	9.56885
J3QQX2	Rho GDP-dissociation inhibitor 1 OS=Homo sapiens GN=ARHGDIA PE=4 SV=1 - [J3QQX2_HUMAN]	24.68	4	6	6	27	1.49846	19	16.9445	25.8154	7.44482
Q15008	26S proteasome non-ATPase regulatory subunit 6 OS=Homo sapiens GN=PSMD6 PE=1 SV=1 - [PSMD6_HUMAN]	23.39	1	8	8	31	0.992116	19	15.6626	45.5023	5.61768
Q14247	Src substrate cortactin OS=Homo sapiens GN=CTTN PE=1 SV=2 - [SRC8_HUMAN]	23.27	1	10	10	28	1.07852	19	19.2711	61.5485	5.40186
P54727	UV excision repair protein RAD23 homolog B OS=Homo sapiens GN=RAD23B PE=1 SV=1 - [RD23B_HUMAN]	22.25	1	6	8	36	1.00142	19	14.0783	43.1446	4.84326
P62424	60S ribosomal protein L7a OS=Homo sapiens GN=RPL7A PE=1 SV=2 - [RL7A_HUMAN]	21.05	1	7	7	27	0.99998	19	22.1897	29.977	10.6089
J3KQE0	SUN domain-containing protein 2 OS=Homo sapiens GN=SUN2 PE=4 SV=1 - [J3KQE0_HUMAN]	20.4	3	10	10	34	1.04028	19	23.1787	79.0371	6.84424
P60866	40S ribosomal protein S20 OS=Homo sapiens GN=RPS20 PE=1 SV=1 - [RS20_HUMAN]	20.17	2	3	3	30	1.17284	19	18.4778	13.3643	9.93506
P35221	Catenin alpha-1 OS=Homo sapiens GN=CTNNA1 PE=1 SV=1 - [CTNA1_HUMAN]	19.54	2	11	11	36	0.821492	19	43.8229	100.009	6.29053
P07305-2	Isoform 2 of Histone H1.0 OS=Homo sapiens GN=H1F0 - [H10_HUMAN]	18.08	2	4	4	33	0.649674	19	23.8602	19.1553	10.8286
E9PIR7	Thioredoxin reductase 1, cytoplasmic OS=Homo sapiens GN=TXNRD1 PE=2 SV=1 - [E9PIR7_HUMAN]	18.05	14	6	6	33	1.17357	19	18.1498	53.1331	6.17627
Q16643	Drebrin OS=Homo sapiens GN=DBN1 PE=1 SV=4 - [DREB_HUMAN]	15.72	2	8	8	30	0.699542	19	19.5274	71.3854	4.44971
Q7Z406	Myosin-14 OS=Homo sapiens GN=MYH14 PE=1 SV=2 - [MYH14_HUMAN]	13.78	5	13	22	106	0.565613	19	33.4005	227.732	5.60498
Q63ZY3-3	Isoform 3 of KN motif and ankyrin repeat domain-containing protein 2 OS=Homo sapiens GN=KANK2 - [KANK2_HUMAN]	12.84	2	8	8	32	0.428474	19	37.7388	89.9885	5.94775
O00468-6	Isoform 6 of Agrin OS=Homo sapiens GN=AGRN - [AGRIN_HUMAN]	9.1	6	12	12	32	0.631772	19	35.5382	214.706	6.40479
P30044-2	Isoform Cytoplasmic+peroxisomal of Peroxiredoxin-5, mitochondrial OS=Homo sapiens GN=PRDX5 - [PRDX5_HUMAN]	62.96	2	8	8	33	1.00657	18	47.8382	17.02	7.23975
Q8NCW5-2	Isoform 2 of NAD(P)H-hydrate epimerase OS=Homo sapiens GN=APOA1BP - [NNRE_HUMAN]	62.16	2	8	8	29	1.07699	18	17.7301	20.4175	7.29834
P69891	Hemoglobin subunit gamma-1 OS=Homo sapiens GN=HBG1 PE=1 SV=2 - [HBG1_HUMAN]	61.22	1	7	8	96	0.184427	18	46.9019	16.1303	7.1958
P04206	Ig kappa chain V-III region GOL OS=Homo sapiens PE=1 SV=1 - [KV307_HUMAN]	55.05	1	2	4	70	1.42235	18	33.8269	11.823	9.24658
K7ERZ3	Perilipin-3 (Fragment) OS=Homo sapiens GN=PLIN3 PE=4 SV=1 - [K7ERZ3_HUMAN]	43.49	4	8	8	30	1.14714	18	41.7352	31.9632	5.13525
Q01469	Fatty acid-binding protein, epidermal OS=Homo sapiens GN=FABP5 PE=1 SV=3 - [FABP5_HUMAN]	41.48	1	5	5	28	0.490218	18	50.7528	15.1546	7.00537
E9PCY7	Heterogeneous nuclear ribonucleoprotein H OS=Homo sapiens GN=HNRNPH1 PE=2 SV=1 - [E9PCY7_HUMAN]	38.93	3	5	14	106	1.96941	18	36.7928	47.0574	6.34131
E9PKZ0	60S ribosomal protein L8 (Fragment) OS=Homo sapiens GN=RPL8 PE=2 SV=1 - [E9PKZ0_HUMAN]	37.56	2	6	6	29	1.35126	18	45.4915	22.3752	10.7554
P13489	Ribonuclease inhibitor OS=Homo sapiens GN=RNH1 PE=1 SV=2 - [RINI_HUMAN]	37.31	1	10	10	35	0.665724	18	12.9644	49.9411	4.81787
O00764	Pyridoxal kinase OS=Homo sapiens GN=PDXK PE=1 SV=1 - [PDXK_HUMAN]	36.54	1	8	8	34	0.606104	18	29.6317	35.0799	6.12549
B7Z972	Protein-L-isoaspartate O-methyltransferase OS=Homo sapiens GN=PCMT1 PE=2 SV=1 - [B7Z972_HUMAN]	36.46	5	5	5	30	0.773151	18	11.7976	20.6696	6.87354
J3KPX7	Prohibitin-2 OS=Homo sapiens GN=PHB2 PE=4 SV=1 - [J3KPX7_HUMAN]	36.12	2	8	8	30	0.856234	18	31.5476	33.382	9.80322
E7EQR4	Ezrin OS=Homo sapiens GN=EZR PE=2 SV=2 - [E7EQR4_HUMAN]	34.3	2	9	18	90	3.11277	18	55.2658	65.5386	5.90967
Q8WXF1-2	Isoform 2 of Paraspeckle component 1 OS=Homo sapiens GN=PSPC1 - [PSPC1_HUMAN]	32.57	2	9	13	53	1.95542	18	47.6233	45.5423	6.58057
P62753	40S ribosomal protein S6 OS=Homo sapiens GN=RPS6 PE=1 SV=1 - [RS6_HUMAN]	29.72	1	7	7	28	1.38076	18	24.5391	28.663	10.8433
Q92688-2	Isoform 2 of Acidic leucine-rich nuclear phosphoprotein 32 family member B OS=Homo sapiens GN=ANP32B - [AN32B_HUMAN]	28.21	2	2	5	59	2.14208	18	65.7132	22.2629	4.29736
P00390-2	Isoform Cytoplasmic of Glutathione reductase, mitochondrial OS=Homo sapiens GN=GSR - [GSHR_HUMAN]	27.77	2	9	9	35	1.14928	18	20.1796	51.6674	7.7085
P00505	Aspartate aminotransferase, mitochondrial OS=Homo sapiens GN=GOT2 PE=1 SV=3 - [AATM_HUMAN]	27.44	1	8	8	33	2.0865	18	72.6403	47.4873	9.01221
P31937	3-hydroxyisobutyrate dehydrogenase, mitochondrial OS=Homo sapiens GN=HIBADH PE=1 SV=2 - [3HIDH_HUMAN]	27.38	1	6	6	30	0.778916	18	24.4789	35.3058	8.1333
Q68CR9	Aspartate--tRNA ligase, cytoplasmic OS=Homo sapiens GN=DKFZp781B11202 PE=2 SV=1 - [Q68CR9_HUMAN]	27.18	2	8	8	32	1.30971	18	34.6118	45.7421	5.70654
P26373	60S ribosomal protein L13 OS=Homo sapiens GN=RPL13 PE=1 SV=4 - [RL13_HUMAN]	27.01	1	6	7	31	1.32587	18	20.2182	24.2465	11.6489
P25788-2	Isoform 2 of Proteasome subunit alpha type-3 OS=Homo sapiens GN=PSMA3 - [PSA3_HUMAN]	26.61	2	7	7	31	1.14808	18	23.7666	27.6297	5.32568
E9PIM6	Thy-1 membrane glycoprotein (Fragment) OS=Homo sapiens GN=THY1 PE=2 SV=1 - [E9PIM6_HUMAN]	25.49	3	3	3	34	0.839137	18	14.6154	17.03	8.96826
O00232	26S proteasome non-ATPase regulatory subunit 12 OS=Homo sapiens GN=PSMD12 PE=1 SV=3 - [PSD12_HUMAN]	25	1	10	10	27	1.08578	18	43.9441	52.8706	7.6499
P35998	26S protease regulatory subunit 7 OS=Homo sapiens GN=PSMC2 PE=1 SV=3 - [PRS7_HUMAN]	24.25	2	8	8	30	0.717176	18	18.8814	48.6031	5.94775
O96008	Mitochondrial import receptor subunit TOM40 homolog OS=Homo sapiens GN=TOMM40 PE=1 SV=1 - [TOM40_HUMAN]	22.44	1	5	5	27	0.939982	18	25.7259	37.8691	7.25439
J3QLD9	Flotillin-2 OS=Homo sapiens GN=FLOT2 PE=4 SV=1 - [J3QLD9_HUMAN]	22.43	3	8	8	28	0.56522	18	21.4229	47.1127	5.31299
P16401	Histone H1.5 OS=Homo sapiens GN=HIST1H1B PE=1 SV=3 - [H15_HUMAN]	21.24	1	3	5	55	1.42317	18	27.6767	22.5665	10.9165
Q9UBS4	DnaJ homolog subfamily B member 11 OS=Homo sapiens GN=DNAJB11 PE=1 SV=1 - [DJB11_HUMAN]	20.67	1	7	7	28	1.60906	18	23.3159	40.4886	6.17627
J3QLE5	Small nuclear ribonucleoprotein-associated protein N (Fragment) OS=Homo sapiens GN=SNRPN PE=4 SV=1 - [J3QLE5_HUMAN]	17.75	6	4	4	24	1.26115	18	43.7597	17.5353	9.99365
P06331	Ig heavy chain V-II region ARH-77 OS=Homo sapiens PE=4 SV=1 - [HV209_HUMAN]	17.12	1	2	2	31	1.76527	18	89.9317	16.2181	8.27979
P55290	Cadherin-13 OS=Homo sapiens GN=CDH13 PE=1 SV=1 - [CAD13_HUMAN]	15.57	2	8	8	29	0.297426	18	54.1841	78.2379	4.98291
Q9UHX1-2	Isoform 2 of Poly(U)-binding-splicing factor PUF60 OS=Homo sapiens GN=PUF60 - [PUF60_HUMAN]	15.5	6	8	8	22	1.39804	18	25.7773	58.1348	5.35107
Q5JTV8	Torsin-1A-interacting protein 1 OS=Homo sapiens GN=TOR1AIP1 PE=1 SV=2 - [TOIP1_HUMAN]	14.92	1	7	7	34	1.18797	18	17.1308	66.2083	8.17725
O75534-2	Isoform Short of Cold shock domain-containing protein E1 OS=Homo sapiens GN=CSDE1 - [CSDE1_HUMAN]	14.34	4	9	9	29	1.12549	18	29.9396	85.6934	6.20166
Q14258	E3 ubiquitin/ISG15 ligase TRIM25 OS=Homo sapiens GN=TRIM25 PE=1 SV=2 - [TRI25_HUMAN]	14.29	1	7	7	26	1.26395	18	27.4618	70.9277	8.08936
O95747	Serine/threonine-protein kinase OSR1 OS=Homo sapiens GN=OXSR1 PE=1 SV=1 - [OXSR1_HUMAN]	13.66	1	6	6	32	0.745194	18	15.9365	57.9861	6.43018
Q86UP2-2	Isoform 2 of Kinectin OS=Homo sapiens GN=KTN1 - [KTN1_HUMAN]	10.69	3	10	11	31	0.860887	18	29.0201	149.519	5.70654
H0Y3P2	Eukaryotic translation initiation factor 4 gamma 2 OS=Homo sapiens GN=EIF4G2 PE=2 SV=1 - [H0Y3P2_HUMAN]	7.36	4	7	7	29	1.15412	18	14.7471	98.0557	6.99072
F6SKP1	Transmembrane glycoprotein NMB OS=Homo sapiens GN=GPNMB PE=2 SV=1 - [F6SKP1_HUMAN]	5.86	4	2	2	34	1.08667	18	11.7146	51.0997	6.39209
P46939	Utrophin OS=Homo sapiens GN=UTRN PE=1 SV=2 - [UTRO_HUMAN]	4.95	1	12	12	31	0.42718	18	48.787	394.22	5.32568
P31946-2	Isoform Short of 14-3-3 protein beta/alpha OS=Homo sapiens GN=YWHAB - [1433B_HUMAN]	53.69	2	5	12	111	1.81499	17	20.0625	27.8327	4.83057
Q8WU39	Marginal zone B- and B1-cell-specific protein OS=Homo sapiens GN=MZB1 PE=1 SV=1 - [MZB1_HUMAN]	42.33	1	5	5	31	1.90137	17	87.0503	20.6812	5.56689
P35232	Prohibitin OS=Homo sapiens GN=PHB PE=1 SV=1 - [PHB_HUMAN]	40.81	1	8	8	29	0.937337	17	33.0894	29.7859	5.75732
P39019	40S ribosomal protein S19 OS=Homo sapiens GN=RPS19 PE=1 SV=2 - [RS19_HUMAN]	40	1	7	7	25	1.87513	17	17.1454	16.0505	10.3159
P10768	S-formylglutathione hydrolase OS=Homo sapiens GN=ESD PE=1 SV=2 - [ESTD_HUMAN]	37.59	1	8	8	25	0.829583	17	18.0155	31.4425	7.02002
P04233-2	Isoform 2 of HLA class II histocompatibility antigen gamma chain OS=Homo sapiens GN=CD74 - [HG2A_HUMAN]	37.07	1	7	7	23	2.60035	17	22.8489	26.3814	9.14404
Q9BUB1	PRKAR2A protein OS=Homo sapiens GN=PRKAR2A PE=2 SV=1 - [Q9BUB1_HUMAN]	36.13	2	8	11	49	0.790447	17	23.8013	43.0397	5.08447
P14174	Macrophage migration inhibitory factor OS=Homo sapiens GN=MIF PE=1 SV=4 - [MIF_HUMAN]	35.65	1	3	3	16	1.67197	17	32.1547	12.4682	7.88428
O95865	N(G),N(G)-dimethylarginine dimethylaminohydrolase 2 OS=Homo sapiens GN=DDAH2 PE=1 SV=1 - [DDAH2_HUMAN]	34.74	1	8	8	27	0.660398	17	37.8436	29.6255	6.01123
P48059	LIM and senescent cell antigen-like-containing domain protein 1 OS=Homo sapiens GN=LIMS1 PE=1 SV=4 - [LIMS1_HUMAN]	30.77	5	7	7	33	0.304237	17	13.2726	37.2258	8.04541
Q96IU4	Alpha/beta hydrolase domain-containing protein 14B OS=Homo sapiens GN=ABHD14B PE=1 SV=1 - [ABHEB_HUMAN]	30.48	1	5	5	31	0.692197	17	47.442	22.3316	6.40479
Q12805-2	Isoform 2 of EGF-containing fibulin-like extracellular matrix protein 1 OS=Homo sapiens GN=EFEMP1 - [FBLN3_HUMAN]	29.28	4	11	11	27	0.88712	17	28.2229	53.6867	5.021
P22087	rRNA 2'-O-methyltransferase fibrillarin OS=Homo sapiens GN=FBL PE=1 SV=2 - [FBRL_HUMAN]	28.66	4	8	8	27	1.24821	17	36.4148	33.7634	10.1841
H3BLU7	Aflatoxin B1 aldehyde reductase member 2 (Fragment) OS=Homo sapiens GN=AKR7A2 PE=2 SV=1 - [H3BLU7_HUMAN]	25.8	2	6	6	34	0.764644	17	17.3636	34.6622	7.18115
O00303	Eukaryotic translation initiation factor 3 subunit F OS=Homo sapiens GN=EIF3F PE=1 SV=1 - [EIF3F_HUMAN]	25.77	2	7	7	29	1.23665	17	31.3033	37.5402	5.45264
Q15113	Procollagen C-endopeptidase enhancer 1 OS=Homo sapiens GN=PCOLCE PE=1 SV=2 - [PCOC1_HUMAN]	25.17	1	8	8	29	1.68141	17	13.8413	47.942	7.43018
E9PHK0	Tetranectin OS=Homo sapiens GN=CLEC3B PE=2 SV=1 - [E9PHK0_HUMAN]	25	2	4	4	30	0.655176	17	26.5583	17.7827	5.04639
Q15046	Lysine--tRNA ligase OS=Homo sapiens GN=KARS PE=1 SV=3 - [SYK_HUMAN]	24.46	2	10	10	24	1.47527	17	16.5721	68.0046	6.354
Q9Y2X3	Nucleolar protein 58 OS=Homo sapiens GN=NOP58 PE=1 SV=1 - [NOP58_HUMAN]	24.39	1	9	9	27	1.29903	17	47.8184	59.5405	8.92432
B4DUR8	T-complex protein 1 subunit gamma OS=Homo sapiens GN=CCT3 PE=2 SV=1 - [B4DUR8_HUMAN]	23.2	2	9	9	22	0.614264	17	42.1022	55.6387	5.64307
P02750	Leucine-rich alpha-2-glycoprotein OS=Homo sapiens GN=LRG1 PE=1 SV=2 - [A2GL_HUMAN]	22.77	1	6	6	28	0.838021	17	5.82602	38.1541	6.94678
O43242	26S proteasome non-ATPase regulatory subunit 3 OS=Homo sapiens GN=PSMD3 PE=1 SV=2 - [PSMD3_HUMAN]	19.48	1	9	9	30	0.950817	17	33.5769	60.9395	8.44092
O43615	Mitochondrial import inner membrane translocase subunit TIM44 OS=Homo sapiens GN=TIMM44 PE=1 SV=2 - [TIM44_HUMAN]	19.25	1	7	7	33	1.18528	17	14.9025	51.3235	8.32373
P60228	Eukaryotic translation initiation factor 3 subunit E OS=Homo sapiens GN=EIF3E PE=1 SV=1 - [EIF3E_HUMAN]	18.65	1	8	8	25	1.44164	17	51.2502	52.1874	6.03662
P27694	Replication protein A 70 kDa DNA-binding subunit OS=Homo sapiens GN=RPA1 PE=1 SV=2 - [RFA1_HUMAN]	18.51	1	8	8	31	1.43411	17	52.06	68.0953	7.21045
Q07021	Complement component 1 Q subcomponent-binding protein, mitochondrial OS=Homo sapiens GN=C1QBP PE=1 SV=1 - [C1QBP_HUMAN]	17.38	1	4	4	28	1.48348	17	33.3581	31.3426	4.84326
Q53EL6-2	Isoform 2 of Programmed cell death protein 4 OS=Homo sapiens GN=PDCD4 - [PDCD4_HUMAN]	16.59	2	7	7	31	2.70168	17	58.0892	50.5445	5.47803
P13671	Complement component C6 OS=Homo sapiens GN=C6 PE=1 SV=3 - [CO6_HUMAN]	16.27	1	11	11	30	0.757767	17	34.284	104.718	6.75635
O94973	AP-2 complex subunit alpha-2 OS=Homo sapiens GN=AP2A2 PE=1 SV=2 - [AP2A2_HUMAN]	15.55	2	8	12	48	0.738014	17	22.9643	103.895	6.96143
Q16822	Phosphoenolpyruvate carboxykinase [GTP], mitochondrial OS=Homo sapiens GN=PCK2 PE=1 SV=3 - [PCKGM_HUMAN]	15.31	1	8	8	33	0.955901	17	34.227	70.6846	7.62061
P49959-2	Isoform 2 of Double-strand break repair protein MRE11A OS=Homo sapiens GN=MRE11A - [MRE11_HUMAN]	15.15	4	8	8	27	1.14201	17	35.3209	77.5939	5.8208
P54577	Tyrosine--tRNA ligase, cytoplasmic OS=Homo sapiens GN=YARS PE=1 SV=4 - [SYYC_HUMAN]	14.39	1	8	8	25	1.32256	17	23.592	59.1061	7.04932
P35659	Protein DEK OS=Homo sapiens GN=DEK PE=1 SV=1 - [DEK_HUMAN]	13.87	3	5	5	31	1.88822	17	53.3906	42.6479	8.55811
Q92900-2	Isoform 2 of Regulator of nonsense transcripts 1 OS=Homo sapiens GN=UPF1 - [RENT1_HUMAN]	10.64	2	9	9	32	1.11442	17	38.7642	122.958	6.68311
H7BXG7	Protein transport protein Sec31A OS=Homo sapiens GN=SEC31A PE=2 SV=1 - [H7BXG7_HUMAN]	9.8	11	8	8	28	1.26038	17	11.4864	105.638	8.36768
P0CG05	Ig lambda-2 chain C regions OS=Homo sapiens GN=IGLC2 PE=1 SV=1 - [LAC2_HUMAN]	88.68	1	2	7	205	1.75532	16	21.0055	11.2865	7.23975
O75368	SH3 domain-binding glutamic acid-rich-like protein OS=Homo sapiens GN=SH3BGRL PE=1 SV=1 - [SH3L1_HUMAN]	56.14	1	6	6	25	1.70435	16	31.0723	12.7664	5.24951
P01877	Ig alpha-2 chain C region OS=Homo sapiens GN=IGHA2 PE=1 SV=3 - [IGHA2_HUMAN]	50.88	1	3	11	209	0.910863	16	26.6239	36.503	6.1001
P00746	Complement factor D OS=Homo sapiens GN=CFD PE=1 SV=5 - [CFAD_HUMAN]	47.04	2	7	7	31	0.741473	16	39.1853	27.0159	7.7085
Q01995	Transgelin OS=Homo sapiens GN=TAGLN PE=1 SV=4 - [TAGL_HUMAN]	45.27	1	9	9	27	0.523931	16	18.0253	22.5964	8.83643
P62829	60S ribosomal protein L23 OS=Homo sapiens GN=RPL23 PE=1 SV=1 - [RL23_HUMAN]	44.29	1	5	5	26	1.27702	16	32.253	14.8561	10.5063
P28066	Proteasome subunit alpha type-5 OS=Homo sapiens GN=PSMA5 PE=1 SV=3 - [PSA5_HUMAN]	42.74	1	7	7	27	1.32354	16	14.6551	26.3942	4.79248
P04632	Calpain small subunit 1 OS=Homo sapiens GN=CAPNS1 PE=1 SV=1 - [CPNS1_HUMAN]	40.3	1	7	7	33	0.774036	16	30.3271	28.2977	5.19873
P25325	3-mercaptopyruvate sulfurtransferase OS=Homo sapiens GN=MPST PE=1 SV=3 - [THTM_HUMAN]	39.39	2	7	7	29	0.719485	16	19.5744	33.1576	6.59521
B4DG80	LIM and cysteine-rich domains protein 1 OS=Homo sapiens GN=LMCD1 PE=2 SV=1 - [B4DG80_HUMAN]	36.3	2	8	8	25	0.837549	16	14.0577	32.8612	7.21045
P01767	Ig heavy chain V-III region BUT OS=Homo sapiens PE=1 SV=1 - [HV306_HUMAN]	35.65	1	2	3	42	0.958847	16	16.2958	12.3712	9.24658
P13073	Cytochrome c oxidase subunit 4 isoform 1, mitochondrial OS=Homo sapiens GN=COX4I1 PE=1 SV=1 - [COX41_HUMAN]	35.5	1	6	6	29	0.857471	16	11.5964	19.564	9.51025
G3V203	60S ribosomal protein L18 OS=Homo sapiens GN=RPL18 PE=2 SV=1 - [G3V203_HUMAN]	34.76	1	5	5	28	1.19333	16	40.0558	18.7445	11.5903
Q13838	Spliceosome RNA helicase DDX39B OS=Homo sapiens GN=DDX39B PE=1 SV=1 - [DX39B_HUMAN]	32.01	3	6	13	71	1.25568	16	41.136	48.9599	5.66846
Q5JR95	40S ribosomal protein S8 OS=Homo sapiens GN=RPS8 PE=2 SV=1 - [Q5JR95_HUMAN]	31.91	2	5	5	31	1.33088	16	22.1693	21.866	10.3599
P46109	Crk-like protein OS=Homo sapiens GN=CRKL PE=1 SV=1 - [CRKL_HUMAN]	31.02	1	7	7	27	0.907849	16	41.8419	33.7559	6.7417
P62191	26S protease regulatory subunit 4 OS=Homo sapiens GN=PSMC1 PE=1 SV=1 - [PRS4_HUMAN]	30.45	1	9	10	29	1.25154	16	27.1983	49.1537	6.21436
Q53GQ0	Estradiol 17-beta-dehydrogenase 12 OS=Homo sapiens GN=HSD17B12 PE=1 SV=2 - [DHB12_HUMAN]	29.17	1	7	7	26	0.739119	16	27.1931	34.3022	9.31982
P62266	40S ribosomal protein S23 OS=Homo sapiens GN=RPS23 PE=1 SV=3 - [RS23_HUMAN]	28.67	1	4	4	31	1.34646	16	26.2094	15.7977	10.4917
B7Z9I1	Medium-chain-specific acyl-CoA dehydrogenase, mitochondrial OS=Homo sapiens GN=ACADM PE=2 SV=1 - [B7Z9I1_HUMAN]	27.01	4	7	7	27	0.772207	16	7.43388	42.3995	6.43018
Q10567-3	Isoform C of AP-1 complex subunit beta-1 OS=Homo sapiens GN=AP1B1 - [AP1B1_HUMAN]	26.52	3	9	21	71	0.932412	16	39.4087	103.498	5.16064
P12277	Creatine kinase B-type OS=Homo sapiens GN=CKB PE=1 SV=1 - [KCRB_HUMAN]	26.51	1	6	6	27	0.401629	16	60.8817	42.6173	5.59229
Q9Y617	Phosphoserine aminotransferase OS=Homo sapiens GN=PSAT1 PE=1 SV=2 - [SERC_HUMAN]	23.78	1	8	8	24	1.06642	16	19.2742	40.3968	7.66455
P78417	Glutathione S-transferase omega-1 OS=Homo sapiens GN=GSTO1 PE=1 SV=2 - [GSTO1_HUMAN]	21.99	2	5	5	21	1.13447	16	13.4589	27.548	6.59521
P08185	Corticosteroid-binding globulin OS=Homo sapiens GN=SERPINA6 PE=1 SV=1 - [CBG_HUMAN]	20.25	1	7	7	25	0.788461	16	28.0847	45.1119	6.03662
D6RA08	Complement C1q subcomponent subunit B (Fragment) OS=Homo sapiens GN=C1QB PE=2 SV=1 - [D6RA08_HUMAN]	20.09	3	4	4	29	0.682106	16	17.1184	24.1023	9.15869
Q9NUV9	GTPase IMAP family member 4 OS=Homo sapiens GN=GIMAP4 PE=1 SV=1 - [GIMA4_HUMAN]	18.84	2	4	4	26	1.89401	16	55.0262	37.5104	7.81104
Q02818	Nucleobindin-1 OS=Homo sapiens GN=NUCB1 PE=1 SV=4 - [NUCB1_HUMAN]	18.66	1	7	7	26	1.05829	16	40.2332	53.8463	5.24951
Q9NRN5	Olfactomedin-like protein 3 OS=Homo sapiens GN=OLFML3 PE=2 SV=1 - [OLFL3_HUMAN]	18.47	1	7	7	23	1.51544	16	46.8683	45.9813	6.56592
P43490	Nicotinamide phosphoribosyltransferase OS=Homo sapiens GN=NAMPT PE=1 SV=1 - [NAMPT_HUMAN]	17.92	1	7	7	25	1.67817	16	34.8256	55.4866	7.15186
Q14166	Tubulin--tyrosine ligase-like protein 12 OS=Homo sapiens GN=TTLL12 PE=1 SV=2 - [TTL12_HUMAN]	17.08	1	8	8	28	1.095	16	21.8507	74.356	5.52881
P41250	Glycine--tRNA ligase OS=Homo sapiens GN=GARS PE=1 SV=3 - [SYG_HUMAN]	16.78	1	9	9	25	1.73427	16	20.6258	83.1126	7.03467
Q9NY33-4	Isoform 4 of Dipeptidyl peptidase 3 OS=Homo sapiens GN=DPP3 - [DPP3_HUMAN]	15.7	4	8	8	28	1.07167	16	14.2177	79.2582	5.03369
P16452	Erythrocyte membrane protein band 4.2 OS=Homo sapiens GN=EPB42 PE=1 SV=3 - [EPB42_HUMAN]	15.63	3	9	9	24	0.154799	16	84.5508	76.9607	8.08936
A0AVT1	Ubiquitin-like modifier-activating enzyme 6 OS=Homo sapiens GN=UBA6 PE=1 SV=1 - [UBA6_HUMAN]	14.92	1	11	11	30	1.73244	16	29.7763	117.895	6.13818
P18428	Lipopolysaccharide-binding protein OS=Homo sapiens GN=LBP PE=1 SV=3 - [LBP_HUMAN]	13.93	1	5	5	29	0.959136	16	16.8826	53.3499	6.69775
Q13409-6	Isoform 2F of Cytoplasmic dynein 1 intermediate chain 2 OS=Homo sapiens GN=DYNC1I2 - [DC1I2_HUMAN]	12.11	7	5	5	29	0.853706	16	12.0621	68.2557	5.2876
P78347-2	Isoform 2 of General transcription factor II-I OS=Homo sapiens GN=GTF2I - [GTF2I_HUMAN]	11.39	4	8	8	27	1.23974	16	14.0586	107.902	7.94287
G3V0E5	Transferrin receptor (P90, CD71), isoform CRA_c OS=Homo sapiens GN=TFRC PE=2 SV=1 - [G3V0E5_HUMAN]	10.31	2	6	6	30	0.775717	16	18.2755	75.9166	6.81494
C9JIE4	Synemin OS=Homo sapiens GN=SYNM PE=2 SV=1 - [C9JIE4_HUMAN]	10.06	3	9	9	25	0.423117	16	19.8945	139.949	5.08447
Q13618-3	Isoform 3 of Cullin-3 OS=Homo sapiens GN=CUL3 - [CUL3_HUMAN]	9.97	3	6	6	27	0.782823	16	9.22656	81.0415	8.51416
F5GWX5	Chromodomain-helicase-DNA-binding protein 4 OS=Homo sapiens GN=CHD4 PE=2 SV=1 - [F5GWX5_HUMAN]	9.87	3	13	13	23	1.19485	16	25.7295	216.967	5.80811
F8W8T8	Acetyl-CoA carboxylase 2 OS=Homo sapiens GN=ACACB PE=2 SV=1 - [F8W8T8_HUMAN]	5.23	3	10	10	25	0.426749	16	95.5044	267.942	6.32861
Q5T4S7-3	Isoform 3 of E3 ubiquitin-protein ligase UBR4 OS=Homo sapiens GN=UBR4 - [UBR4_HUMAN]	2.21	4	10	10	28	0.834727	16	31.477	571.489	6.03662
P68371	Tubulin beta-4B chain OS=Homo sapiens GN=TUBB4B PE=1 SV=1 - [TBB4B_HUMAN]	73.26	1	3	26	422	0.83446	15	10.8119	49.799	4.89404
P19105	Myosin regulatory light chain 12A OS=Homo sapiens GN=MYL12A PE=1 SV=2 - [ML12A_HUMAN]	63.16	3	4	10	73	0.972368	15	13.1166	19.7815	4.80518
P53999	Activated RNA polymerase II transcriptional coactivator p15 OS=Homo sapiens GN=SUB1 PE=1 SV=3 - [TCP4_HUMAN]	49.61	1	7	7	24	3.65695	15	77.5473	14.3864	9.59814
P23946	Chymase OS=Homo sapiens GN=CMA1 PE=1 SV=1 - [CMA1_HUMAN]	46.56	1	8	8	23	0.690766	15	17.5111	27.3072	9.29053
P51149	Ras-related protein Rab-7a OS=Homo sapiens GN=RAB7A PE=1 SV=1 - [RAB7A_HUMAN]	44.44	1	7	7	27	0.73417	15	17.1008	23.4748	6.69775
P61026	Ras-related protein Rab-10 OS=Homo sapiens GN=RAB10 PE=1 SV=1 - [RAB10_HUMAN]	43	1	5	7	53	0.880331	15	26.4319	22.5266	8.38232
P61019	Ras-related protein Rab-2A OS=Homo sapiens GN=RAB2A PE=1 SV=1 - [RAB2A_HUMAN]	42.92	1	7	7	23	0.762819	15	28.9195	23.5308	6.53662
P39687	Acidic leucine-rich nuclear phosphoprotein 32 family member A OS=Homo sapiens GN=ANP32A PE=1 SV=1 - [AN32A_HUMAN]	36.55	2	5	8	50	3.82255	15	63.8478	28.5683	4.09424
Q13126-4	Isoform 4 of S-methyl-5'-thioadenosine phosphorylase OS=Homo sapiens GN=MTAP - [MTAP_HUMAN]	35.36	5	7	7	28	1.07156	15	27.655	30.8177	7.15186
Q96KK5	Histone H2A type 1-H OS=Homo sapiens GN=HIST1H2AH PE=1 SV=3 - [H2A1H_HUMAN]	32.81	10	1	4	50	0.749131	15	30.9103	13.8978	10.8872
P30740	Leukocyte elastase inhibitor OS=Homo sapiens GN=SERPINB1 PE=1 SV=1 - [ILEU_HUMAN]	31.93	1	9	10	35	1.44891	15	23.401	42.7147	6.27783
Q9UGI8-2	Isoform 2 of Testin OS=Homo sapiens GN=TES - [TES_HUMAN]	31.31	2	9	9	26	1.55523	15	113.604	46.8783	7.59131
P08311	Cathepsin G OS=Homo sapiens GN=CTSG PE=1 SV=2 - [CATG_HUMAN]	30.59	1	7	7	20	0.713149	15	26.7123	28.8191	11.1948
P01613	Ig kappa chain V-I region Ni OS=Homo sapiens PE=1 SV=1 - [KV121_HUMAN]	30.36	1	2	2	45	1.86331	15	13.9557	12.238	5.36377
E9PNW4	CD59 glycoprotein OS=Homo sapiens GN=CD59 PE=2 SV=1 - [E9PNW4_HUMAN]	29.63	3	3	3	24	0.481665	15	15.9312	11.9765	5.74463
F5GXC8	Succinyl-CoA ligase [ADP-forming] subunit beta, mitochondrial OS=Homo sapiens GN=SUCLA2 PE=2 SV=1 - [F5GXC8_HUMAN]	28.15	3	9	9	30	0.677676	15	19.0204	43.8139	5.87158
E9PC52	Histone-binding protein RBBP7 OS=Homo sapiens GN=RBBP7 PE=2 SV=1 - [E9PC52_HUMAN]	26.68	2	4	9	56	1.74221	15	33.7943	46.9088	5.07178
P49821-2	Isoform 2 of NADH dehydrogenase [ubiquinone] flavoprotein 1, mitochondrial OS=Homo sapiens GN=NDUFV1 - [NDUV1_HUMAN]	25.93	3	9	9	24	0.826049	15	22.0052	49.8363	8.20654
Q13347	Eukaryotic translation initiation factor 3 subunit I OS=Homo sapiens GN=EIF3I PE=1 SV=1 - [EIF3I_HUMAN]	24.31	1	7	7	27	1.10359	15	21.2656	36.4786	5.64307
O14558	Heat shock protein beta-6 OS=Homo sapiens GN=HSPB6 PE=1 SV=2 - [HSPB6_HUMAN]	23.75	1	4	4	29	0.272292	15	85.5316	17.125	6.40479
Q9Y3F4	Serine-threonine kinase receptor-associated protein OS=Homo sapiens GN=STRAP PE=1 SV=1 - [STRAP_HUMAN]	23.71	2	6	6	30	0.946494	15	26.6302	38.414	5.12256
Q9NR45	Sialic acid synthase OS=Homo sapiens GN=NANS PE=1 SV=2 - [SIAS_HUMAN]	22.01	1	6	6	27	2.25694	15	39.2071	40.2815	6.7417
Q6UWY5	Olfactomedin-like protein 1 OS=Homo sapiens GN=OLFML1 PE=1 SV=2 - [OLFL1_HUMAN]	21.39	1	7	7	26	2.10455	15	21.1552	45.9214	8.08936
B4DDD6	Drebrin-like protein OS=Homo sapiens GN=DBNL PE=2 SV=1 - [B4DDD6_HUMAN]	20.69	4	6	6	25	1.39155	15	22.6949	45.7184	4.95752
Q86UX7-2	Isoform 2 of Fermitin family homolog 3 OS=Homo sapiens GN=FERMT3 - [URP2_HUMAN]	20.36	2	10	10	27	2.07744	15	50.5931	75.3827	6.771
P28288-2	Isoform 2 of ATP-binding cassette sub-family D member 3 OS=Homo sapiens GN=ABCD3 - [ABCD3_HUMAN]	18.58	4	8	8	23	0.844239	15	22.3723	62.6858	9.23193
O75351	Vacuolar protein sorting-associated protein 4B OS=Homo sapiens GN=VPS4B PE=1 SV=2 - [VPS4B_HUMAN]	18.02	1	6	6	22	1.29666	15	14.6695	49.2715	7.2251
Q13177	Serine/threonine-protein kinase PAK 2 OS=Homo sapiens GN=PAK2 PE=1 SV=3 - [PAK2_HUMAN]	17.94	1	7	7	27	1.29929	15	18.4456	58.0059	5.96045
Q96PD5	N-acetylmuramoyl-L-alanine amidase OS=Homo sapiens GN=PGLYRP2 PE=1 SV=1 - [PGRP2_HUMAN]	17.19	2	6	6	27	0.68158	15	18.144	62.1779	7.54736
H0YFH3	Complement C1r subcomponent OS=Homo sapiens GN=C1R PE=2 SV=1 - [H0YFH3_HUMAN]	16.39	2	7	7	23	0.531877	15	30.806	73.684	5.8335
Q9UHL4	Dipeptidyl peptidase 2 OS=Homo sapiens GN=DPP7 PE=1 SV=3 - [DPP2_HUMAN]	15.04	1	6	6	28	1.43044	15	30.9052	54.3072	6.31592
P22307-4	Isoform 4 of Non-specific lipid-transfer protein OS=Homo sapiens GN=SCP2 - [NLTP_HUMAN]	14.16	3	5	5	26	1.24152	15	15.9701	50.3094	7.02002
O60216	Double-strand-break repair protein rad21 homolog OS=Homo sapiens GN=RAD21 PE=1 SV=2 - [RAD21_HUMAN]	13.47	1	6	6	26	1.11933	15	24.6004	71.6447	4.65283
Q6PCB0	von Willebrand factor A domain-containing protein 1 OS=Homo sapiens GN=VWA1 PE=2 SV=1 - [VWA1_HUMAN]	13.03	1	4	4	26	0.473668	15	32.1117	46.7753	7.6792
Q9BXP5-5	Isoform 5 of Serrate RNA effector molecule homolog OS=Homo sapiens GN=SRRT - [SRRT_HUMAN]	11.8	5	10	10	22	1.44045	15	34.8134	96.163	5.75732
P11279	Lysosome-associated membrane glycoprotein 1 OS=Homo sapiens GN=LAMP1 PE=1 SV=3 - [LAMP1_HUMAN]	10.55	1	4	4	29	0.863804	15	12.3558	44.8538	8.74854
H0Y8E6	DNA replication licensing factor MCM2 (Fragment) OS=Homo sapiens GN=MCM2 PE=3 SV=1 - [H0Y8E6_HUMAN]	9.93	2	7	7	21	1.05925	15	29.4023	94.0497	6.23975
P56199	Integrin alpha-1 OS=Homo sapiens GN=ITGA1 PE=1 SV=2 - [ITA1_HUMAN]	9.25	1	9	10	25	0.458345	15	49.0361	130.765	6.29053
I3L0N3	Vesicle-fusing ATPase OS=Homo sapiens GN=NSF PE=2 SV=1 - [I3L0N3_HUMAN]	7.17	2	5	5	21	1.01132	15	15.2785	82.0398	6.81494
Q8TEM1	Nuclear pore membrane glycoprotein 210 OS=Homo sapiens GN=NUP210 PE=1 SV=3 - [PO210_HUMAN]	5.72	1	9	9	25	1.36268	15	59.4577	204.983	6.81494
P02461	Collagen alpha-1(III) chain OS=Homo sapiens GN=COL3A1 PE=1 SV=4 - [CO3A1_HUMAN]	4.71	1	3	5	34	0.961049	15	45.8437	138.479	6.60986
P56134-4	Isoform 4 of ATP synthase subunit f, mitochondrial OS=Homo sapiens GN=ATP5J2 - [ATPK_HUMAN]	48.98	8	2	2	24	0.6447	14	18.0531	5.73709	9.70068
P12236	ADP/ATP translocase 3 OS=Homo sapiens GN=SLC25A6 PE=1 SV=4 - [ADT3_HUMAN]	46.64	1	4	15	112	0.807823	14	17.6865	32.8452	9.74463
P00167-2	Isoform 2 of Cytochrome b5 OS=Homo sapiens GN=CYB5A - [CYB5_HUMAN]	45.92	2	4	4	23	0.285555	14	61.9767	11.2615	5.13525
P26885	Peptidyl-prolyl cis-trans isomerase FKBP2 OS=Homo sapiens GN=FKBP2 PE=1 SV=2 - [FKBP2_HUMAN]	44.37	1	4	4	21	1.36629	14	40.7699	15.6393	9.12939
B4DX52	DnaJ homolog subfamily B member 1 OS=Homo sapiens GN=DNAJB1 PE=2 SV=1 - [B4DX52_HUMAN]	41.25	2	10	10	18	1.08052	14	27.6081	26.999	8.96826
P61225	Ras-related protein Rap-2b OS=Homo sapiens GN=RAP2B PE=1 SV=1 - [RAP2B_HUMAN]	40.44	1	5	5	29	0.799358	14	33.6054	20.4912	4.80518
P49773	Histidine triad nucleotide-binding protein 1 OS=Homo sapiens GN=HINT1 PE=1 SV=2 - [HINT1_HUMAN]	39.68	1	4	4	20	1.18449	14	15.9264	13.7931	6.94678
P43487	Ran-specific GTPase-activating protein OS=Homo sapiens GN=RANBP1 PE=1 SV=1 - [RANG_HUMAN]	36.82	2	5	5	20	1.01479	14	30.4192	23.2956	5.2876
B0V109	Flotillin-1 (Fragment) OS=Homo sapiens GN=FLOT1 PE=2 SV=1 - [B0V109_HUMAN]	35.29	2	9	9	25	0.633393	14	52.9798	39.7527	6.3667
O15511	Actin-related protein 2/3 complex subunit 5 OS=Homo sapiens GN=ARPC5 PE=1 SV=3 - [ARPC5_HUMAN]	35.1	2	5	5	20	2.30338	14	42.4434	16.3103	5.66846
Q00688	Peptidyl-prolyl cis-trans isomerase FKBP3 OS=Homo sapiens GN=FKBP3 PE=1 SV=1 - [FKBP3_HUMAN]	34.38	1	6	6	21	1.20146	14	26.0962	25.1613	9.27588
Q5QNZ2	ATP synthase subunit b, mitochondrial OS=Homo sapiens GN=ATP5F1 PE=2 SV=1 - [Q5QNZ2_HUMAN]	32.82	2	6	6	23	0.866378	14	32.6612	22.2608	9.26123
P60900	Proteasome subunit alpha type-6 OS=Homo sapiens GN=PSMA6 PE=1 SV=1 - [PSA6_HUMAN]	30.89	4	6	6	22	1.22227	14	11.0767	27.3818	6.75635
P29692-3	Isoform 3 of Elongation factor 1-delta OS=Homo sapiens GN=EEF1D - [EF1D_HUMAN]	30.74	4	6	7	25	1.79139	14	62.8153	28.5404	4.91943
Q15056-2	Isoform Short of Eukaryotic translation initiation factor 4H OS=Homo sapiens GN=EIF4H - [IF4H_HUMAN]	30.7	2	4	4	24	2.18644	14	24.1808	25.1845	8.08936
E7EUY3	Propionyl-CoA carboxylase beta chain, mitochondrial OS=Homo sapiens GN=PCCB PE=2 SV=1 - [E7EUY3_HUMAN]	30.04	6	10	10	22	0.671353	14	19.4238	55.6734	7.23975
P51665	26S proteasome non-ATPase regulatory subunit 7 OS=Homo sapiens GN=PSMD7 PE=1 SV=2 - [PSMD7_HUMAN]	29.94	1	7	7	22	0.656912	14	15.0753	37.0025	6.771
P51572	B-cell receptor-associated protein 31 OS=Homo sapiens GN=BCAP31 PE=1 SV=3 - [BAP31_HUMAN]	29.67	2	6	6	26	0.546676	14	11.1648	27.974	8.44092
P46108	Adapter molecule crk OS=Homo sapiens GN=CRK PE=1 SV=2 - [CRK_HUMAN]	29.61	1	6	6	22	0.59223	14	23.8561	33.81	5.5542
O60762	Dolichol-phosphate mannosyltransferase OS=Homo sapiens GN=DPM1 PE=1 SV=1 - [DPM1_HUMAN]	26.92	3	6	6	19	0.919493	14	19.2511	29.6158	9.56885
O43866	CD5 antigen-like OS=Homo sapiens GN=CD5L PE=1 SV=1 - [CD5L_HUMAN]	26.22	1	7	7	25	0.650258	14	12.8552	38.0629	5.46533
Q9UL46	Proteasome activator complex subunit 2 OS=Homo sapiens GN=PSME2 PE=1 SV=4 - [PSME2_HUMAN]	24.69	1	5	5	21	2.75125	14	46.9925	27.3843	5.73193
J3QT28	Mitotic checkpoint protein BUB3 (Fragment) OS=Homo sapiens GN=BUB3 PE=4 SV=1 - [J3QT28_HUMAN]	24.46	3	5	5	27	1.20379	14	15.8319	31.6837	8.1626
O14745	Na(+)/H(+) exchange regulatory cofactor NHE-RF1 OS=Homo sapiens GN=SLC9A3R1 PE=1 SV=4 - [NHRF1_HUMAN]	23.74	1	6	6	22	1.95288	14	57.88	38.8446	5.77002
O75475	PC4 and SFRS1-interacting protein OS=Homo sapiens GN=PSIP1 PE=1 SV=1 - [PSIP1_HUMAN]	22.83	1	8	9	21	1.2984	14	11.0498	60.0667	9.12939
B7Z3I9	Delta-aminolevulinic acid dehydratase OS=Homo sapiens GN=ALAD PE=2 SV=1 - [B7Z3I9_HUMAN]	20.77	3	5	5	21	0.349552	14	51.1444	34.4975	7.1958
P41091	Eukaryotic translation initiation factor 2 subunit 3 OS=Homo sapiens GN=EIF2S3 PE=1 SV=3 - [IF2G_HUMAN]	20.55	1	7	8	27	1.04333	14	22.5588	51.0772	8.39697
P05543	Thyroxine-binding globulin OS=Homo sapiens GN=SERPINA7 PE=1 SV=2 - [THBG_HUMAN]	20.24	1	8	8	20	0.846124	14	24.4789	46.2946	6.30322
P55083	Microfibril-associated glycoprotein 4 OS=Homo sapiens GN=MFAP4 PE=1 SV=2 - [MFAP4_HUMAN]	20	3	4	4	21	0.645416	14	23.0349	28.6299	5.63037
Q9Y570	Protein phosphatase methylesterase 1 OS=Homo sapiens GN=PPME1 PE=1 SV=3 - [PPME1_HUMAN]	19.95	3	6	6	23	1.16789	14	20.1199	42.2882	5.97314
P12955	Xaa-Pro dipeptidase OS=Homo sapiens GN=PEPD PE=1 SV=3 - [PEPD_HUMAN]	19.47	2	8	8	23	1.08056	14	21.828	54.5129	5.99854
Q01130	Serine/arginine-rich splicing factor 2 OS=Homo sapiens GN=SRSF2 PE=1 SV=4 - [SRSF2_HUMAN]	19.46	4	4	4	24	2.48654	14	27.9351	25.4612	11.854
O43681	ATPase ASNA1 OS=Homo sapiens GN=ASNA1 PE=1 SV=2 - [ASNA_HUMAN]	19.25	1	5	5	22	0.871881	14	19.6421	38.7674	4.90674
Q96HC4	PDZ and LIM domain protein 5 OS=Homo sapiens GN=PDLIM5 PE=1 SV=5 - [PDLI5_HUMAN]	18.96	1	9	9	23	1.3102	14	45.7249	63.9045	8.20654
P51570	Galactokinase OS=Homo sapiens GN=GALK1 PE=1 SV=1 - [GALK1_HUMAN]	18.37	2	6	6	23	1.1942	14	28.6256	42.2456	6.45557
Q09161	Nuclear cap-binding protein subunit 1 OS=Homo sapiens GN=NCBP1 PE=1 SV=1 - [NCBP1_HUMAN]	18.35	1	9	9	24	1.13134	14	27.1959	91.7805	6.43018
P50895	Basal cell adhesion molecule OS=Homo sapiens GN=BCAM PE=1 SV=2 - [BCAM_HUMAN]	18.31	1	9	9	21	0.476194	14	45.7539	67.3626	5.80811
Q9NYL9	Tropomodulin-3 OS=Homo sapiens GN=TMOD3 PE=1 SV=1 - [TMOD3_HUMAN]	17.61	1	4	4	24	1.06749	14	23.4465	39.5703	5.18604
P55058-3	Isoform 3 of Phospholipid transfer protein OS=Homo sapiens GN=PLTP - [PLTP_HUMAN]	17.59	4	5	5	24	1.1189	14	39.8238	44.1072	6.55127
Q14498-2	Isoform 2 of RNA-binding protein 39 OS=Homo sapiens GN=RBM39 - [RBM39_HUMAN]	17.56	2	7	7	24	1.50209	14	34.0269	58.6203	10.1255
P00966	Argininosuccinate synthase OS=Homo sapiens GN=ASS1 PE=1 SV=2 - [ASSY_HUMAN]	17.48	1	6	6	23	0.391212	14	29.7425	46.501	8.01611
Q12874	Splicing factor 3A subunit 3 OS=Homo sapiens GN=SF3A3 PE=1 SV=1 - [SF3A3_HUMAN]	16.77	1	7	7	23	1.27287	14	24.5582	58.8123	5.37646
O43865-2	Isoform 2 of Putative adenosylhomocysteinase 2 OS=Homo sapiens GN=AHCYL1 - [SAHH2_HUMAN]	16.56	2	6	7	27	0.669453	14	29.4512	53.7189	7.44482
P11413	Glucose-6-phosphate 1-dehydrogenase OS=Homo sapiens GN=G6PD PE=1 SV=4 - [G6PD_HUMAN]	16.5	3	7	7	24	0.824529	14	24.4975	59.219	6.84424
Q9Y2Q3	Glutathione S-transferase kappa 1 OS=Homo sapiens GN=GSTK1 PE=1 SV=3 - [GSTK1_HUMAN]	15.93	1	3	3	21	1.19459	14	31.5839	25.4803	8.41162
Q8N163	DBIRD complex subunit KIAA1967 OS=Homo sapiens GN=KIAA1967 PE=1 SV=2 - [K1967_HUMAN]	15.71	2	9	9	21	1.53528	14	54.7182	102.838	5.22412
O60568	Procollagen-lysine,2-oxoglutarate 5-dioxygenase 3 OS=Homo sapiens GN=PLOD3 PE=1 SV=1 - [PLOD3_HUMAN]	15.58	1	8	9	24	0.661494	14	25.2895	84.7315	6.04932
P30419	Glycylpeptide N-tetradecanoyltransferase 1 OS=Homo sapiens GN=NMT1 PE=1 SV=2 - [NMT1_HUMAN]	14.52	2	6	6	22	0.874917	14	14.7017	56.7699	7.79639
Q8TCT9-5	Isoform 5 of Minor histocompatibility antigen H13 OS=Homo sapiens GN=HM13 - [HM13_HUMAN]	14.33	2	4	4	21	1.04496	14	14.4429	36.7901	6.68311
Q9Y512	Sorting and assembly machinery component 50 homolog OS=Homo sapiens GN=SAMM50 PE=1 SV=3 - [SAM50_HUMAN]	14.29	1	5	5	24	0.635748	14	16.6828	51.9433	6.90283
O95479	GDH/6PGL endoplasmic bifunctional protein OS=Homo sapiens GN=H6PD PE=1 SV=2 - [G6PE_HUMAN]	14.16	2	8	8	25	0.777479	14	19.9606	88.8364	7.29834
P46976-2	Isoform GN-1 of Glycogenin-1 OS=Homo sapiens GN=GYG1 - [GLYG_HUMAN]	14.11	3	5	5	18	1.59085	14	19.5038	37.4547	5.40186
O00442	RNA 3'-terminal phosphate cyclase OS=Homo sapiens GN=RTCA PE=1 SV=1 - [RTCA_HUMAN]	13.93	2	4	4	26	1.16862	14	15.969	39.3114	7.85498
P46063	ATP-dependent DNA helicase Q1 OS=Homo sapiens GN=RECQL PE=1 SV=3 - [RECQ1_HUMAN]	13.56	1	6	7	24	1.29301	14	23.6427	73.41	7.88428
G3XAM2	Complement factor I light chain OS=Homo sapiens GN=CFI PE=2 SV=1 - [G3XAM2_HUMAN]	13.54	3	6	6	23	0.896815	14	29.3604	65.0163	7.50342
Q9NR12-2	Isoform 2 of PDZ and LIM domain protein 7 OS=Homo sapiens GN=PDLIM7 - [PDLI7_HUMAN]	13.48	2	6	6	24	0.94223	14	14.7524	46.48	8.33838
Q7Z4V5-2	Isoform 2 of Hepatoma-derived growth factor-related protein 2 OS=Homo sapiens GN=HDGFRP2 - [HDGR2_HUMAN]	13.43	2	6	8	25	1.61398	14	22.4698	74.1852	7.48877
P05164-2	Isoform H14 of Myeloperoxidase OS=Homo sapiens GN=MPO - [PERM_HUMAN]	12.77	3	7	7	22	1.40035	14	30.9952	73.8066	9.11475
Q13586	Stromal interaction molecule 1 OS=Homo sapiens GN=STIM1 PE=1 SV=3 - [STIM1_HUMAN]	12.12	2	7	7	22	0.87446	14	44.5597	77.3753	6.66846
O60313	Dynamin-like 120 kDa protein, mitochondrial OS=Homo sapiens GN=OPA1 PE=1 SV=3 - [OPA1_HUMAN]	12.08	6	9	9	23	0.765752	14	22.8454	111.561	7.86963
Q9BR76	Coronin-1B OS=Homo sapiens GN=CORO1B PE=1 SV=1 - [COR1B_HUMAN]	11.86	1	7	7	20	1.02109	14	12.309	54.2003	5.88428
Q9UQE7	Structural maintenance of chromosomes protein 3 OS=Homo sapiens GN=SMC3 PE=1 SV=2 - [SMC3_HUMAN]	10.68	1	10	10	24	1.07901	14	44.2801	141.454	7.18115
F5H365	Protein transport protein Sec23A OS=Homo sapiens GN=SEC23A PE=2 SV=1 - [F5H365_HUMAN]	10.19	2	4	6	36	0.760052	14	15.758	82.9156	7.45947
Q92896	Golgi apparatus protein 1 OS=Homo sapiens GN=GLG1 PE=1 SV=2 - [GSLG1_HUMAN]	8.74	3	9	9	20	1.06062	14	20.2921	134.464	6.90283
Q92878	DNA repair protein RAD50 OS=Homo sapiens GN=RAD50 PE=1 SV=1 - [RAD50_HUMAN]	7.93	2	8	8	22	1.15638	14	43.1957	153.797	6.88818
P16144-4	Isoform Beta-4D of Integrin beta-4 OS=Homo sapiens GN=ITGB4 - [ITB4_HUMAN]	7.22	4	8	8	23	0.931314	14	19.0109	194.342	6.12549
Q709C8-4	Isoform 4 of Vacuolar protein sorting-associated protein 13C OS=Homo sapiens GN=VPS13C - [VP13C_HUMAN]	5.44	4	13	13	24	0.668336	14	30.94	402.831	6.37939
O60814	Histone H2B type 1-K OS=Homo sapiens GN=HIST1H2BK PE=1 SV=3 - [H2B1K_HUMAN]	57.94	10	2	9	277	3.03586	13	49.0584	13.8816	10.3159
Q5VY30	Plasma retinol-binding protein(1-182) OS=Homo sapiens GN=RBP4 PE=2 SV=1 - [Q5VY30_HUMAN]	50.75	2	6	6	21	0.69427	13	29.7973	22.9291	6.0874
K7ER96	Thioredoxin-like protein 1 (Fragment) OS=Homo sapiens GN=TXNL1 PE=4 SV=1 - [K7ER96_HUMAN]	42.35	2	7	7	23	1.11595	13	12.9814	31.4453	4.83057
B4E241	Serine/arginine-rich-splicing factor 3 OS=Homo sapiens GN=SFRS3 PE=2 SV=1 - [B4E241_HUMAN]	38.71	2	4	5	19	1.67298	13	32.2154	14.1942	10.0815
Q13162	Peroxiredoxin-4 OS=Homo sapiens GN=PRDX4 PE=1 SV=1 - [PRDX4_HUMAN]	34.32	1	5	7	47	1.19572	13	33.4062	30.5208	6.29053
P01714	Ig lambda chain V-III region SH OS=Homo sapiens PE=1 SV=1 - [LV301_HUMAN]	34.26	1	3	3	24	2.40584	13	15.0377	11.3856	6.52197
P18621-2	Isoform 2 of 60S ribosomal protein L17 OS=Homo sapiens GN=RPL17 - [RL17_HUMAN]	34.25	7	5	5	18	1.33492	13	48.6136	17.0831	10.0962
P23142	Fibulin-1 OS=Homo sapiens GN=FBLN1 PE=1 SV=4 - [FBLN1_HUMAN]	34	1	7	18	82	0.798852	13	23.0258	77.1624	5.22412
P62847-2	Isoform 2 of 40S ribosomal protein S24 OS=Homo sapiens GN=RPS24 - [RS24_HUMAN]	33.85	5	4	4	22	1.34225	13	26.2299	15.0592	10.8872
P10301	Ras-related protein R-Ras OS=Homo sapiens GN=RRAS PE=1 SV=1 - [RRAS_HUMAN]	31.65	1	4	6	53	0.257916	13	46.5817	23.4659	6.93213
P62633-2	Isoform 2 of Cellular nucleic acid-binding protein OS=Homo sapiens GN=CNBP - [CNBP_HUMAN]	30	5	4	4	22	1.76444	13	26.617	18.7292	7.7085
P54652	Heat shock-related 70 kDa protein 2 OS=Homo sapiens GN=HSPA2 PE=1 SV=1 - [HSP72_HUMAN]	29.42	1	5	18	156	0.965634	13	14.3929	69.9779	5.74463
Q9UNZ2-4	Isoform 2 of NSFL1 cofactor p47 OS=Homo sapiens GN=NSFL1C - [NSF1C_HUMAN]	29.2	4	7	7	26	0.959227	13	20.9336	37.3028	5.10986
Q9UKM9-2	Isoform 1 of RNA-binding protein Raly OS=Homo sapiens GN=RALY - [RALY_HUMAN]	28.97	2	5	5	27	1.02282	13	30.1437	30.3458	9.62744
Q9UKK9	ADP-sugar pyrophosphatase OS=Homo sapiens GN=NUDT5 PE=1 SV=1 - [NUDT5_HUMAN]	28.77	2	5	5	22	1.40227	13	31.3313	24.3122	4.94482
Q13243	Serine/arginine-rich splicing factor 5 OS=Homo sapiens GN=SRSF5 PE=1 SV=1 - [SRSF5_HUMAN]	27.94	1	6	7	26	1.39709	13	21.8112	31.2453	11.5903
P21281	V-type proton ATPase subunit B, brain isoform OS=Homo sapiens GN=ATP6V1B2 PE=1 SV=3 - [VATB2_HUMAN]	27.2	1	8	8	20	1.04709	13	23.6034	56.4649	5.80811
F5GYN4	Ubiquitin thioesterase OTUB1 OS=Homo sapiens GN=OTUB1 PE=2 SV=1 - [F5GYN4_HUMAN]	25.31	4	5	5	22	1.52837	13	24.4311	28.033	5.2876
P62304	Small nuclear ribonucleoprotein E OS=Homo sapiens GN=SNRPE PE=1 SV=1 - [RUXE_HUMAN]	25	1	2	2	20	1.50631	13	35.9982	10.7966	9.43701
P01766	Ig heavy chain V-III region BRO OS=Homo sapiens PE=1 SV=1 - [HV305_HUMAN]	25	1	1	2	39	1.26625	13	34.7864	13.2184	6.56592
P17174	Aspartate aminotransferase, cytoplasmic OS=Homo sapiens GN=GOT1 PE=1 SV=3 - [AATC_HUMAN]	24.94	2	7	7	20	1.33573	13	31.7683	46.2185	7.00537
P55735-2	Isoform 2 of Protein SEC13 homolog OS=Homo sapiens GN=SEC13 - [SEC13_HUMAN]	24.35	3	5	5	22	1.31231	13	26.766	33.9904	5.71924
P01700	Ig lambda chain V-I region HA OS=Homo sapiens PE=1 SV=1 - [LV102_HUMAN]	23.21	1	3	3	27	1.2327	13	15.7521	11.8889	8.90967
O15355	Protein phosphatase 1G OS=Homo sapiens GN=PPM1G PE=1 SV=1 - [PPM1G_HUMAN]	22.71	1	7	7	21	1.4636	13	34.0224	59.2347	4.36084
P05090	Apolipoprotein D OS=Homo sapiens GN=APOD PE=1 SV=1 - [APOD_HUMAN]	22.22	2	5	5	23	0.844072	13	21.4981	21.2618	5.14795
P10644	cAMP-dependent protein kinase type I-alpha regulatory subunit OS=Homo sapiens GN=PRKAR1A PE=1 SV=1 - [KAP0_HUMAN]	22.05	1	6	6	23	1.25055	13	26.0665	42.955	5.35107
Q13011	Delta(3,5)-Delta(2,4)-dienoyl-CoA isomerase, mitochondrial OS=Homo sapiens GN=ECH1 PE=1 SV=2 - [ECH1_HUMAN]	21.95	1	5	5	24	0.720153	13	18.0995	35.7934	8.00146
H0YNG3	Signal peptidase complex catalytic subunit SEC11A OS=Homo sapiens GN=SEC11A PE=2 SV=1 - [H0YNG3_HUMAN]	21.47	5	5	5	19	0.843474	13	17.066	18.6389	9.5542
P02747	Complement C1q subcomponent subunit C OS=Homo sapiens GN=C1QC PE=1 SV=3 - [C1QC_HUMAN]	21.22	1	4	4	22	0.591045	13	16.8074	25.7571	8.41162
Q9H223	EH domain-containing protein 4 OS=Homo sapiens GN=EHD4 PE=1 SV=1 - [EHD4_HUMAN]	20.33	1	5	9	57	0.519883	13	23.034	61.1365	6.75635
P09543-2	Isoform CNPI of 2',3'-cyclic-nucleotide 3'-phosphodiesterase OS=Homo sapiens GN=CNP - [CN37_HUMAN]	20.2	2	7	7	22	0.618782	13	20.8951	45.0703	8.52881
P00568	Adenylate kinase isoenzyme 1 OS=Homo sapiens GN=AK1 PE=1 SV=3 - [KAD1_HUMAN]	19.07	2	4	4	21	0.421567	13	30.6815	21.6213	8.63135
Q86V81	THO complex subunit 4 OS=Homo sapiens GN=ALYREF PE=1 SV=3 - [THOC4_HUMAN]	19.07	2	4	4	24	1.57877	13	61.51	26.8716	11.1509
Q96FV2-2	Isoform 2 of Secernin-2 OS=Homo sapiens GN=SCRN2 - [SCRN2_HUMAN]	16.14	3	4	4	23	0.415632	13	48.6053	41.2685	6.18896
Q96I99	Succinyl-CoA ligase [GDP-forming] subunit beta, mitochondrial OS=Homo sapiens GN=SUCLG2 PE=1 SV=2 - [SUCB2_HUMAN]	15.51	1	4	4	25	0.737195	13	22.6458	46.4814	6.39209
Q9HB40	Retinoid-inducible serine carboxypeptidase OS=Homo sapiens GN=SCPEP1 PE=1 SV=1 - [RISC_HUMAN]	14.82	2	6	6	19	1.22088	13	34.8889	50.7977	5.80811
Q8WX93-4	Isoform 4 of Palladin OS=Homo sapiens GN=PALLD - [PALLD_HUMAN]	13.99	7	8	8	20	1.36233	13	27.0973	73.2757	7.69385
P47897	Glutamine--tRNA ligase OS=Homo sapiens GN=QARS PE=1 SV=1 - [SYQ_HUMAN]	11.87	2	7	7	21	0.937588	13	32.4888	87.7429	7.15186
P15088	Mast cell carboxypeptidase A OS=Homo sapiens GN=CPA3 PE=1 SV=2 - [CBPA3_HUMAN]	11.27	1	5	5	20	0.503939	13	39.8544	48.6388	8.99756
O15533-2	Isoform 2 of Tapasin OS=Homo sapiens GN=TAPBP - [TPSN_HUMAN]	9.22	5	4	4	23	1.94607	13	19.9397	43.8576	6.99072
Q8TAQ2-2	Isoform 2 of SWI/SNF complex subunit SMARCC2 OS=Homo sapiens GN=SMARCC2 - [SMRC2_HUMAN]	8.94	4	6	9	37	1.55167	13	17.3897	124.764	5.5542
P11215	Integrin alpha-M OS=Homo sapiens GN=ITGAM PE=1 SV=2 - [ITAM_HUMAN]	8.68	2	7	7	18	0.851966	13	19.4209	127.099	7.2251
O60841	Eukaryotic translation initiation factor 5B OS=Homo sapiens GN=EIF5B PE=1 SV=4 - [IF2P_HUMAN]	8.52	1	6	6	17	1.08568	13	23.8139	138.742	5.49072
E9PF10	Nuclear pore complex protein Nup155 OS=Homo sapiens GN=NUP155 PE=2 SV=1 - [E9PF10_HUMAN]	6.41	3	6	7	22	0.997026	13	19.3705	148	6.30322
Q92621	Nuclear pore complex protein Nup205 OS=Homo sapiens GN=NUP205 PE=1 SV=3 - [NU205_HUMAN]	4.42	1	7	7	18	1.00278	13	12.5526	227.776	6.18896
P62820	Ras-related protein Rab-1A OS=Homo sapiens GN=RAB1A PE=1 SV=3 - [RAB1A_HUMAN]	55.61	1	2	10	85	0.908111	12	9.68318	22.6634	6.21436
Q15063	Periostin OS=Homo sapiens GN=POSTN PE=1 SV=2 - [POSTN_HUMAN]	54.55	1	3	40	593	2.86137	12	42.9384	93.2553	7.53271
E9PCV6	Collagen alpha-3(VI) chain OS=Homo sapiens GN=COL6A3 PE=2 SV=1 - [E9PCV6_HUMAN]	52.97	1	2	143	1945	1.15885	12	8.17989	321.802	6.88818
F8VZJ2	Nascent polypeptide-associated complex subunit alpha OS=Homo sapiens GN=NACA PE=2 SV=1 - [F8VZJ2_HUMAN]	41.91	8	4	4	28	1.30299	12	48.2213	15.0068	4.90674
P51636-2	Isoform Beta of Caveolin-2 OS=Homo sapiens GN=CAV2 - [CAV2_HUMAN]	41.61	3	5	5	17	0.21702	12	55.1393	16.8174	5.65576
P55327-2	Isoform 2 of Tumor protein D52 OS=Homo sapiens GN=TPD52 - [TPD52_HUMAN]	41.3	8	5	5	19	1.75479	12	35.7889	19.8512	4.95752
P62854	40S ribosomal protein S26 OS=Homo sapiens GN=RPS26 PE=1 SV=3 - [RS26_HUMAN]	40	1	4	4	19	1.04975	12	26.7256	13.0071	11.0044
Q14019	Coactosin-like protein OS=Homo sapiens GN=COTL1 PE=1 SV=3 - [COTL1_HUMAN]	39.44	2	6	6	14	2.83608	12	48.1711	15.935	5.66846
Q13185	Chromobox protein homolog 3 OS=Homo sapiens GN=CBX3 PE=1 SV=4 - [CBX3_HUMAN]	39.34	1	6	8	65	2.33865	12	25.7183	20.7984	5.32568
O60888-3	Isoform C of Protein CutA OS=Homo sapiens GN=CUTA - [CUTA_HUMAN]	38.46	4	5	5	21	1.45202	12	30.8529	16.8219	5.21143
Q15019	Septin-2 OS=Homo sapiens GN=SEPT2 PE=1 SV=1 - [SEPT2_HUMAN]	32.96	2	7	8	23	0.916228	12	45.5376	41.4613	6.59521
B7Z9J8	Isocitrate dehydrogenase [NAD] subunit alpha, mitochondrial OS=Homo sapiens GN=IDH3A PE=2 SV=1 - [B7Z9J8_HUMAN]	31.52	4	6	6	28	0.946992	12	29.9698	28.1161	5.65576
D6RFL4	Monocyte differentiation antigen CD14, urinary form (Fragment) OS=Homo sapiens GN=CD14 PE=2 SV=1 - [D6RFL4_HUMAN]	31.46	2	4	4	24	0.961341	12	23.016	23.2981	5.26221
P08754	Guanine nucleotide-binding protein G(k) subunit alpha OS=Homo sapiens GN=GNAI3 PE=1 SV=3 - [GNAI3_HUMAN]	31.36	1	4	8	65	0.873384	12	29.9446	40.5063	5.69385
P0C0S5	Histone H2A.Z OS=Homo sapiens GN=H2AFZ PE=1 SV=2 - [H2AZ_HUMAN]	31.25	2	2	4	56	0.976257	12	52.4494	13.5446	10.5796
Q9P0L0	Vesicle-associated membrane protein-associated protein A OS=Homo sapiens GN=VAPA PE=1 SV=3 - [VAPA_HUMAN]	29.32	2	4	5	20	0.887497	12	12.2054	27.8752	8.6167
P62995-3	Isoform 3 of Transformer-2 protein homolog beta OS=Homo sapiens GN=TRA2B - [TRA2B_HUMAN]	28.72	2	5	5	19	1.60312	12	10.9947	21.9217	10.1548
E9PP14	GDP-L-fucose synthase (Fragment) OS=Homo sapiens GN=TSTA3 PE=2 SV=1 - [E9PP14_HUMAN]	28.28	4	4	4	22	1.03851	12	18.8131	21.8289	7.29834
P02656	Apolipoprotein C-III OS=Homo sapiens GN=APOC3 PE=1 SV=1 - [APOC3_HUMAN]	27.27	2	2	2	21	0.598218	12	31.2293	10.8455	5.41455
J3QT77	Serum paraoxonase/arylesterase 2 OS=Homo sapiens GN=PON2 PE=4 SV=1 - [J3QT77_HUMAN]	25.73	5	5	6	18	0.612789	12	83.9302	37.9566	5.71924
P21266	Glutathione S-transferase Mu 3 OS=Homo sapiens GN=GSTM3 PE=1 SV=3 - [GSTM3_HUMAN]	24	1	5	5	24	1.21603	12	15.4901	26.5421	5.5415
G3V4S9	Protein NDRG2 (Fragment) OS=Homo sapiens GN=NDRG2 PE=2 SV=1 - [G3V4S9_HUMAN]	23.92	8	5	5	20	0.629596	12	22.8958	33.4577	4.98291
Q92522	Histone H1x OS=Homo sapiens GN=H1FX PE=1 SV=1 - [H1X_HUMAN]	23	1	5	5	22	1.35529	12	33.9936	22.4735	10.7554
Q15942	Zyxin OS=Homo sapiens GN=ZYX PE=1 SV=1 - [ZYX_HUMAN]	22.73	1	8	8	21	1.11459	12	13.1704	61.2382	6.66846
P20962	Parathymosin OS=Homo sapiens GN=PTMS PE=1 SV=2 - [PTMS_HUMAN]	22.55	1	2	2	22	2.6339	12	14.9342	11.5232	4.15771
O15143	Actin-related protein 2/3 complex subunit 1B OS=Homo sapiens GN=ARPC1B PE=1 SV=3 - [ARC1B_HUMAN]	22.31	1	6	6	16	1.72627	12	15.9809	40.9234	8.35303
Q969H8	UPF0556 protein C19orf10 OS=Homo sapiens GN=C19orf10 PE=1 SV=1 - [CS010_HUMAN]	21.97	1	3	4	18	1.51077	12	35.1722	18.7833	6.68311
P24534	Elongation factor 1-beta OS=Homo sapiens GN=EEF1B2 PE=1 SV=3 - [EF1B_HUMAN]	21.78	1	3	4	24	1.54126	12	44.3045	24.7483	4.66553
P17612-2	Isoform 2 of cAMP-dependent protein kinase catalytic subunit alpha OS=Homo sapiens GN=PRKACA - [KAPCA_HUMAN]	21.57	2	4	8	30	0.399114	12	37.412	39.7966	8.66064
O15145	Actin-related protein 2/3 complex subunit 3 OS=Homo sapiens GN=ARPC3 PE=1 SV=3 - [ARPC3_HUMAN]	20.79	3	4	4	17	2.3204	12	14.4287	20.5334	8.5874
Q9BXW7-2	Isoform 1 of Cat eye syndrome critical region protein 5 OS=Homo sapiens GN=CECR5 - [CECR5_HUMAN]	18.58	2	5	5	19	1.19059	12	23.213	43.5603	6.90283
P17987	T-complex protein 1 subunit alpha OS=Homo sapiens GN=TCP1 PE=1 SV=1 - [TCPA_HUMAN]	17.81	1	8	8	21	0.61605	12	7.20957	60.3056	6.11279
P14384	Carboxypeptidase M OS=Homo sapiens GN=CPM PE=1 SV=2 - [CBPM_HUMAN]	17.38	1	5	5	21	0.403833	12	36.5578	50.4815	7.35693
P17812	CTP synthase 1 OS=Homo sapiens GN=CTPS1 PE=1 SV=2 - [PYRG1_HUMAN]	16.07	1	7	8	23	1.28294	12	20.8047	66.648	6.45557
P80303	Nucleobindin-2 OS=Homo sapiens GN=NUCB2 PE=1 SV=2 - [NUCB2_HUMAN]	15.95	2	5	5	21	2.24318	12	44.3147	50.1643	5.12256
Q3ZCQ8	Mitochondrial import inner membrane translocase subunit TIM50 OS=Homo sapiens GN=TIMM50 PE=1 SV=2 - [TIM50_HUMAN]	15.3	2	4	4	18	0.871296	12	38.697	39.6215	8.36768
P78371-2	Isoform 2 of T-complex protein 1 subunit beta OS=Homo sapiens GN=CCT2 - [TCPB_HUMAN]	14.96	2	5	5	23	0.719795	12	26.1913	52.6846	6.44287
Q8TAT6	Nuclear protein localization protein 4 homolog OS=Homo sapiens GN=NPLOC4 PE=1 SV=3 - [NPL4_HUMAN]	14.8	2	6	6	18	1.09252	12	32.5866	68.0769	6.37939
Q9NR30-2	Isoform 2 of Nucleolar RNA helicase 2 OS=Homo sapiens GN=DDX21 - [DDX21_HUMAN]	12.17	2	7	7	17	1.19769	12	45.6074	79.6074	9.37842
Q9Y263	Phospholipase A-2-activating protein OS=Homo sapiens GN=PLAA PE=1 SV=2 - [PLAP_HUMAN]	12.08	1	7	7	18	1.03801	12	63.0851	87.1014	6.3667
Q9Y371	Endophilin-B1 OS=Homo sapiens GN=SH3GLB1 PE=1 SV=1 - [SHLB1_HUMAN]	12.05	2	4	4	18	0.665485	12	18.1407	40.7708	6.03662
Q9UEY8-2	Isoform 1 of Gamma-adducin OS=Homo sapiens GN=ADD3 - [ADDG_HUMAN]	11.87	2	5	5	20	0.864434	12	10.7969	75.6235	6.81494
B1AHB1	DNA replication licensing factor MCM5 OS=Homo sapiens GN=MCM5 PE=2 SV=1 - [B1AHB1_HUMAN]	11.72	2	7	7	19	0.751392	12	115.813	77.5437	8.60205
Q15717	ELAV-like protein 1 OS=Homo sapiens GN=ELAVL1 PE=1 SV=2 - [ELAV1_HUMAN]	11.66	2	4	4	16	2.0725	12	34.3417	36.0692	9.17334
Q9UHB6	LIM domain and actin-binding protein 1 OS=Homo sapiens GN=LIMA1 PE=1 SV=1 - [LIMA1_HUMAN]	10.94	2	7	7	20	0.948287	12	28.166	85.1734	6.84424
P33993	DNA replication licensing factor MCM7 OS=Homo sapiens GN=MCM7 PE=1 SV=4 - [MCM7_HUMAN]	9.87	1	6	6	19	1.22559	12	54.4219	81.2566	6.45557
P10155-3	Isoform 3 of 60 kDa SS-A/Ro ribonucleoprotein OS=Homo sapiens GN=TROVE2 - [RO60_HUMAN]	9.85	4	4	4	19	0.976289	12	25.2289	58.4452	8.36768
P53992	Protein transport protein Sec24C OS=Homo sapiens GN=SEC24C PE=1 SV=3 - [SC24C_HUMAN]	9.05	2	7	7	22	1.16642	12	13.1111	118.249	7.06396
P49756	RNA-binding protein 25 OS=Homo sapiens GN=RBM25 PE=1 SV=3 - [RBM25_HUMAN]	8.66	1	6	6	19	1.41688	12	43.1831	100.124	6.31592
Q8IWA5-3	Isoform 3 of Choline transporter-like protein 2 OS=Homo sapiens GN=SLC44A2 - [CTL2_HUMAN]	7.81	3	4	5	24	0.351322	12	28.5927	79.7934	8.52881
O43592	Exportin-T OS=Homo sapiens GN=XPOT PE=1 SV=2 - [XPOT_HUMAN]	7.48	1	5	5	22	0.902922	12	21.6728	109.893	5.38916
E7EQT4	Apoptotic chromatin condensation inducer in the nucleus OS=Homo sapiens GN=ACIN1 PE=2 SV=2 - [E7EQT4_HUMAN]	7.3	3	7	7	19	1.43377	12	28.1934	147.275	6.72705
Q9NTZ6	RNA-binding protein 12 OS=Homo sapiens GN=RBM12 PE=1 SV=1 - [RBM12_HUMAN]	5.79	1	5	5	18	1.86361	12	22.5209	97.3334	8.63135
Q9C0C2	182 kDa tankyrase-1-binding protein OS=Homo sapiens GN=TNKS1BP1 PE=1 SV=4 - [TB182_HUMAN]	5.73	1	7	7	20	0.750965	12	26.0758	181.685	4.85596
P24043	Laminin subunit alpha-2 OS=Homo sapiens GN=LAMA2 PE=1 SV=4 - [LAMA2_HUMAN]	3.4	1	8	8	18	0.469712	12	42.4959	343.684	6.40479
H3BPE1	Microtubule-actin cross-linking factor 1, isoforms 1/2/3/5 OS=Homo sapiens GN=MACF1 PE=2 SV=1 - [H3BPE1_HUMAN]	1.83	2	6	10	28	0.897499	12	17.9124	856.346	5.38916
Q63HN8	E3 ubiquitin-protein ligase RNF213 OS=Homo sapiens GN=RNF213 PE=1 SV=3 - [RN213_HUMAN]	1.65	2	6	6	20	1.60437	12	29.8607	591.03	6.48096
Q15063-3	Isoform 3 of Periostin OS=Homo sapiens GN=POSTN - [POSTN_HUMAN]	56.98	1	3	40	586	2.48847	11	44.8503	87.1989	7.81104
P32969	60S ribosomal protein L9 OS=Homo sapiens GN=RPL9 PE=1 SV=1 - [RL9_HUMAN]	42.71	1	5	5	18	1.23485	11	42.1533	21.8498	9.94971
P05114	Non-histone chromosomal protein HMG-14 OS=Homo sapiens GN=HMGN1 PE=1 SV=3 - [HMGN1_HUMAN]	42	3	5	5	16	1.48645	11	23.2799	10.6526	9.59814
O95292	Vesicle-associated membrane protein-associated protein B/C OS=Homo sapiens GN=VAPB PE=1 SV=3 - [VAPB_HUMAN]	40.33	1	7	8	19	0.858204	11	31.5524	27.2111	7.29834
P06753-5	Isoform 5 of Tropomyosin alpha-3 chain OS=Homo sapiens GN=TPM3 - [TPM3_HUMAN]	39.92	3	5	13	53	1.59602	11	23.2315	28.8527	4.75439
P16949	Stathmin OS=Homo sapiens GN=STMN1 PE=1 SV=3 - [STMN1_HUMAN]	39.6	1	6	6	16	1.66814	11	28.4862	17.292	5.97314
Q04837	Single-stranded DNA-binding protein, mitochondrial OS=Homo sapiens GN=SSBP1 PE=1 SV=1 - [SSBP_HUMAN]	38.51	1	4	4	18	1.31052	11	36.1627	17.249	9.59814
F8W7C6	60S ribosomal protein L10 OS=Homo sapiens GN=RPL10 PE=2 SV=1 - [F8W7C6_HUMAN]	36.81	2	6	6	16	1.11459	11	24.8166	18.5797	9.94971
E9PP21	Cysteine and glycine-rich protein 1 OS=Homo sapiens GN=CSRP1 PE=2 SV=1 - [E9PP21_HUMAN]	35.63	2	4	5	23	1.16422	11	12.7977	16.9291	8.90967
P47755	F-actin-capping protein subunit alpha-2 OS=Homo sapiens GN=CAPZA2 PE=1 SV=3 - [CAZA2_HUMAN]	33.22	1	5	6	29	0.844759	11	18.2184	32.9286	5.84619
Q96DH6-2	Isoform 2 of RNA-binding protein Musashi homolog 2 OS=Homo sapiens GN=MSI2 - [MSI2H_HUMAN]	31.87	3	6	6	19	1.38832	11	27.2215	28.4021	8.49951
K7EQ02	DAZ-associated protein 1 (Fragment) OS=Homo sapiens GN=DAZAP1 PE=4 SV=1 - [K7EQ02_HUMAN]	30.22	3	5	5	15	1.16391	11	9.27198	24.7892	8.52881
F8VQX6	Methyltransferase-like protein 7A (Fragment) OS=Homo sapiens GN=METTL7A PE=2 SV=1 - [F8VQX6_HUMAN]	30	3	4	4	20	0.939177	11	6.0383	20.6486	8.104
I3L3P7	40S ribosomal protein S15a OS=Homo sapiens GN=RPS15A PE=2 SV=1 - [I3L3P7_HUMAN]	30	4	3	3	19	1.2141	11	45.8512	11.4702	10.1548
P55795	Heterogeneous nuclear ribonucleoprotein H2 OS=Homo sapiens GN=HNRNPH2 PE=1 SV=1 - [HNRH2_HUMAN]	29.84	1	3	11	80	0.991436	11	26.2576	49.2323	6.30322
P62280	40S ribosomal protein S11 OS=Homo sapiens GN=RPS11 PE=1 SV=3 - [RS11_HUMAN]	27.22	1	4	4	22	1.39591	11	44.9244	18.419	10.3013
Q96CN7	Isochorismatase domain-containing protein 1 OS=Homo sapiens GN=ISOC1 PE=1 SV=3 - [ISOC1_HUMAN]	27.18	1	5	5	22	0.880284	11	35.6931	32.2161	7.38623
P30046	D-dopachrome decarboxylase OS=Homo sapiens GN=DDT PE=1 SV=3 - [DOPD_HUMAN]	27.12	1	3	3	12	0.632367	11	19.7916	12.7037	7.29834
P23526	Adenosylhomocysteinase OS=Homo sapiens GN=AHCY PE=1 SV=4 - [SAHH_HUMAN]	24.31	2	8	9	20	1.34886	11	6.61245	47.6852	6.34131
Q9HC38-2	Isoform 2 of Glyoxalase domain-containing protein 4 OS=Homo sapiens GN=GLOD4 - [GLOD4_HUMAN]	24.16	1	6	6	20	1.30329	11	6.71577	33.2115	5.60498
O75915	PRA1 family protein 3 OS=Homo sapiens GN=ARL6IP5 PE=1 SV=1 - [PRAF3_HUMAN]	23.94	1	4	4	17	0.71166	11	9.1328	21.6004	9.77393
Q09028-3	Isoform 3 of Histone-binding protein RBBP4 OS=Homo sapiens GN=RBBP4 - [RBBP4_HUMAN]	23.17	2	4	9	52	1.44041	11	29.6011	46.1296	5.07178
Q15417	Calponin-3 OS=Homo sapiens GN=CNN3 PE=1 SV=1 - [CNN3_HUMAN]	22.8	1	5	6	26	1.24353	11	35.339	36.3908	6.04932
Q9UL25	Ras-related protein Rab-21 OS=Homo sapiens GN=RAB21 PE=1 SV=3 - [RAB21_HUMAN]	22.67	1	4	4	21	0.567331	11	10.6856	24.3323	7.94287
O60884	DnaJ homolog subfamily A member 2 OS=Homo sapiens GN=DNAJA2 PE=1 SV=1 - [DNJA2_HUMAN]	22.33	1	6	7	18	0.795144	11	13.7446	45.7166	6.48096
Q9UJS0	Calcium-binding mitochondrial carrier protein Aralar2 OS=Homo sapiens GN=SLC25A13 PE=1 SV=2 - [CMC2_HUMAN]	20.15	2	8	11	29	1.13328	11	29.1685	74.1286	8.6167
Q5VW33	BRO1 domain-containing protein BROX (Fragment) OS=Homo sapiens GN=BROX PE=2 SV=1 - [Q5VW33_HUMAN]	19.53	4	3	3	17	0.945978	11	46.4618	24.1834	7.09326
F8WJN3	Cleavage and polyadenylation-specificity factor subunit 6 OS=Homo sapiens GN=CPSF6 PE=2 SV=1 - [F8WJN3_HUMAN]	19.04	4	6	6	20	1.26815	11	27.569	52.2378	6.43018
P01701	Ig lambda chain V-I region NEW OS=Homo sapiens PE=1 SV=1 - [LV103_HUMAN]	18.92	1	2	2	22	1.5275	11	77.8785	11.4457	8.00146
P48506	Glutamate--cysteine ligase catalytic subunit OS=Homo sapiens GN=GCLC PE=1 SV=2 - [GSH1_HUMAN]	17.27	1	9	9	15	0.536887	11	12.7049	72.7193	6.0874
F5GX11	Proteasome subunit alpha type-1 OS=Homo sapiens GN=PSMA1 PE=2 SV=1 - [F5GX11_HUMAN]	16.81	3	4	4	15	1.0848	11	17.3997	26.4884	6.72705
G8JLH9	Signal transducer and activator of transcription 3 OS=Homo sapiens GN=STAT3 PE=2 SV=1 - [G8JLH9_HUMAN]	16.22	4	9	9	17	1.01332	11	6.7327	76.0894	6.21436
Q15637-4	Isoform 4 of Splicing factor 1 OS=Homo sapiens GN=SF1 - [SF01_HUMAN]	16.06	7	5	5	20	1.25129	11	62.8416	59.6739	9.49561
O75844	CAAX prenyl protease 1 homolog OS=Homo sapiens GN=ZMPSTE24 PE=1 SV=2 - [FACE1_HUMAN]	16	1	6	6	15	0.606188	11	46.7414	54.7775	7.48877
P20042	Eukaryotic translation initiation factor 2 subunit 2 OS=Homo sapiens GN=EIF2S2 PE=1 SV=2 - [IF2B_HUMAN]	15.62	1	4	4	20	1.34475	11	21.3043	38.3644	5.79541
B4DPJ8	T-complex protein 1 subunit zeta OS=Homo sapiens GN=CCT6A PE=2 SV=1 - [B4DPJ8_HUMAN]	15.6	2	4	5	18	0.657958	11	47.4496	54.8328	6.43018
E7EMB6	Aspartyl aminopeptidase OS=Homo sapiens GN=DNPEP PE=2 SV=1 - [E7EMB6_HUMAN]	15.37	3	5	5	18	1.05568	11	10.9769	44.9921	6.78564
F5H1R9	Alpha-parvin OS=Homo sapiens GN=PARVA PE=2 SV=1 - [F5H1R9_HUMAN]	15.32	3	5	5	17	0.288458	11	24.6411	42.3245	6.29053
B0QY90	Eukaryotic translation initiation factor 3 subunit L OS=Homo sapiens GN=EIF3L PE=2 SV=1 - [B0QY90_HUMAN]	15.02	4	6	6	19	1.0439	11	12.2081	55.126	8.95361
Q15257-3	Isoform 3 of Serine/threonine-protein phosphatase 2A activator OS=Homo sapiens GN=PPP2R4 - [PTPA_HUMAN]	14.63	5	4	4	17	0.895009	11	10.417	33.446	6.29053
P55010	Eukaryotic translation initiation factor 5 OS=Homo sapiens GN=EIF5 PE=1 SV=2 - [IF5_HUMAN]	14.62	1	6	6	19	1.29182	11	38.0658	49.1918	5.57959
Q9BZZ5-2	Isoform 2 of Apoptosis inhibitor 5 OS=Homo sapiens GN=API5 - [API5_HUMAN]	14.09	6	7	7	15	1.79407	11	22.868	56.7348	5.92236
Q8WTS1	1-acylglycerol-3-phosphate O-acyltransferase ABHD5 OS=Homo sapiens GN=ABHD5 PE=1 SV=1 - [ABHD5_HUMAN]	14.04	1	4	4	18	0.278413	11	77.4672	39.0707	6.60986
P36269-2	Isoform 2 of Gamma-glutamyltransferase 5 OS=Homo sapiens GN=GGT5 - [GGT5_HUMAN]	13.9	4	5	5	17	0.892208	11	62.4862	58.9556	7.76709
P16284-3	Isoform Delta13 of Platelet endothelial cell adhesion molecule OS=Homo sapiens GN=PECAM1 - [PECA1_HUMAN]	13.67	4	7	7	19	0.764637	11	19.1171	80.1557	7.32764
P19525	Interferon-induced, double-stranded RNA-activated protein kinase OS=Homo sapiens GN=EIF2AK2 PE=1 SV=2 - [E2AK2_HUMAN]	13.61	1	7	7	14	1.15101	11	12.0754	62.0556	8.39697
Q3LXA3	Bifunctional ATP-dependent dihydroxyacetone kinase/FAD-AMP lyase (cyclizing) OS=Homo sapiens GN=DAK PE=1 SV=2 - [DHAK_HUMAN]	13.04	2	5	5	19	0.959762	11	18.5341	58.91	7.48877
Q9NZ01	Very-long-chain enoyl-CoA reductase OS=Homo sapiens GN=TECR PE=1 SV=1 - [TECR_HUMAN]	12.99	2	4	4	11	0.445195	11	64.4933	36.0108	9.45166
M0R268	U1 small nuclear ribonucleoprotein A (Fragment) OS=Homo sapiens GN=SNRPA PE=4 SV=1 - [M0R268_HUMAN]	12.89	2	3	3	16	1.57495	11	38.6949	28.3698	9.72998
Q14005-3	Isoform 3 of Pro-interleukin-16 OS=Homo sapiens GN=IL16 - [IL16_HUMAN]	11.73	5	5	5	14	2.07742	11	28.5083	66.6058	5.97314
O75306-2	Isoform 2 of NADH dehydrogenase [ubiquinone] iron-sulfur protein 2, mitochondrial OS=Homo sapiens GN=NDUFS2 - [NDUS2_HUMAN]	11.6	2	4	4	16	0.753333	11	12.1966	51.8185	8.14795
P48163	NADP-dependent malic enzyme OS=Homo sapiens GN=ME1 PE=1 SV=1 - [MAOX_HUMAN]	10.31	2	4	4	17	0.371125	11	15.0139	64.1091	6.12549
Q14118	Dystroglycan OS=Homo sapiens GN=DAG1 PE=1 SV=2 - [DAG1_HUMAN]	9.72	1	6	6	19	0.432638	11	32.3454	97.3807	8.55811
F5H5Y2	Translocon-associated protein subunit alpha OS=Homo sapiens GN=SSR1 PE=2 SV=1 - [F5H5Y2_HUMAN]	8.88	7	2	2	11	1.79552	11	47.3262	29.4021	4.71631
P15104	Glutamine synthetase OS=Homo sapiens GN=GLUL PE=1 SV=4 - [GLNA_HUMAN]	8.85	1	3	3	18	0.806337	11	25.7415	42.0373	6.88818
B7Z815	Ubiquitin carboxyl-terminal hydrolase OS=Homo sapiens GN=USP7 PE=2 SV=1 - [B7Z815_HUMAN]	8.66	2	7	7	18	1.18322	11	19.0924	126.189	5.70654
F5H2F9	DNA mismatch repair protein Msh6 OS=Homo sapiens GN=MSH6 PE=2 SV=1 - [F5H2F9_HUMAN]	8.51	3	8	8	18	1.5628	11	38.9215	119.719	6.84424
Q02880-2	Isoform Beta-1 of DNA topoisomerase 2-beta OS=Homo sapiens GN=TOP2B - [TOP2B_HUMAN]	8.08	2	6	10	35	0.854616	11	21.0956	182.548	8.06006
Q9HC35	Echinoderm microtubule-associated protein-like 4 OS=Homo sapiens GN=EML4 PE=1 SV=3 - [EMAL4_HUMAN]	7.95	2	6	6	19	1.3078	11	24.2985	108.848	6.40479
F2Z2V0	Copine-1 (Fragment) OS=Homo sapiens GN=CPNE1 PE=2 SV=1 - [F2Z2V0_HUMAN]	7.13	3	4	4	18	1.24825	11	23.1914	58.5973	5.8335
F5GZZ9	Scavenger receptor cysteine-rich type 1 protein M130 OS=Homo sapiens GN=CD163 PE=2 SV=1 - [F5GZZ9_HUMAN]	6.31	6	6	6	16	0.894653	11	25.975	120.244	6.1001
E7EMM2	AP-3 complex subunit delta-1 OS=Homo sapiens GN=AP3D1 PE=2 SV=1 - [E7EMM2_HUMAN]	4.88	7	3	3	20	0.810686	11	26.3386	111.182	8.104
Q15075	Early endosome antigen 1 OS=Homo sapiens GN=EEA1 PE=1 SV=2 - [EEA1_HUMAN]	3.19	1	3	4	22	0.583575	11	16.2545	162.367	5.68115
P24844	Myosin regulatory light polypeptide 9 OS=Homo sapiens GN=MYL9 PE=1 SV=4 - [MYL9_HUMAN]	62.21	1	3	9	65	0.421393	10	19.5822	19.8144	4.91943
P61960	Ubiquitin-fold modifier 1 OS=Homo sapiens GN=UFM1 PE=1 SV=1 - [UFM1_HUMAN]	60	1	3	3	10	2.30442	10	38.8914	9.11187	9.30518
P62081	40S ribosomal protein S7 OS=Homo sapiens GN=RPS7 PE=1 SV=1 - [RS7_HUMAN]	40.21	1	5	6	19	1.67603	10	37.9801	22.1133	10.0962
Q04917	14-3-3 protein eta OS=Homo sapiens GN=YWHAH PE=1 SV=4 - [1433F_HUMAN]	39.02	1	4	9	71	1.26735	10	75.9063	28.201	4.84326
O14880	Microsomal glutathione S-transferase 3 OS=Homo sapiens GN=MGST3 PE=1 SV=1 - [MGST3_HUMAN]	38.82	2	4	4	19	0.366597	10	62.5461	16.5056	9.37842
E9PJD9	60S ribosomal protein L27a OS=Homo sapiens GN=RPL27A PE=2 SV=1 - [E9PJD9_HUMAN]	37.36	4	3	3	15	1.46161	10	26.3691	10.1206	10.2134
P02652	Apolipoprotein A-II OS=Homo sapiens GN=APOA2 PE=1 SV=1 - [APOA2_HUMAN]	37	1	3	3	18	0.814147	10	19.8895	11.1679	6.62451
P62714	Serine/threonine-protein phosphatase 2A catalytic subunit beta isoform OS=Homo sapiens GN=PPP2CB PE=1 SV=1 - [PP2AB_HUMAN]	35.28	2	7	7	13	1.01989	10	16.9876	35.5523	5.42725
P26583	High mobility group protein B2 OS=Homo sapiens GN=HMGB2 PE=1 SV=2 - [HMGB2_HUMAN]	34.93	2	5	8	39	2.65348	10	89.3426	24.0187	7.81104
P31949	Protein S100-A11 OS=Homo sapiens GN=S100A11 PE=1 SV=2 - [S10AB_HUMAN]	34.29	1	3	3	17	0.845658	10	38.3689	11.7328	7.12256
E5RI99	60S ribosomal protein L30 (Fragment) OS=Homo sapiens GN=RPL30 PE=2 SV=1 - [E5RI99_HUMAN]	34.21	2	3	3	14	1.03258	10	29.4967	12.6476	9.5542
A2ACR1	Proteasome subunit beta type OS=Homo sapiens GN=PSMB9 PE=2 SV=1 - [A2ACR1_HUMAN]	34.18	4	5	5	18	3.32959	10	22.9037	20.9474	4.89404
P62879	Guanine nucleotide-binding protein G(I)/G(S)/G(T) subunit beta-2 OS=Homo sapiens GN=GNB2 PE=1 SV=3 - [GBB2_HUMAN]	34.12	1	2	9	68	0.361109	10	9.03632	37.3071	5.99854
P01624	Ig kappa chain V-III region POM OS=Homo sapiens PE=1 SV=1 - [KV306_HUMAN]	31.19	1	3	3	13	1.36826	10	42.8914	11.9149	8.93896
Q9Y6C9	Mitochondrial carrier homolog 2 OS=Homo sapiens GN=MTCH2 PE=1 SV=1 - [MTCH2_HUMAN]	30.69	1	6	6	22	0.5805	10	20.9722	33.3089	7.97217
O75489	NADH dehydrogenase [ubiquinone] iron-sulfur protein 3, mitochondrial OS=Homo sapiens GN=NDUFS3 PE=1 SV=1 - [NDUS3_HUMAN]	29.55	1	6	6	16	0.996136	10	12.045	30.2227	7.50342
P54725	UV excision repair protein RAD23 homolog A OS=Homo sapiens GN=RAD23A PE=1 SV=1 - [RD23A_HUMAN]	29.48	1	5	7	19	0.665908	10	33.5669	39.5847	4.57666
P01911	HLA class II histocompatibility antigen, DRB1-15 beta chain OS=Homo sapiens GN=HLA-DRB1 PE=1 SV=2 - [2B1F_HUMAN]	27.82	1	5	6	21	1.23075	10	17.4113	29.947	7.73779
K7ERF1	Eukaryotic translation initiation factor 3 subunit K OS=Homo sapiens GN=EIF3K PE=3 SV=1 - [K7ERF1_HUMAN]	27.6	2	4	4	17	1.31581	10	23.1191	22.081	4.94482
Q14165	Malectin OS=Homo sapiens GN=MLEC PE=1 SV=1 - [MLEC_HUMAN]	26.03	1	7	7	14	0.852898	10	24.9477	32.2136	5.41455
E9PGT1	Translin OS=Homo sapiens GN=TSN PE=2 SV=1 - [E9PGT1_HUMAN]	25.56	2	4	4	15	1.48423	10	10.7239	25.5565	6.88818
H0YA83	Beta-hexosaminidase subunit beta (Fragment) OS=Homo sapiens GN=HEXB PE=4 SV=1 - [H0YA83_HUMAN]	25.29	3	4	4	17	1.068	10	10.2624	19.5099	5.70654
P09525	Annexin A4 OS=Homo sapiens GN=ANXA4 PE=1 SV=4 - [ANXA4_HUMAN]	24.76	1	6	7	25	1.13104	10	34.356	35.8601	6.12549
O00151	PDZ and LIM domain protein 1 OS=Homo sapiens GN=PDLIM1 PE=1 SV=4 - [PDLI1_HUMAN]	24.62	1	6	6	16	1.37568	10	16.7853	36.049	7.02002
Q8N474	Secreted frizzled-related protein 1 OS=Homo sapiens GN=SFRP1 PE=1 SV=1 - [SFRP1_HUMAN]	24.2	1	5	6	21	0.789683	10	20.9487	35.3621	8.85107
P35613-3	Isoform 3 of Basigin OS=Homo sapiens GN=BSG - [BASI_HUMAN]	23.86	4	4	4	16	0.420346	10	21.3744	19.4258	6.68311
C9JYN0	Synaptophysin-like protein 1 OS=Homo sapiens GN=SYPL1 PE=2 SV=1 - [C9JYN0_HUMAN]	22.32	3	5	5	14	0.648375	10	19.2075	24.7677	7.13721
P55036	26S proteasome non-ATPase regulatory subunit 4 OS=Homo sapiens GN=PSMD4 PE=1 SV=1 - [PSMD4_HUMAN]	22.28	1	6	6	17	0.960961	10	38.5299	40.7112	4.79248
Q96C86	m7GpppX diphosphatase OS=Homo sapiens GN=DCPS PE=1 SV=2 - [DCPS_HUMAN]	21.07	1	5	5	16	1.95456	10	19.3131	38.585	6.37939
B3KRS5	Histone deacetylase OS=Homo sapiens GN=HDAC2 PE=2 SV=1 - [B3KRS5_HUMAN]	20.31	3	5	6	21	1.06345	10	16.8775	51.9653	5.74463
P53007	Tricarboxylate transport protein, mitochondrial OS=Homo sapiens GN=SLC25A1 PE=1 SV=2 - [TXTP_HUMAN]	20.26	1	5	5	17	0.507905	10	42.1255	33.991	9.89111
P20645	Cation-dependent mannose-6-phosphate receptor OS=Homo sapiens GN=M6PR PE=1 SV=1 - [MPRD_HUMAN]	20.22	1	5	5	17	0.856896	10	41.7402	30.9734	5.8335
E9PKD5	26S protease regulatory subunit 6A (Fragment) OS=Homo sapiens GN=PSMC3 PE=2 SV=2 - [E9PKD5_HUMAN]	19.29	5	4	4	17	0.734385	10	4.07042	34.5923	5.33838
Q9UHQ9	NADH-cytochrome b5 reductase 1 OS=Homo sapiens GN=CYB5R1 PE=1 SV=1 - [NB5R1_HUMAN]	18.36	1	5	5	12	0.75306	10	15.1755	34.0732	9.37842
H0YLA4	Sorbitol dehydrogenase OS=Homo sapiens GN=SORD PE=2 SV=1 - [H0YLA4_HUMAN]	17.86	2	6	6	13	0.976301	10	63.7304	36.2056	7.81104
Q13557-12	Isoform Delta 12 of Calcium/calmodulin-dependent protein kinase type II subunit delta OS=Homo sapiens GN=CAMK2D - [KCC2D_HUMAN]	16.74	9	4	6	27	1.13955	10	28.7938	54.0794	7.12256
Q9H8Y8	Golgi reassembly-stacking protein 2 OS=Homo sapiens GN=GORASP2 PE=1 SV=3 - [GORS2_HUMAN]	16.37	2	5	5	15	1.79286	10	23.9931	47.116	4.81787
Q96CG1	ETF1 protein OS=Homo sapiens GN=ETF1 PE=2 SV=1 - [Q96CG1_HUMAN]	16.34	3	5	5	19	1.03533	10	21.4083	45.4343	5.56689
A1L0T0	Acetolactate synthase-like protein OS=Homo sapiens GN=ILVBL PE=1 SV=2 - [ILVBL_HUMAN]	16.3	1	6	6	19	0.619876	10	47.6111	67.8248	8.14795
P26196	Probable ATP-dependent RNA helicase DDX6 OS=Homo sapiens GN=DDX6 PE=1 SV=2 - [DDX6_HUMAN]	15.73	1	5	6	24	1.28814	10	20.3369	54.3823	8.66064
Q9Y4W6	AFG3-like protein 2 OS=Homo sapiens GN=AFG3L2 PE=1 SV=2 - [AFG32_HUMAN]	15.31	1	7	9	28	1.27961	10	44.3986	88.5282	8.66064
G5E9F8	Protein S (Alpha), isoform CRA_b OS=Homo sapiens GN=PROS1 PE=2 SV=1 - [G5E9F8_HUMAN]	15.23	2	6	6	16	0.485695	10	23.1792	60.3176	5.87158
P11182	Lipoamide acyltransferase component of branched-chain alpha-keto acid dehydrogenase complex, mitochondrial OS=Homo sapiens GN=DBT PE=1 SV=3 - [ODB2_HUMAN]	14.73	1	5	5	15	0.705397	10	23.5357	53.4529	8.51416
P35542	Serum amyloid A-4 protein OS=Homo sapiens GN=SAA4 PE=1 SV=2 - [SAA4_HUMAN]	14.62	1	2	2	7	0.601599	10	7.37429	14.7373	9.0708
Q96B97-2	Isoform 2 of SH3 domain-containing kinase-binding protein 1 OS=Homo sapiens GN=SH3KBP1 - [SH3K1_HUMAN]	14.33	3	6	6	18	1.12168	10	17.6184	68.5085	7.50342
P07451	Carbonic anhydrase 3 OS=Homo sapiens GN=CA3 PE=1 SV=3 - [CAH3_HUMAN]	14.23	1	3	3	19	0.180404	10	98.3826	29.5387	7.34229
B0UZC1	Proteasome subunit beta type-8 OS=Homo sapiens GN=PSMB8 PE=2 SV=1 - [B0UZC1_HUMAN]	13.49	4	3	3	17	1.50761	10	91.4587	27.8323	7.79639
H3BR35	Eukaryotic peptide chain release factor GTP-binding subunit ERF3A (Fragment) OS=Homo sapiens GN=GSPT1 PE=4 SV=1 - [H3BR35_HUMAN]	12.63	4	5	5	17	0.819002	10	19.0819	52.9087	5.63037
O60701-2	Isoform 2 of UDP-glucose 6-dehydrogenase OS=Homo sapiens GN=UGDH - [UGDH_HUMAN]	12.41	2	5	5	18	0.652227	10	41.0604	47.5723	5.92236
Q9UBT2	SUMO-activating enzyme subunit 2 OS=Homo sapiens GN=UBA2 PE=1 SV=2 - [SAE2_HUMAN]	12.34	1	4	4	18	1.32971	10	24.3534	71.1792	5.2876
Q99805	Transmembrane 9 superfamily member 2 OS=Homo sapiens GN=TM9SF2 PE=1 SV=1 - [TM9S2_HUMAN]	12.22	1	6	6	16	1.16333	10	14.3035	75.7255	7.44482
B3KQV6	Serine/threonine-protein phosphatase 2A 65 kDa regulatory subunit A alpha isoform OS=Homo sapiens GN=PPP2R1A PE=2 SV=1 - [B3KQV6_HUMAN]	12.2	3	3	3	17	0.974441	10	19.0208	45.5748	5.36377
Q07960	Rho GTPase-activating protein 1 OS=Homo sapiens GN=ARHGAP1 PE=1 SV=1 - [RHG01_HUMAN]	11.85	1	4	4	17	1.11799	10	12.0427	50.4042	6.29053
P13674-3	Isoform 3 of Prolyl 4-hydroxylase subunit alpha-1 OS=Homo sapiens GN=P4HA1 - [P4HA1_HUMAN]	11.82	3	5	5	18	0.89512	10	13.9236	58.921	6.02393
Q99832-3	Isoform 3 of T-complex protein 1 subunit eta OS=Homo sapiens GN=CCT7 - [TCPH_HUMAN]	11.62	2	5	5	16	0.665377	10	11.5672	54.7695	7.6792
O95782-2	Isoform B of AP-2 complex subunit alpha-1 OS=Homo sapiens GN=AP2A1 - [AP2A1_HUMAN]	11.31	2	6	10	37	0.94185	10	20.3818	105.295	7.66455
Q06033-2	Isoform 2 of Inter-alpha-trypsin inhibitor heavy chain H3 OS=Homo sapiens GN=ITIH3 - [ITIH3_HUMAN]	11.06	2	7	7	17	0.752051	10	14.7488	99.2653	5.79541
Q9Y5K6	CD2-associated protein OS=Homo sapiens GN=CD2AP PE=1 SV=1 - [CD2AP_HUMAN]	10.49	1	5	5	14	0.971815	10	31.1164	71.4073	6.40479
Q9UBM7	7-dehydrocholesterol reductase OS=Homo sapiens GN=DHCR7 PE=1 SV=1 - [DHCR7_HUMAN]	10.32	1	4	4	17	1.264	10	28.2138	54.4538	8.70459
P22059	Oxysterol-binding protein 1 OS=Homo sapiens GN=OSBP PE=1 SV=1 - [OSBP1_HUMAN]	9.91	1	6	6	13	1.40695	10	40.8108	89.3646	7.29834
P08237	6-phosphofructokinase, muscle type OS=Homo sapiens GN=PFKM PE=1 SV=2 - [K6PF_HUMAN]	9.74	2	4	7	51	0.529704	10	28.8941	85.1284	7.98682
P48449-2	Isoform 2 of Lanosterol synthase OS=Homo sapiens GN=LSS - [ERG7_HUMAN]	9.51	3	6	6	17	0.60978	10	51.6506	74.1696	6.45557
B4DH53	MAP1S light chain OS=Homo sapiens GN=MAP1S PE=2 SV=1 - [B4DH53_HUMAN]	9.39	2	6	6	17	1.08259	10	24.2308	109.72	7.6499
Q9Y2W1	Thyroid hormone receptor-associated protein 3 OS=Homo sapiens GN=THRAP3 PE=1 SV=2 - [TR150_HUMAN]	8.48	1	7	7	14	1.7574	10	34.0879	108.601	10.1548
F5GWU5	Cytochrome b-245 heavy chain OS=Homo sapiens GN=CYBB PE=2 SV=1 - [F5GWU5_HUMAN]	8.25	3	2	2	17	1.24785	10	28.6957	35.0767	7.72314
Q13724-2	Isoform 2 of Mannosyl-oligosaccharide glucosidase OS=Homo sapiens GN=MOGS - [MOGS_HUMAN]	7.39	2	4	4	20	1.42342	10	23.3579	80.6526	7.10791
P15144	Aminopeptidase N OS=Homo sapiens GN=ANPEP PE=1 SV=4 - [AMPN_HUMAN]	7.34	1	6	6	18	0.671235	10	6.98284	109.471	5.47803
Q14108	Lysosome membrane protein 2 OS=Homo sapiens GN=SCARB2 PE=1 SV=2 - [SCRB2_HUMAN]	6.9	1	3	3	19	0.606972	10	36.6499	54.2555	5.13525
Q9UDY2-5	Isoform A3 of Tight junction protein ZO-2 OS=Homo sapiens GN=TJP2 - [ZO2_HUMAN]	6.75	7	5	5	18	0.708687	10	21.1088	111.594	7.45947
K7EKI8	Periplakin OS=Homo sapiens GN=PPL PE=4 SV=1 - [K7EKI8_HUMAN]	5.19	2	6	6	16	0.528618	10	34.7853	204.366	5.61768
Q6UVK1	Chondroitin sulfate proteoglycan 4 OS=Homo sapiens GN=CSPG4 PE=1 SV=2 - [CSPG4_HUMAN]	4.82	1	7	8	18	0.471411	10	61.0762	250.382	5.46533
P46821	Microtubule-associated protein 1B OS=Homo sapiens GN=MAP1B PE=1 SV=2 - [MAP1B_HUMAN]	4.42	1	7	7	17	0.527374	10	12.8451	270.468	4.80518
O75165	DnaJ homolog subfamily C member 13 OS=Homo sapiens GN=DNAJC13 PE=1 SV=5 - [DJC13_HUMAN]	3.92	1	5	5	19	0.758737	10	21.8246	254.252	6.7417
P20908	Collagen alpha-1(V) chain OS=Homo sapiens GN=COL5A1 PE=1 SV=3 - [CO5A1_HUMAN]	3.21	1	4	4	17	1.54948	10	18.689	183.447	5.05908
P02458	Collagen alpha-1(II) chain OS=Homo sapiens GN=COL2A1 PE=1 SV=3 - [CO2A1_HUMAN]	2.08	2	2	3	22	1.18093	10	22.7582	141.699	6.91748
P06899	Histone H2B type 1-J OS=Homo sapiens GN=HIST1H2BJ PE=1 SV=3 - [H2B1J_HUMAN]	57.94	5	2	9	270	2.28402	9	30.4732	13.8956	10.3159
P04259	Keratin, type II cytoskeletal 6B OS=Homo sapiens GN=KRT6B PE=1 SV=5 - [K2C6B_HUMAN]	51.77	1	3	34	278	1.2422	9	34.9496	60.0303	8.00146
Q9NZT1	Calmodulin-like protein 5 OS=Homo sapiens GN=CALML5 PE=1 SV=2 - [CALL5_HUMAN]	47.95	1	5	5	15	1.67002	9	41.0237	15.8828	4.43701
J3KMY5	Epididymal secretory protein E1 OS=Homo sapiens GN=NPC2 PE=4 SV=1 - [J3KMY5_HUMAN]	40.54	6	4	4	14	1.80415	9	35.4607	16.2193	7.6499
P30049	ATP synthase subunit delta, mitochondrial OS=Homo sapiens GN=ATP5D PE=1 SV=2 - [ATPD_HUMAN]	37.5	1	3	3	13	0.976761	9	12.0911	17.4792	5.49072
Q5VZR0	Golgi-associated plant pathogenesis-related protein 1 OS=Homo sapiens GN=GLIPR2 PE=2 SV=1 - [Q5VZR0_HUMAN]	37.5	2	3	3	17	0.972609	9	9.7249	14.2041	9.51025
E7EQG2	Eukaryotic initiation factor 4A-II OS=Homo sapiens GN=EIF4A2 PE=2 SV=1 - [E7EQG2_HUMAN]	36.19	3	4	12	57	1.73348	9	9.91296	41.2642	5.64307
O75223-3	Isoform 3 of Gamma-glutamylcyclotransferase OS=Homo sapiens GN=GGCT - [GGCT_HUMAN]	34.04	3	3	3	13	1.2018	9	17.182	10.4972	4.84326
K7ERP4	Glutathione peroxidase (Fragment) OS=Homo sapiens GN=GPX4 PE=3 SV=1 - [K7ERP4_HUMAN]	32.9	6	4	4	13	0.552954	9	23.6149	17.6178	7.7085
P61326	Protein mago nashi homolog OS=Homo sapiens GN=MAGOH PE=1 SV=1 - [MGN_HUMAN]	31.51	5	3	3	10	1.6329	9	32.3881	17.1528	6.11279
P46779	60S ribosomal protein L28 OS=Homo sapiens GN=RPL28 PE=1 SV=3 - [RL28_HUMAN]	31.39	1	5	5	16	1.21603	9	12.9126	15.7377	12.0151
H0YLA2	Signal recognition particle 14 kDa protein OS=Homo sapiens GN=SRP14 PE=2 SV=1 - [H0YLA2_HUMAN]	30.43	2	3	3	9	1.99199	9	108.148	13.0498	9.56885
K7ELA4	Chromobox protein homolog 1 OS=Homo sapiens GN=CBX1 PE=4 SV=1 - [K7ELA4_HUMAN]	29.71	4	3	4	55	1.28462	9	21.7311	15.971	5.021
P84157-2	Isoform 2 of Matrix-remodeling-associated protein 7 OS=Homo sapiens GN=MXRA7 - [MXRA7_HUMAN]	29.41	1	4	4	14	0.503303	9	26.4258	17.4824	4.14502
Q15005	Signal peptidase complex subunit 2 OS=Homo sapiens GN=SPCS2 PE=1 SV=3 - [SPCS2_HUMAN]	28.32	2	5	5	16	1.26158	9	8.67952	24.9867	8.47021
P21912	Succinate dehydrogenase [ubiquinone] iron-sulfur subunit, mitochondrial OS=Homo sapiens GN=SDHB PE=1 SV=3 - [DHSB_HUMAN]	27.5	1	7	7	11	0.776831	9	18.8832	31.6088	8.76318
B3KW71	Dihydropteridine reductase OS=Homo sapiens GN=QDPR PE=2 SV=1 - [B3KW71_HUMAN]	26.76	2	4	4	17	0.668777	9	20.2367	22.3935	9.11475
M0R3D6	60S ribosomal protein L18a (Fragment) OS=Homo sapiens GN=RPL18A PE=4 SV=1 - [M0R3D6_HUMAN]	26.24	4	4	4	15	1.12491	9	23.0161	16.7038	10.77
J3QS48	Mannose-P-dolichol utilization defect 1 protein OS=Homo sapiens GN=MPDU1 PE=4 SV=1 - [J3QS48_HUMAN]	24.75	9	3	3	14	0.685576	9	21.8758	10.9711	8.48486
P48739	Phosphatidylinositol transfer protein beta isoform OS=Homo sapiens GN=PITPNB PE=1 SV=2 - [PIPNB_HUMAN]	24.35	3	5	6	19	0.87158	9	20.3235	31.5199	6.87354
Q7L1Q6	Basic leucine zipper and W2 domain-containing protein 1 OS=Homo sapiens GN=BZW1 PE=1 SV=1 - [BZW1_HUMAN]	24.11	3	6	9	34	1.25852	9	37.8452	48.0127	5.92236
Q16762	Thiosulfate sulfurtransferase OS=Homo sapiens GN=TST PE=1 SV=4 - [THTR_HUMAN]	23.23	1	5	5	14	0.37156	9	16.0791	33.4078	7.25439
Q96DI7	U5 small nuclear ribonucleoprotein 40 kDa protein OS=Homo sapiens GN=SNRNP40 PE=1 SV=1 - [SNR40_HUMAN]	22.97	1	6	6	15	0.927793	9	13.3897	39.2857	8.104
P30536	Translocator protein OS=Homo sapiens GN=TSPO PE=1 SV=3 - [TSPOA_HUMAN]	21.89	1	3	3	9	0.533951	9	9.8145	18.8156	9.36377
B4DZP4	Cytoplasmic dynein 1 light intermediate chain 2 OS=Homo sapiens GN=DYNC1LI2 PE=2 SV=1 - [B4DZP4_HUMAN]	21.69	2	6	6	13	0.486735	9	23.2823	44.9768	6.13818
Q15691	Microtubule-associated protein RP/EB family member 1 OS=Homo sapiens GN=MAPRE1 PE=1 SV=3 - [MARE1_HUMAN]	21.27	1	4	4	15	1.10305	9	38.7609	29.9802	5.13525
F5H4L7	Vacuolar protein sorting-associated protein 26A OS=Homo sapiens GN=VPS26A PE=2 SV=1 - [F5H4L7_HUMAN]	19.03	2	4	4	15	0.753147	9	28.982	36.5639	6.88818
B4DUR9	Activator of 90 kDa heat shock protein ATPase homolog 1 OS=Homo sapiens GN=AHSA1 PE=2 SV=1 - [B4DUR9_HUMAN]	18.4	4	3	3	16	1.07658	9	25.3304	32.3193	5.71924
P13284	Gamma-interferon-inducible lysosomal thiol reductase OS=Homo sapiens GN=IFI30 PE=1 SV=3 - [GILT_HUMAN]	18.4	1	3	3	20	1.43838	9	106.317	27.945	4.88135
P28482	Mitogen-activated protein kinase 1 OS=Homo sapiens GN=MAPK1 PE=1 SV=3 - [MK01_HUMAN]	18.33	2	5	6	16	0.799361	9	29.648	41.3632	6.97607
H0Y3H6	Complement C2b fragment (Fragment) OS=Homo sapiens GN=C2 PE=2 SV=1 - [H0Y3H6_HUMAN]	18.25	4	2	8	25	0.786673	9	6.25519	58.8613	7.76709
P49585	Choline-phosphate cytidylyltransferase A OS=Homo sapiens GN=PCYT1A PE=1 SV=2 - [PCY1A_HUMAN]	17.98	2	4	4	13	1.09361	9	25.3886	41.7048	7.25439
Q16401-2	Isoform 2 of 26S proteasome non-ATPase regulatory subunit 5 OS=Homo sapiens GN=PSMD5 - [PSMD5_HUMAN]	17.35	2	7	7	13	1.03996	9	14.2734	51.2798	5.43994
C9JPE1	Mitochondrial carnitine/acylcarnitine carrier protein OS=Homo sapiens GN=SLC25A20 PE=2 SV=1 - [C9JPE1_HUMAN]	17.11	3	4	4	13	0.497042	9	41.6547	25.123	9.40771
P06730	Eukaryotic translation initiation factor 4E OS=Homo sapiens GN=EIF4E PE=1 SV=2 - [IF4E_HUMAN]	17.05	4	3	3	17	1.05527	9	17.3467	25.0815	6.15088
B4DDF4	Calponin-2 OS=Homo sapiens GN=CNN2 PE=2 SV=1 - [B4DDF4_HUMAN]	16.78	3	3	4	21	2.61301	9	31.2984	32.5956	6.97607
Q9Y624	Junctional adhesion molecule A OS=Homo sapiens GN=F11R PE=1 SV=1 - [JAM1_HUMAN]	16.05	2	4	4	15	0.61404	9	38.9988	32.5625	7.89893
P23368-2	Isoform 2 of NAD-dependent malic enzyme, mitochondrial OS=Homo sapiens GN=ME2 - [MAOM_HUMAN]	15.45	2	6	6	13	1.3199	9	10.8167	53.5517	8.54346
Q8N1G4	Leucine-rich repeat-containing protein 47 OS=Homo sapiens GN=LRRC47 PE=1 SV=1 - [LRC47_HUMAN]	14.58	1	7	7	14	1.37692	9	22.0514	63.4337	8.27979
B4DVY1	Eukaryotic translation initiation factor 3 subunit D OS=Homo sapiens GN=EIF3D PE=2 SV=1 - [B4DVY1_HUMAN]	14.23	2	5	5	15	0.938019	9	99.3234	58.1037	5.70654
O60832	H/ACA ribonucleoprotein complex subunit 4 OS=Homo sapiens GN=DKC1 PE=1 SV=3 - [DKC1_HUMAN]	13.81	1	4	4	16	1.12062	9	12.3765	57.6378	9.42236
Q9UBQ7	Glyoxylate reductase/hydroxypyruvate reductase OS=Homo sapiens GN=GRHPR PE=1 SV=1 - [GRHPR_HUMAN]	13.72	1	5	5	15	0.775499	9	33.875	35.6457	7.38623
Q92973-2	Isoform 2 of Transportin-1 OS=Homo sapiens GN=TNPO1 - [TNPO1_HUMAN]	13.71	2	6	10	22	0.948225	9	42.4988	101.244	4.95752
Q52LJ0	Protein FAM98B OS=Homo sapiens GN=FAM98B PE=1 SV=1 - [FA98B_HUMAN]	13.64	2	4	4	15	1.30628	9	41.6599	37.167	6.29053
P61221	ATP-binding cassette sub-family E member 1 OS=Homo sapiens GN=ABCE1 PE=1 SV=1 - [ABCE1_HUMAN]	13.52	2	6	6	14	1.49639	9	47.1156	67.271	8.33838
P50552	Vasodilator-stimulated phosphoprotein OS=Homo sapiens GN=VASP PE=1 SV=3 - [VASP_HUMAN]	13.42	1	5	5	15	1.37806	9	28.1089	39.8051	8.93896
B3KSY4	Coronin OS=Homo sapiens GN=CORO7 PE=2 SV=1 - [B3KSY4_HUMAN]	12.77	5	5	5	15	1.91178	9	17.7725	76.557	5.17334
B4DIU3	Protein-arginine deiminase type-2 OS=Homo sapiens GN=PADI2 PE=2 SV=1 - [B4DIU3_HUMAN]	12.75	2	5	5	17	1.74655	9	45.7238	61.8521	6.41748
Q9HB90	Ras-related GTP-binding protein C OS=Homo sapiens GN=RRAGC PE=1 SV=1 - [RRAGC_HUMAN]	12.53	1	5	5	15	0.507109	9	44.557	44.1958	5.09717
G8JLB2	Xaa-Pro aminopeptidase 1 OS=Homo sapiens GN=XPNPEP1 PE=2 SV=1 - [G8JLB2_HUMAN]	12.46	2	6	6	15	1.38341	9	27.4226	72.0614	6.02393
E7EPD0	Target of Myb protein 1 OS=Homo sapiens GN=TOM1 PE=2 SV=1 - [E7EPD0_HUMAN]	12.33	5	4	4	14	0.718599	9	39.445	49.5658	5.0083
O00592-2	Isoform 2 of Podocalyxin OS=Homo sapiens GN=PODXL - [PODXL_HUMAN]	12.17	4	5	5	12	0.69354	9	32.5125	55.3514	5.57959
Q9H307-2	Isoform 2 of Pinin OS=Homo sapiens GN=PNN - [PININ_HUMAN]	12.16	2	5	5	13	1.55135	9	23.8086	66.9652	6.31592
A8MVQ3	Cysteine--tRNA ligase, cytoplasmic OS=Homo sapiens GN=CARS PE=2 SV=1 - [A8MVQ3_HUMAN]	11.92	3	7	7	14	0.893746	9	7.92417	84.4189	6.3667
F5H5Y3	Signal recognition particle subunit SRP68 OS=Homo sapiens GN=SRP68 PE=2 SV=1 - [F5H5Y3_HUMAN]	11.79	3	4	4	15	1.0567	9	40.0045	60.2474	7.6499
Q96PK6	RNA-binding protein 14 OS=Homo sapiens GN=RBM14 PE=1 SV=2 - [RBM14_HUMAN]	11.51	1	6	6	12	1.16449	9	26.2202	69.4489	9.67139
P13798	Acylamino-acid-releasing enzyme OS=Homo sapiens GN=APEH PE=1 SV=4 - [ACPH_HUMAN]	11.07	2	6	6	17	0.729102	9	23.8985	81.1726	5.47803
Q93052	Lipoma-preferred partner OS=Homo sapiens GN=LPP PE=1 SV=1 - [LPP_HUMAN]	10.95	1	4	4	16	0.609251	9	39.0532	65.7038	7.37158
E7ENJ6	AP-1 complex subunit mu-1 OS=Homo sapiens GN=AP1M1 PE=2 SV=1 - [E7ENJ6_HUMAN]	10.54	3	3	3	15	0.782211	9	31.0122	42.6089	6.63916
O94925-3	Isoform 3 of Glutaminase kidney isoform, mitochondrial OS=Homo sapiens GN=GLS - [GLSK_HUMAN]	9.87	1	4	4	14	1.48529	9	48.8917	65.4179	7.88428
Q92947-2	Isoform Short of Glutaryl-CoA dehydrogenase, mitochondrial OS=Homo sapiens GN=GCDH - [GCDH_HUMAN]	9.81	2	4	4	13	1.0287	9	13.091	47.325	8.30908
O94875-9	Isoform 9 of Sorbin and SH3 domain-containing protein 2 OS=Homo sapiens GN=SORBS2 - [SRBS2_HUMAN]	9.78	9	4	5	17	0.553824	9	9.82162	71.642	9.48096
Q13620-3	Isoform 3 of Cullin-4B OS=Homo sapiens GN=CUL4B - [CUL4B_HUMAN]	9.76	4	7	7	15	1.70979	9	29.3198	83.9636	6.78564
Q96TA1-2	Isoform 2 of Niban-like protein 1 OS=Homo sapiens GN=FAM129B - [NIBL1_HUMAN]	9.55	2	5	5	15	1.24082	9	23.0214	82.6309	6.15088
P16278-3	Isoform 3 of Beta-galactosidase OS=Homo sapiens GN=GLB1 - [BGAL_HUMAN]	9.43	4	5	5	14	0.9267	9	46.8863	72.7045	6.25244
Q16186	Proteasomal ubiquitin receptor ADRM1 OS=Homo sapiens GN=ADRM1 PE=1 SV=2 - [ADRM1_HUMAN]	9.34	1	3	3	15	0.830079	9	31.7166	42.1268	5.07178
P55899	IgG receptor FcRn large subunit p51 OS=Homo sapiens GN=FCGRT PE=1 SV=1 - [FCGRN_HUMAN]	8.77	2	3	3	13	0.570831	9	22.9193	39.7183	6.53662
H7C3P4	Glucosamine (N-acetyl)-6-sulfatase (Sanfilippo disease IIID), isoform CRA_b OS=Homo sapiens GN=GNS PE=2 SV=1 - [H7C3P4_HUMAN]	8.67	4	4	4	16	0.879812	9	32.2555	56.3378	7.91357
Q96AY3	Peptidyl-prolyl cis-trans isomerase FKBP10 OS=Homo sapiens GN=FKBP10 PE=1 SV=1 - [FKB10_HUMAN]	8.59	1	4	4	14	1.1772	9	30.6669	64.2042	5.61768
Q14683	Structural maintenance of chromosomes protein 1A OS=Homo sapiens GN=SMC1A PE=1 SV=2 - [SMC1A_HUMAN]	8.52	1	7	8	19	1.29811	9	55.2006	143.144	7.63525
P12830	Cadherin-1 OS=Homo sapiens GN=CDH1 PE=1 SV=3 - [CADH1_HUMAN]	8.5	1	6	6	13	1.31108	9	19.2292	97.3959	4.729
Q03519	Antigen peptide transporter 2 OS=Homo sapiens GN=TAP2 PE=1 SV=1 - [TAP2_HUMAN]	8.31	4	5	5	14	1.54816	9	67.6399	75.6158	8.01611
K7EK35	Signal transducer and activator of transcription 5A OS=Homo sapiens GN=STAT5A PE=4 SV=1 - [K7EK35_HUMAN]	7.86	5	4	4	15	0.69601	9	10.8696	87.3077	6.55127
Q13492-3	Isoform 3 of Phosphatidylinositol-binding clathrin assembly protein OS=Homo sapiens GN=PICALM - [PICAL_HUMAN]	7.54	4	4	4	15	0.832101	9	20.3489	66.3508	8.80713
R4GNH8	Cullin-2 OS=Homo sapiens GN=CUL2 PE=4 SV=1 - [R4GNH8_HUMAN]	6.69	4	4	4	13	0.835954	9	7.54638	80.2654	7.38623
Q8TCJ2	Dolichyl-diphosphooligosaccharide--protein glycosyltransferase subunit STT3B OS=Homo sapiens GN=STT3B PE=1 SV=1 - [STT3B_HUMAN]	6.42	1	5	6	16	0.998277	9	11.9533	93.6137	8.90967
O00339-3	Isoform 3 of Matrilin-2 OS=Homo sapiens GN=MATN2 - [MATN2_HUMAN]	5.79	4	4	4	14	0.497769	9	32.9117	102.165	6.18896
C9JVY5	A-kinase anchor protein 2 (Fragment) OS=Homo sapiens GN=AKAP2 PE=2 SV=1 - [C9JVY5_HUMAN]	5.53	6	4	4	13	0.501076	9	14.3963	85.231	4.95752
Q92797	Symplekin OS=Homo sapiens GN=SYMPK PE=1 SV=2 - [SYMPK_HUMAN]	5.42	1	5	6	19	0.855577	9	21.2521	141.059	6.12549
Q9BVC6	Transmembrane protein 109 OS=Homo sapiens GN=TMEM109 PE=1 SV=1 - [TM109_HUMAN]	5.35	1	2	2	17	0.837207	9	8.79445	26.1936	10.4771
Q92626	Peroxidasin homolog OS=Homo sapiens GN=PXDN PE=1 SV=2 - [PXDN_HUMAN]	5	1	5	5	18	0.692785	9	9.59861	165.17	7.1665
G3V198	Nuclear pore complex protein Nup160 OS=Homo sapiens GN=NUP160 PE=2 SV=1 - [G3V198_HUMAN]	4.94	2	4	4	17	0.778312	9	23.0257	140.198	5.45264
I3L1L3	Myb-binding protein 1A (Fragment) OS=Homo sapiens GN=MYBBP1A PE=4 SV=1 - [I3L1L3_HUMAN]	4.71	3	4	5	16	1.03914	9	13.8409	140.154	9.26123
P05997	Collagen alpha-2(V) chain OS=Homo sapiens GN=COL5A2 PE=1 SV=3 - [CO5A2_HUMAN]	4.07	1	4	4	9	1.38458	9	19.6691	144.821	6.45557
Q7L014	Probable ATP-dependent RNA helicase DDX46 OS=Homo sapiens GN=DDX46 PE=1 SV=2 - [DDX46_HUMAN]	4.07	1	4	4	15	1.59178	9	41.2991	117.29	9.29053
Q9UQ35-2	Isoform 2 of Serine/arginine repetitive matrix protein 2 OS=Homo sapiens GN=SRRM2 - [SRRM2_HUMAN]	2.87	2	4	4	9	1.49257	9	35.8425	256.494	12.0151
Q13404-8	Isoform 6 of Ubiquitin-conjugating enzyme E2 variant 1 OS=Homo sapiens GN=UBE2V1 - [UB2V1_HUMAN]	42.86	6	4	4	9	1.10207	8	5.98351	11.7579	5.51611
P62873	Guanine nucleotide-binding protein G(I)/G(S)/G(T) subunit beta-1 OS=Homo sapiens GN=GNB1 PE=1 SV=3 - [GBB1_HUMAN]	42.65	1	4	10	59	0.434032	8	29.3922	37.353	5.99854
Q9BY32	Inosine triphosphate pyrophosphatase OS=Homo sapiens GN=ITPA PE=1 SV=2 - [ITPA_HUMAN]	40.72	2	5	5	11	1.56409	8	16.7027	21.4319	5.65576
G5E972	Thymopentin OS=Homo sapiens GN=TMPO PE=2 SV=1 - [G5E972_HUMAN]	39.86	2	3	11	53	0.964093	8	45.1157	46.2782	9.02686
O75380	NADH dehydrogenase [ubiquinone] iron-sulfur protein 6, mitochondrial OS=Homo sapiens GN=NDUFS6 PE=1 SV=1 - [NDUS6_HUMAN]	38.71	2	3	3	14	1.02602	8	38.2533	13.7028	8.27979
P61981	14-3-3 protein gamma OS=Homo sapiens GN=YWHAG PE=1 SV=2 - [1433G_HUMAN]	36.44	1	3	9	69	0.541091	8	17.7341	28.2849	4.89404
Q9UFN0	Protein NipSnap homolog 3A OS=Homo sapiens GN=NIPSNAP3A PE=1 SV=2 - [NPS3A_HUMAN]	36.03	1	6	6	12	0.885969	8	24.7575	28.4485	9.15869
O43447	Peptidyl-prolyl cis-trans isomerase H OS=Homo sapiens GN=PPIH PE=1 SV=1 - [PPIH_HUMAN]	35.59	3	4	5	12	1.14549	8	24.0283	19.1956	8.07471
P00492	Hypoxanthine-guanine phosphoribosyltransferase OS=Homo sapiens GN=HPRT1 PE=1 SV=2 - [HPRT_HUMAN]	33.49	1	6	6	12	1.08343	8	20.2877	24.5636	6.68311
P61626	Lysozyme C OS=Homo sapiens GN=LYZ PE=1 SV=1 - [LYSC_HUMAN]	33.11	2	5	5	11	1.73453	8	57.0349	16.5263	9.15869
P81605	Dermcidin OS=Homo sapiens GN=DCD PE=1 SV=2 - [DCD_HUMAN]	32.73	1	4	4	12	0.66887	8	11.5125	11.2768	6.53662
B1ALA9	Ribose-phosphate pyrophosphokinase 1 OS=Homo sapiens GN=PRPS1 PE=2 SV=1 - [B1ALA9_HUMAN]	30.28	3	5	5	15	0.86547	8	27.1492	24.0685	7.69385
P01743	Ig heavy chain V-I region HG3 OS=Homo sapiens PE=4 SV=1 - [HV102_HUMAN]	28.21	1	2	3	15	1.69902	8	79.1064	12.9373	8.92432
P14406	Cytochrome c oxidase subunit 7A2, mitochondrial OS=Homo sapiens GN=COX7A2 PE=1 SV=1 - [CX7A2_HUMAN]	27.71	4	2	2	15	1.10419	8	21.4668	9.39011	9.75928
K7ERI7	60S ribosomal protein L22 OS=Homo sapiens GN=RPL22 PE=4 SV=1 - [K7ERI7_HUMAN]	27.37	2	2	2	9	1.81842	8	6.62747	11.1617	6.80029
P40429	60S ribosomal protein L13a OS=Homo sapiens GN=RPL13A PE=1 SV=2 - [RL13A_HUMAN]	27.09	2	6	7	10	0.902859	8	10.0058	23.5624	10.9312
K7EKE5	Tubulin gamma-1 chain OS=Homo sapiens GN=TUBG1 PE=4 SV=1 - [K7EKE5_HUMAN]	26.67	4	2	2	15	0.800887	8	11.8767	15.1633	4.51318
Q5VVC9	60S ribosomal protein L11 (Fragment) OS=Homo sapiens GN=RPL11 PE=2 SV=1 - [Q5VVC9_HUMAN]	25.95	4	3	3	11	1.5421	8	17.8936	14.9138	8.86572
R4GN98	Protein S100-A6 (Fragment) OS=Homo sapiens GN=S100A6 PE=4 SV=1 - [R4GN98_HUMAN]	25.88	2	3	3	11	0.853188	8	10.351	9.67506	5.45264
B7Z6M1	Plastin-3 OS=Homo sapiens GN=PLS3 PE=2 SV=1 - [B7Z6M1_HUMAN]	24.62	4	6	12	56	0.60511	8	13.1947	65.5908	6.30322
Q13151	Heterogeneous nuclear ribonucleoprotein A0 OS=Homo sapiens GN=HNRNPA0 PE=1 SV=1 - [ROA0_HUMAN]	24.59	1	4	5	32	1.17186	8	12.0531	30.8218	9.29053
Q14914-2	Isoform 2 of Prostaglandin reductase 1 OS=Homo sapiens GN=PTGR1 - [PTGR1_HUMAN]	23.59	2	5	5	15	0.791006	8	31.5479	32.8742	7.1958
B4DWT1	Serine/arginine-rich-splicing factor 11 OS=Homo sapiens GN=SRSF11 PE=2 SV=1 - [B4DWT1_HUMAN]	22.66	5	2	2	10	1.87139	8	58.1245	13.1267	6.27783
B1AKG0	Complement factor H-related protein 1 OS=Homo sapiens GN=CFHR1 PE=2 SV=1 - [B1AKG0_HUMAN]	19.93	2	3	5	37	0.971288	8	23.4019	30.8379	7.81104
O14818	Proteasome subunit alpha type-7 OS=Homo sapiens GN=PSMA7 PE=1 SV=1 - [PSA7_HUMAN]	19.76	3	3	3	13	0.869606	8	23.6618	27.8696	8.45557
Q9H1E3-2	Isoform 2 of Nuclear ubiquitous casein and cyclin-dependent kinase substrate 1 OS=Homo sapiens GN=NUCKS1 - [NUCKS_HUMAN]	19.7	2	4	4	11	1.52688	8	22.606	22.7618	4.93213
O75821	Eukaryotic translation initiation factor 3 subunit G OS=Homo sapiens GN=EIF3G PE=1 SV=2 - [EIF3G_HUMAN]	19.69	1	5	5	14	1.51819	8	25.3556	35.5889	6.12549
K7EQA9	Hsp90 co-chaperone Cdc37 (Fragment) OS=Homo sapiens GN=CDC37 PE=4 SV=1 - [K7EQA9_HUMAN]	19.13	2	3	3	13	1.23548	8	12.9642	27.4175	5.18604
H0Y4R1	Inosine-5'-monophosphate dehydrogenase 2 (Fragment) OS=Homo sapiens GN=IMPDH2 PE=3 SV=1 - [H0Y4R1_HUMAN]	18.94	2	6	6	14	1.17034	8	48.9896	51.0352	8.17725
O75569-3	Isoform 3 of Interferon-inducible double stranded RNA-dependent protein kinase activator A OS=Homo sapiens GN=PRKRA - [PRKRA_HUMAN]	18.4	3	3	3	14	0.83874	8	58.9963	31.6152	8.42627
Q14696	LDLR chaperone MESD OS=Homo sapiens GN=MESDC2 PE=1 SV=2 - [MESD_HUMAN]	18.38	1	3	3	11	1.25846	8	26.9007	26.0603	7.78174
Q9Y2V2	Calcium-regulated heat stable protein 1 OS=Homo sapiens GN=CARHSP1 PE=1 SV=2 - [CHSP1_HUMAN]	18.37	1	2	2	6	0.907497	8	24.042	15.882	8.20654
P14550	Alcohol dehydrogenase [NADP(+)] OS=Homo sapiens GN=AKR1A1 PE=1 SV=3 - [AK1A1_HUMAN]	18.15	1	4	5	16	1.2266	8	17.0131	36.5499	6.78564
Q16795	NADH dehydrogenase [ubiquinone] 1 alpha subcomplex subunit 9, mitochondrial OS=Homo sapiens GN=NDUFA9 PE=1 SV=2 - [NDUA9_HUMAN]	18.04	1	5	5	14	0.648894	8	7.12235	42.4826	9.80322
Q9UMS4	Pre-mRNA-processing factor 19 OS=Homo sapiens GN=PRPF19 PE=1 SV=1 - [PRP19_HUMAN]	17.46	2	5	5	11	1.46497	8	66.4273	55.1463	6.60986
C9JXB8	60S ribosomal protein L24 OS=Homo sapiens GN=RPL24 PE=2 SV=1 - [C9JXB8_HUMAN]	17.36	3	2	2	13	1.33142	8	14.9547	14.3598	11.312
Q6MZV4	Protein NOXP20 OS=Homo sapiens GN=DKFZp686F20250 PE=2 SV=1 - [Q6MZV4_HUMAN]	16.85	2	4	4	13	0.766222	8	14.4347	39.9674	4.98291
P20742-2	Isoform 2 of Pregnancy zone protein OS=Homo sapiens GN=PZP - [PZP_HUMAN]	16.17	2	6	16	78	0.526466	8	39.1241	140.279	6.29053
P59665	Neutrophil defensin 1 OS=Homo sapiens GN=DEFA1 PE=1 SV=1 - [DEF1_HUMAN]	15.96	2	2	2	8	1.26168	8	30.2024	10.1942	6.99072
E7EU96	Casein kinase II subunit alpha OS=Homo sapiens GN=CSNK2A1 PE=2 SV=1 - [E7EU96_HUMAN]	15.84	2	4	4	13	0.898727	8	14.7144	45.2819	7.94287
P23786	Carnitine O-palmitoyltransferase 2, mitochondrial OS=Homo sapiens GN=CPT2 PE=1 SV=2 - [CPT2_HUMAN]	15.65	1	6	6	11	1.02455	8	27.9575	73.7304	8.17725
Q13596-2	Isoform 1A of Sorting nexin-1 OS=Homo sapiens GN=SNX1 - [SNX1_HUMAN]	15.1	3	4	7	24	0.623266	8	20.4374	51.7805	5.64307
O75781-2	Isoform 2 of Paralemmin-1 OS=Homo sapiens GN=PALM - [PALM_HUMAN]	14.87	2	5	5	13	0.621468	8	152.638	37.1345	4.97021
P36551	Coproporphyrinogen-III oxidase, mitochondrial OS=Homo sapiens GN=CPOX PE=1 SV=3 - [HEM6_HUMAN]	14.32	1	5	5	13	1.13542	8	16.7888	50.12	8.25049
P09486	SPARC OS=Homo sapiens GN=SPARC PE=1 SV=1 - [SPRC_HUMAN]	14.19	1	3	3	12	0.474099	8	33.3937	34.6097	4.84326
Q86W42-3	Isoform 3 of THO complex subunit 6 homolog OS=Homo sapiens GN=THOC6 - [THOC6_HUMAN]	13.85	2	3	3	12	0.713501	8	30.2606	32.8696	7.23975
P22792	Carboxypeptidase N subunit 2 OS=Homo sapiens GN=CPN2 PE=1 SV=3 - [CPN2_HUMAN]	13.76	1	5	5	11	0.776815	8	50.304	60.5181	5.98584
E9PMV2	HLA class II histocompatibility antigen, DQ alpha 1 chain (Fragment) OS=Homo sapiens GN=HLA-DQA1 PE=2 SV=1 - [E9PMV2_HUMAN]	13.55	1	2	2	8	1.86968	8	23.9088	23.6586	4.98291
Q96CV9-3	Isoform 3 of Optineurin OS=Homo sapiens GN=OPTN - [OPTN_HUMAN]	13.46	3	5	5	13	0.909681	8	19.3301	59.5222	5.30029
P07357	Complement component C8 alpha chain OS=Homo sapiens GN=C8A PE=1 SV=2 - [CO8A_HUMAN]	13.01	1	4	4	16	0.855446	8	13.5987	65.121	6.46826
O00625	Pirin OS=Homo sapiens GN=PIR PE=1 SV=1 - [PIR_HUMAN]	12.76	1	3	3	15	0.511717	8	38.8133	32.0933	6.91748
Q96CW1-2	Isoform 2 of AP-2 complex subunit mu OS=Homo sapiens GN=AP2M1 - [AP2M1_HUMAN]	12.7	3	5	5	14	0.707801	8	23.4453	49.3579	9.53955
P48556	26S proteasome non-ATPase regulatory subunit 8 OS=Homo sapiens GN=PSMD8 PE=1 SV=2 - [PSMD8_HUMAN]	12.29	3	3	4	16	0.880236	8	8.32565	39.5868	9.70068
P68402	Platelet-activating factor acetylhydrolase IB subunit beta OS=Homo sapiens GN=PAFAH1B2 PE=1 SV=1 - [PA1B2_HUMAN]	12.23	1	2	2	14	1.15264	8	14.6585	25.5531	5.92236
Q8N8S7-2	Isoform 2 of Protein enabled homolog OS=Homo sapiens GN=ENAH - [ENAH_HUMAN]	12.11	2	5	5	8	0.880391	8	33.2164	63.8856	6.43018
P19623	Spermidine synthase OS=Homo sapiens GN=SRM PE=1 SV=1 - [SPEE_HUMAN]	11.92	1	3	3	12	1.77043	8	37.8588	33.8027	5.49072
Q9Y305-3	Isoform 3 of Acyl-coenzyme A thioesterase 9, mitochondrial OS=Homo sapiens GN=ACOT9 - [ACOT9_HUMAN]	11.87	4	4	4	12	0.726817	8	10.1769	43.1789	7.07861
P40123	Adenylyl cyclase-associated protein 2 OS=Homo sapiens GN=CAP2 PE=1 SV=1 - [CAP2_HUMAN]	11.74	1	3	5	24	0.319194	8	23.4578	52.7908	6.3667
O76094	Signal recognition particle subunit SRP72 OS=Homo sapiens GN=SRP72 PE=1 SV=3 - [SRP72_HUMAN]	11.62	1	6	6	13	1.20552	8	54.2074	74.56	9.26123
O00429-4	Isoform 3 of Dynamin-1-like protein OS=Homo sapiens GN=DNM1L - [DNM1L_HUMAN]	11.44	9	5	5	12	0.790845	8	57.3281	78.0512	6.81494
E9PC15	Acylglycerol kinase, mitochondrial OS=Homo sapiens GN=AGK PE=2 SV=1 - [E9PC15_HUMAN]	11.42	2	4	4	11	0.969558	8	23.1584	43.7696	6.34131
Q9UKU9	Angiopoietin-related protein 2 OS=Homo sapiens GN=ANGPTL2 PE=2 SV=1 - [ANGL2_HUMAN]	11.36	1	4	4	13	0.55748	8	12.982	57.0684	7.53271
E9PDM8	Protein transport protein Sec24D OS=Homo sapiens GN=SEC24D PE=2 SV=1 - [E9PDM8_HUMAN]	11.01	4	5	5	13	1.53852	8	13.692	74.9048	6.52197
Q96HE7	ERO1-like protein alpha OS=Homo sapiens GN=ERO1L PE=1 SV=2 - [ERO1A_HUMAN]	10.47	1	4	4	12	1.13969	8	34.2136	54.3581	5.68115
Q8N766-4	Isoform 4 of ER membrane protein complex subunit 1 OS=Homo sapiens GN=EMC1 - [EMC1_HUMAN]	10.3	4	7	7	12	0.730971	8	30.7816	109.352	7.92822
P25205	DNA replication licensing factor MCM3 OS=Homo sapiens GN=MCM3 PE=1 SV=3 - [MCM3_HUMAN]	10.27	2	6	6	16	0.955009	8	24.6398	90.924	5.77002
Q6NXG1-2	Isoform 2 of Epithelial splicing regulatory protein 1 OS=Homo sapiens GN=ESRP1 - [ESRP1_HUMAN]	10.2	5	4	4	12	1.2883	8	36.5297	67.6212	6.75635
Q13425	Beta-2-syntrophin OS=Homo sapiens GN=SNTB2 PE=1 SV=1 - [SNTB2_HUMAN]	10.19	1	5	5	13	0.499379	8	41.3426	57.913	8.82178
B4DS13	Eukaryotic translation initiation factor 4B OS=Homo sapiens GN=EIF4B PE=2 SV=1 - [B4DS13_HUMAN]	10.14	3	6	6	16	1.43653	8	37.4453	64.7671	6.12549
E9PHF7	Methylcrotonoyl-CoA carboxylase subunit alpha, mitochondrial OS=Homo sapiens GN=MCCC1 PE=2 SV=1 - [E9PHF7_HUMAN]	10.06	3	4	5	14	0.762319	8	19.0086	68.2886	6.80029
O15400-2	Isoform 2 of Syntaxin-7 OS=Homo sapiens GN=STX7 - [STX7_HUMAN]	10.04	2	2	2	13	0.737293	8	20.5107	27.3837	5.12256
P50897	Palmitoyl-protein thioesterase 1 OS=Homo sapiens GN=PPT1 PE=1 SV=1 - [PPT1_HUMAN]	9.48	1	2	2	8	1.02802	8	23.6493	34.1713	6.52197
G3V1R4	NOL1/NOP2/Sun domain family, member 2, isoform CRA_b OS=Homo sapiens GN=NSUN2 PE=2 SV=1 - [G3V1R4_HUMAN]	9.04	3	3	3	14	2.34358	8	34.4748	59.346	6.55127
Q5JRX3	Presequence protease, mitochondrial OS=Homo sapiens GN=PITRM1 PE=1 SV=3 - [PREP_HUMAN]	8.1	2	6	6	11	1.03926	8	11.2098	117.338	6.91748
Q16647	Prostacyclin synthase OS=Homo sapiens GN=PTGIS PE=1 SV=1 - [PTGIS_HUMAN]	8	1	3	3	13	0.667427	8	15.3159	57.0678	7.31299
B4DUE3	Myosin light chain kinase, smooth muscle OS=Homo sapiens GN=MYLK PE=2 SV=1 - [B4DUE3_HUMAN]	7.84	6	6	6	11	0.984975	8	13.3288	80.3588	5.05908
Q06124-3	Isoform 3 of Tyrosine-protein phosphatase non-receptor type 11 OS=Homo sapiens GN=PTPN11 - [PTN11_HUMAN]	7.61	3	3	3	12	0.502834	8	28.2829	52.7945	7.44482
O75339	Cartilage intermediate layer protein 1 OS=Homo sapiens GN=CILP PE=1 SV=4 - [CILP1_HUMAN]	7.09	1	6	6	12	1.25461	8	26.9389	132.48	8.41162
Q96JJ7	Protein disulfide-isomerase TMX3 OS=Homo sapiens GN=TMX3 PE=1 SV=2 - [TMX3_HUMAN]	7.05	1	3	3	14	0.599438	8	17.3529	51.8389	4.90674
Q96LD4	Tripartite motif-containing protein 47 OS=Homo sapiens GN=TRIM47 PE=1 SV=2 - [TRI47_HUMAN]	7.05	1	4	4	13	0.738644	8	12.5431	69.4879	6.44287
E9PEP6	Protein kinase C-binding protein NELL1 OS=Homo sapiens GN=NRP1 PE=2 SV=2 - [E9PEP6_HUMAN]	6.95	2	4	4	15	0.563818	8	17.7868	101.233	5.99854
P10619	Lysosomal protective protein OS=Homo sapiens GN=CTSA PE=1 SV=2 - [PPGB_HUMAN]	6.25	1	3	3	14	1.28804	8	42.7712	54.4311	6.60986
Q9Y6W5	Wiskott-Aldrich syndrome protein family member 2 OS=Homo sapiens GN=WASF2 PE=1 SV=3 - [WASF2_HUMAN]	6.02	1	3	3	16	1.3514	8	13.9785	54.2504	5.52881
P03952	Plasma kallikrein OS=Homo sapiens GN=KLKB1 PE=1 SV=1 - [KLKB1_HUMAN]	5.96	2	3	3	12	0.542577	8	29.124	71.3228	8.22119
Q9Y6K5	2'-5'-oligoadenylate synthase 3 OS=Homo sapiens GN=OAS3 PE=1 SV=3 - [OAS3_HUMAN]	5.52	1	6	6	10	1.15415	8	6.26415	121.093	8.39697
P14735	Insulin-degrading enzyme OS=Homo sapiens GN=IDE PE=1 SV=4 - [IDE_HUMAN]	5.2	1	4	4	11	0.795197	8	21.0666	117.893	6.60986
Q9UBG0	C-type mannose receptor 2 OS=Homo sapiens GN=MRC2 PE=1 SV=2 - [MRC2_HUMAN]	4.94	1	5	5	14	1.05856	8	8.32001	166.568	5.8335
P49790	Nuclear pore complex protein Nup153 OS=Homo sapiens GN=NUP153 PE=1 SV=2 - [NU153_HUMAN]	4.61	2	4	4	13	1.08616	8	12.8025	153.843	8.73389
Q9UM54-5	Isoform 5 of Unconventional myosin-VI OS=Homo sapiens GN=MYO6 - [MYO6_HUMAN]	3.67	7	4	4	13	0.720638	8	7.23037	144.95	8.55811
E7ESU4	N-acetyltransferase 10 OS=Homo sapiens GN=NAT10 PE=2 SV=1 - [E7ESU4_HUMAN]	3.57	2	2	2	13	0.994472	8	35.9315	107.229	6.99072
Q5VYK3	Proteasome-associated protein ECM29 homolog OS=Homo sapiens GN=ECM29 PE=1 SV=2 - [ECM29_HUMAN]	3.14	2	5	5	11	0.95257	8	13.1751	204.16	7.12256
O60264	SWI/SNF-related matrix-associated actin-dependent regulator of chromatin subfamily A member 5 OS=Homo sapiens GN=SMARCA5 PE=1 SV=1 - [SMCA5_HUMAN]	3.04	1	3	3	14	1.12225	8	17.3215	121.828	8.08936
J3KP29	Nuclear pore complex protein Nup98-Nup96 OS=Homo sapiens GN=NUP98 PE=4 SV=1 - [J3KP29_HUMAN]	1.59	5	2	2	16	0.905157	8	83.2739	177.29	6.45557
K7ELV6	Cold-inducible RNA-binding protein (Fragment) OS=Homo sapiens GN=CIRBP PE=4 SV=1 - [K7ELV6_HUMAN]	65.71	11	3	3	14	1.6555	7	38.0543	7.78274	4.71631
E9PES6	High mobility group protein B3 (Fragment) OS=Homo sapiens GN=HMGB3 PE=2 SV=1 - [E9PES6_HUMAN]	54.9	4	4	7	22	1.1775	7	11.6499	17.511	9.78857
P49006	MARCKS-related protein OS=Homo sapiens GN=MARCKSL1 PE=1 SV=2 - [MRP_HUMAN]	52.82	1	5	5	13	1.63354	7	83.1644	19.5172	4.66553
Q9H0U4	Ras-related protein Rab-1B OS=Homo sapiens GN=RAB1B PE=1 SV=1 - [RAB1B_HUMAN]	52.24	1	1	9	95	0.684734	7	10.132	22.1572	5.73193
J3QLI9	Small nuclear ribonucleoprotein Sm D2 OS=Homo sapiens GN=SNRPD1 PE=4 SV=1 - [J3QLI9_HUMAN]	44	2	2	2	7	1.06652	7	29.1437	8.38771	11.8394
Q05682-5	Isoform 5 of Caldesmon OS=Homo sapiens GN=CALD1 - [CALD1_HUMAN]	38.35	3	3	23	89	1.09717	7	16.7829	61.1762	6.7124
P42677	40S ribosomal protein S27 OS=Homo sapiens GN=RPS27 PE=1 SV=3 - [RS27_HUMAN]	38.1	2	3	3	11	1.38713	7	36.5327	9.45484	9.45166
P21964-2	Isoform Soluble of Catechol O-methyltransferase OS=Homo sapiens GN=COMT - [COMT_HUMAN]	34.84	2	5	5	10	0.820284	7	58.5801	24.4334	5.32568
Q9H9B4	Sideroflexin-1 OS=Homo sapiens GN=SFXN1 PE=1 SV=4 - [SFXN1_HUMAN]	34.47	1	5	6	13	1.38539	7	31.8927	35.5963	9.0708
P10319	HLA class I histocompatibility antigen, B-58 alpha chain OS=Homo sapiens GN=HLA-B PE=1 SV=1 - [1B58_HUMAN]	33.15	3	3	9	43	1.11826	7	25.6109	40.312	6.30322
A9R9N8	HLA class I histocompatibility antigen, A-68 alpha chain OS=Homo sapiens GN=HLA-A PE=2 SV=1 - [A9R9N8_HUMAN]	32.11	4	3	8	34	1.27358	7	38.0374	34.2668	6.7124
Q9BX68	Histidine triad nucleotide-binding protein 2, mitochondrial OS=Homo sapiens GN=HINT2 PE=1 SV=1 - [HINT2_HUMAN]	31.9	1	3	3	10	0.890701	7	49.2489	17.1512	9.15869
P01034	Cystatin-C OS=Homo sapiens GN=CST3 PE=1 SV=1 - [CYTC_HUMAN]	30.82	1	3	3	14	1.01488	7	8.12195	15.7891	8.74854
P80748	Ig lambda chain V-III region LOI OS=Homo sapiens PE=1 SV=1 - [LV302_HUMAN]	29.73	1	3	3	13	1.75373	7	79.8207	11.9278	5.08447
H0YF31	Nicotinate phosphoribosyltransferase (Fragment) OS=Homo sapiens GN=NAPRT1 PE=4 SV=1 - [H0YF31_HUMAN]	29.45	7	3	3	12	0.916744	7	29.8918	17.5812	6.11279
P49720	Proteasome subunit beta type-3 OS=Homo sapiens GN=PSMB3 PE=1 SV=2 - [PSB3_HUMAN]	28.78	2	4	4	13	1.16786	7	9.02044	22.9335	6.55127
P61353	60S ribosomal protein L27 OS=Homo sapiens GN=RPL27 PE=1 SV=2 - [RL27_HUMAN]	28.68	2	3	3	11	1.29737	7	3.12967	15.7877	10.5649
E9PQS1	Ester hydrolase C11orf54 (Fragment) OS=Homo sapiens GN=C11orf54 PE=2 SV=1 - [E9PQS1_HUMAN]	28.45	3	4	4	11	1.39644	7	27.9247	26.3165	8.08936
O75964	ATP synthase subunit g, mitochondrial OS=Homo sapiens GN=ATP5L PE=1 SV=3 - [ATP5L_HUMAN]	28.16	2	3	3	9	0.767044	7	27.0703	11.4212	9.64209
Q6P1X6	UPF0598 protein C8orf82 OS=Homo sapiens GN=C8orf82 PE=1 SV=2 - [CH082_HUMAN]	27.31	2	4	4	12	0.727616	7	35.08	23.8741	9.14404
D6RDU5	Septin-11 (Fragment) OS=Homo sapiens GN=SEPT11 PE=2 SV=1 - [D6RDU5_HUMAN]	26.88	5	3	8	43	0.69676	7	22.2884	43.0859	6.30322
P50402	Emerin OS=Homo sapiens GN=EMD PE=1 SV=1 - [EMD_HUMAN]	25.59	2	4	4	9	0.862932	7	17.9162	28.9759	5.50342
Q86WA6-2	Isoform 2 of Valacyclovir hydrolase OS=Homo sapiens GN=BPHL - [BPHL_HUMAN]	25.55	2	6	6	11	0.535223	7	41.083	31.0869	8.49951
H3BU16	Hematological and neurological-expressed 1-like protein (Fragment) OS=Homo sapiens GN=HN1L PE=2 SV=1 - [H3BU16_HUMAN]	25.15	5	3	3	13	1.44794	7	24.0478	17.5928	9.08545
B4DJP7	Small nuclear ribonucleoprotein Sm D3 OS=Homo sapiens GN=SNRPD3 PE=2 SV=1 - [B4DJP7_HUMAN]	25	2	2	2	7	1.69969	7	11.89	13.2829	8.90967
Q96DG6	Carboxymethylenebutenolidase homolog OS=Homo sapiens GN=CMBL PE=1 SV=1 - [CMBL_HUMAN]	24.08	1	4	4	14	0.528906	7	40.725	28.0302	7.18115
K7EJ78	40S ribosomal protein S15 (Fragment) OS=Homo sapiens GN=RPS15 PE=3 SV=1 - [K7EJ78_HUMAN]	24.03	5	2	2	7	1.42971	7	36.2723	14.7288	10.2427
Q01081-4	Isoform 4 of Splicing factor U2AF 35 kDa subunit OS=Homo sapiens GN=U2AF1 - [U2AF1_HUMAN]	23.95	3	3	3	12	1.33985	7	15.0733	19.7025	9.05615
Q00577	Transcriptional activator protein Pur-alpha OS=Homo sapiens GN=PURA PE=1 SV=2 - [PURA_HUMAN]	23.91	1	5	6	12	0.6406	7	46.378	34.8894	6.44287
O00148	ATP-dependent RNA helicase DDX39A OS=Homo sapiens GN=DDX39A PE=1 SV=2 - [DX39A_HUMAN]	23.65	1	3	11	62	1.84565	7	58.9368	49.098	5.68115
P05204	Non-histone chromosomal protein HMG-17 OS=Homo sapiens GN=HMGN2 PE=1 SV=3 - [HMGN2_HUMAN]	22.22	1	2	2	7	1.33526	7	12.3031	9.38706	9.99365
Q5JV98	Serine/threonine-protein kinase 24 12 kDa subunit (Fragment) OS=Homo sapiens GN=STK24 PE=2 SV=1 - [Q5JV98_HUMAN]	22.01	5	3	3	7	1.25654	7	48.6475	23.1127	5.89697
Q9Y3U8	60S ribosomal protein L36 OS=Homo sapiens GN=RPL36 PE=1 SV=3 - [RL36_HUMAN]	21.9	1	3	3	6	1.34578	7	28.825	12.2459	11.5903
H0YJH9	Polyadenylate-binding protein 2 (Fragment) OS=Homo sapiens GN=PABPN1 PE=4 SV=1 - [H0YJH9_HUMAN]	21.88	6	2	2	10	2.1526	7	12.8088	11.0747	11.2681
F5GXV3	Folate receptor beta (Fragment) OS=Homo sapiens GN=FOLR2 PE=2 SV=1 - [F5GXV3_HUMAN]	21.3	7	4	4	11	0.851448	7	15.2511	19.8972	7.35693
O95571	Persulfide dioxygenase ETHE1, mitochondrial OS=Homo sapiens GN=ETHE1 PE=1 SV=2 - [ETHE1_HUMAN]	20.87	2	4	4	12	1.21081	7	22.5945	27.8551	6.82959
Q9HCC0-2	Isoform 2 of Methylcrotonoyl-CoA carboxylase beta chain, mitochondrial OS=Homo sapiens GN=MCCC2 - [MCCB_HUMAN]	20.38	2	6	6	13	0.648985	7	14.0693	57.4824	7.7085
P31689	DnaJ homolog subfamily A member 1 OS=Homo sapiens GN=DNAJA1 PE=1 SV=2 - [DNJA1_HUMAN]	19.14	1	6	6	18	1.17546	7	11.4413	44.8395	7.07861
P20618	Proteasome subunit beta type-1 OS=Homo sapiens GN=PSMB1 PE=1 SV=2 - [PSB1_HUMAN]	19.09	1	3	3	17	1.19307	7	11.0086	26.4724	8.1333
P55001-3	Isoform B of Microfibrillar-associated protein 2 OS=Homo sapiens GN=MFAP2 - [MFAP2_HUMAN]	18.95	3	2	2	14	1.25308	7	31.2695	17.4322	5.14795
Q92804-2	Isoform Short of TATA-binding protein-associated factor 2N OS=Homo sapiens GN=TAF15 - [RBP56_HUMAN]	18.17	2	3	6	35	1.45632	7	8.86489	61.521	8.01611
Q9BWD1	Acetyl-CoA acetyltransferase, cytosolic OS=Homo sapiens GN=ACAT2 PE=1 SV=2 - [THIC_HUMAN]	18.14	1	4	4	7	1.0457	7	40.0177	41.3244	6.91748
R4GMT0	Alpha-centractin OS=Homo sapiens GN=ACTR1A PE=4 SV=1 - [R4GMT0_HUMAN]	17.17	2	3	4	21	0.574284	7	34.0118	37.4099	5.65576
P31153	S-adenosylmethionine synthase isoform type-2 OS=Homo sapiens GN=MAT2A PE=1 SV=1 - [METK2_HUMAN]	16.71	1	4	4	11	0.916054	7	19.0223	43.6333	6.48096
H3BV80	RNA-binding protein with serine-rich domain 1 OS=Homo sapiens GN=RNPS1 PE=2 SV=2 - [H3BV80_HUMAN]	16.59	8	3	3	11	1.17123	7	34.0446	24.5461	11.8979
P30084	Enoyl-CoA hydratase, mitochondrial OS=Homo sapiens GN=ECHS1 PE=1 SV=4 - [ECHM_HUMAN]	16.21	1	3	3	10	0.386393	7	27.8135	31.3671	8.07471
Q9NX40	OCIA domain-containing protein 1 OS=Homo sapiens GN=OCIAD1 PE=1 SV=1 - [OCAD1_HUMAN]	15.51	6	3	3	10	0.770379	7	22.2187	27.6088	7.48877
P09496-2	Isoform Non-brain of Clathrin light chain A OS=Homo sapiens GN=CLTA - [CLCA_HUMAN]	14.68	7	4	4	7	1.05252	7	16.2782	23.6474	4.52588
Q9Y5Z4-2	Isoform 2 of Heme-binding protein 2 OS=Homo sapiens GN=HEBP2 - [HEBP2_HUMAN]	14.67	2	3	3	7	0.574591	7	57.017	20.8463	4.77979
Q15642-5	Isoform 5 of Cdc42-interacting protein 4 OS=Homo sapiens GN=TRIP10 - [CIP4_HUMAN]	14.66	6	3	3	9	0.624582	7	23.2685	39.5589	7.88428
P28072	Proteasome subunit beta type-6 OS=Homo sapiens GN=PSMB6 PE=1 SV=4 - [PSB6_HUMAN]	14.64	1	3	3	10	0.413778	7	26.4232	25.3414	4.91943
P18669	Phosphoglycerate mutase 1 OS=Homo sapiens GN=PGAM1 PE=1 SV=2 - [PGAM1_HUMAN]	14.57	1	3	3	12	1.05643	7	19.0784	28.7858	7.18115
H0Y6T7	Nicastrin (Fragment) OS=Homo sapiens GN=NCSTN PE=4 SV=1 - [H0Y6T7_HUMAN]	14.55	5	4	4	12	0.70951	7	32.4552	30.1373	5.42725
B7ZAQ6-2	Isoform 2 of Golgi pH regulator A OS=Homo sapiens GN=GPR89A - [GPHRA_HUMAN]	14.33	3	4	4	12	0.751434	7	48.913	38.4593	9.34912
Q9NZL9-3	Isoform 3 of Methionine adenosyltransferase 2 subunit beta OS=Homo sapiens GN=MAT2B - [MAT2B_HUMAN]	14.29	4	3	3	11	1.55358	7	28.6109	28.9358	6.7417
P09467	Fructose-1,6-bisphosphatase 1 OS=Homo sapiens GN=FBP1 PE=1 SV=5 - [F16P1_HUMAN]	13.91	1	3	3	13	0.960573	7	6.903	36.8188	6.99072
E5RJU9	Protein LYRIC OS=Homo sapiens GN=MTDH PE=2 SV=1 - [E5RJU9_HUMAN]	13.88	2	5	5	12	1.17996	7	19.3971	57.4869	9.53955
P14324-2	Isoform 2 of Farnesyl pyrophosphate synthase OS=Homo sapiens GN=FDPS - [FPPS_HUMAN]	13.6	2	4	4	10	1.38966	7	15.0206	40.5066	5.17334
I3L1J2	Cadherin-5 OS=Homo sapiens GN=CDH5 PE=2 SV=1 - [I3L1J2_HUMAN]	13.3	2	4	4	13	0.44941	7	24.2323	45.386	5.69385
B4DUS9	3'(2'),5'-bisphosphate nucleotidase 1 OS=Homo sapiens GN=BPNT1 PE=2 SV=1 - [B4DUS9_HUMAN]	13.24	4	3	3	12	1.04635	7	16.8973	29.1703	8.27979
Q96I24	Far upstream element-binding protein 3 OS=Homo sapiens GN=FUBP3 PE=1 SV=2 - [FUBP3_HUMAN]	13.11	1	4	7	20	0.867081	7	23.2225	61.6022	8.38232
O75746	Calcium-binding mitochondrial carrier protein Aralar1 OS=Homo sapiens GN=SLC25A12 PE=1 SV=2 - [CMC1_HUMAN]	12.83	1	3	6	24	0.945758	7	10.1862	74.7149	8.38232
Q9Y639-1	Isoform 1 of Neuroplastin OS=Homo sapiens GN=NPTN - [NPTN_HUMAN]	12.77	2	3	3	14	0.70669	7	12.5277	31.2719	6.87354
P26022	Pentraxin-related protein PTX3 OS=Homo sapiens GN=PTX3 PE=1 SV=3 - [PTX3_HUMAN]	12.6	1	4	4	13	1.10241	7	37.017	41.9488	5.0083
B3KVN2	Farnesyltransferase, CAAX box, alpha, isoform CRA_c OS=Homo sapiens GN=FNTA PE=2 SV=1 - [B3KVN2_HUMAN]	12.28	3	2	2	11	1.05465	7	23.046	27.4258	5.36377
D6REB4	Polyadenylate-binding protein-interacting protein 1 OS=Homo sapiens GN=PAIP1 PE=2 SV=1 - [D6REB4_HUMAN]	12.25	4	3	3	12	0.8073	7	28.6238	39.8826	4.85596
J3KND9	Electron transfer flavoprotein-ubiquinone oxidoreductase, mitochondrial OS=Homo sapiens GN=ETFDH PE=4 SV=1 - [J3KND9_HUMAN]	12.11	2	4	4	12	0.439387	7	53.379	62.7849	6.87354
P05154	Plasma serine protease inhibitor OS=Homo sapiens GN=SERPINA5 PE=1 SV=3 - [IPSP_HUMAN]	12.07	1	4	4	13	1.00556	7	14.3615	45.6457	9.26123
Q9UMX0-2	Isoform 2 of Ubiquilin-1 OS=Homo sapiens GN=UBQLN1 - [UBQL1_HUMAN]	11.59	2	5	5	11	1.02026	7	12.6425	59.1828	5.09717
Q6NUK1	Calcium-binding mitochondrial carrier protein SCaMC-1 OS=Homo sapiens GN=SLC25A24 PE=1 SV=2 - [SCMC1_HUMAN]	11.53	1	4	4	15	0.878825	7	10.6959	53.3203	6.32861
E7EP45	SUN domain-containing protein 1 OS=Homo sapiens GN=SUN1 PE=2 SV=1 - [E7EP45_HUMAN]	10.81	10	4	4	13	0.716622	7	18.857	65.9073	6.45557
Q96M27	Protein PRRC1 OS=Homo sapiens GN=PRRC1 PE=1 SV=1 - [PRRC1_HUMAN]	10.34	4	3	3	11	1.94969	7	32.4868	46.6718	5.8335
O14787-2	Isoform 2 of Transportin-2 OS=Homo sapiens GN=TNPO2 - [TNPO2_HUMAN]	10.26	1	4	8	22	1.05703	7	10.4917	100.343	4.98291
E7EVW7	Hematopoietic lineage cell-specific protein OS=Homo sapiens GN=HCLS1 PE=2 SV=1 - [E7EVW7_HUMAN]	10.02	2	4	4	12	1.92214	7	85.7691	49.6739	4.7417
O43290	U4/U6.U5 tri-snRNP-associated protein 1 OS=Homo sapiens GN=SART1 PE=1 SV=1 - [SNUT1_HUMAN]	10	1	5	5	11	1.03981	7	77.263	90.2003	6.12549
E7EMH5	Pyridoxal-dependent decarboxylase domain-containing protein 1 OS=Homo sapiens GN=PDXDC1 PE=2 SV=1 - [E7EMH5_HUMAN]	9.76	6	4	4	10	1.07969	7	41.5167	76.4992	5.47803
Q8TBC4	NEDD8-activating enzyme E1 catalytic subunit OS=Homo sapiens GN=UBA3 PE=1 SV=2 - [UBA3_HUMAN]	9.72	2	3	3	13	1.20299	7	54.661	51.8193	5.45264
Q86UX2-2	Isoform 2 of Inter-alpha-trypsin inhibitor heavy chain H5 OS=Homo sapiens GN=ITIH5 - [ITIH5_HUMAN]	9.37	6	5	5	12	0.404245	7	39.8315	77.3526	9.24658
P05107	Integrin beta-2 OS=Homo sapiens GN=ITGB2 PE=1 SV=2 - [ITB2_HUMAN]	9.36	2	6	6	8	1.63745	7	31.0161	84.7261	6.94678
Q6NVY1	3-hydroxyisobutyryl-CoA hydrolase, mitochondrial OS=Homo sapiens GN=HIBCH PE=1 SV=2 - [HIBCH_HUMAN]	9.33	1	3	3	12	0.853616	7	29.9657	43.4544	8.19189
Q9HCL2	Glycerol-3-phosphate acyltransferase 1, mitochondrial OS=Homo sapiens GN=GPAM PE=1 SV=3 - [GPAT1_HUMAN]	9.3	1	5	5	12	0.544794	7	133.128	93.7355	7.73779
J3QRN6	Unconventional myosin-Id OS=Homo sapiens GN=MYO1D PE=4 SV=1 - [J3QRN6_HUMAN]	9.16	3	5	7	17	1.20132	7	17.9433	111.219	9.39307
Q8NE71-2	Isoform 2 of ATP-binding cassette sub-family F member 1 OS=Homo sapiens GN=ABCF1 - [ABCF1_HUMAN]	8.92	3	5	5	12	1.01706	7	33.8942	91.6235	7.6792
P54886-2	Isoform Short of Delta-1-pyrroline-5-carboxylate synthase OS=Homo sapiens GN=ALDH18A1 - [P5CS_HUMAN]	8.83	2	5	5	15	1.13109	7	26.1461	87.0344	7.12256
Q14699	Raftlin OS=Homo sapiens GN=RFTN1 PE=1 SV=4 - [RFTN1_HUMAN]	8.82	1	3	4	14	0.612903	7	13.4958	63.1065	5.66846
P43246	DNA mismatch repair protein Msh2 OS=Homo sapiens GN=MSH2 PE=1 SV=1 - [MSH2_HUMAN]	8.78	1	6	7	15	1.27432	7	8.98155	104.677	5.77002
G5E9S8	Kinesin light chain 1 OS=Homo sapiens GN=KLC1 PE=2 SV=1 - [G5E9S8_HUMAN]	8.74	16	4	4	13	0.991906	7	5.92147	62.4676	5.84619
P08621-2	Isoform 2 of U1 small nuclear ribonucleoprotein 70 kDa OS=Homo sapiens GN=SNRNP70 - [RU17_HUMAN]	8.41	2	4	4	9	1.46706	7	25.6377	50.5873	9.89111
Q14157-4	Isoform 4 of Ubiquitin-associated protein 2-like OS=Homo sapiens GN=UBAP2L - [UBP2L_HUMAN]	8.4	6	5	5	12	1.12985	7	24.0792	103.106	6.87354
Q9H0D6-2	Isoform 2 of 5'-3' exoribonuclease 2 OS=Homo sapiens GN=XRN2 - [XRN2_HUMAN]	8.35	3	5	5	11	1.49321	7	61.6638	99.8981	8.01611
Q9Y376	Calcium-binding protein 39 OS=Homo sapiens GN=CAB39 PE=1 SV=1 - [CAB39_HUMAN]	8.21	1	3	3	10	2.13009	7	14.4744	39.8437	6.88818
O15127	Secretory carrier-associated membrane protein 2 OS=Homo sapiens GN=SCAMP2 PE=1 SV=2 - [SCAM2_HUMAN]	8.21	1	2	2	7	0.940845	7	24.4614	36.6253	6.1001
Q13835-2	Isoform 1 of Plakophilin-1 OS=Homo sapiens GN=PKP1 - [PKP1_HUMAN]	7.99	2	3	4	13	1.38811	7	8.45987	80.4455	8.96826
E9PMR4	CD151 antigen OS=Homo sapiens GN=CD151 PE=2 SV=1 - [E9PMR4_HUMAN]	7.57	2	2	2	12	0.161229	7	46.3238	28.0482	7.6792
P35611-2	Isoform 2 of Alpha-adducin OS=Homo sapiens GN=ADD1 - [ADDA_HUMAN]	7.29	7	3	3	13	0.622738	7	21.7683	69.9413	6.45557
P48681	Nestin OS=Homo sapiens GN=NES PE=1 SV=2 - [NEST_HUMAN]	7.03	1	7	7	13	0.627913	7	11.93	177.332	4.36084
M0QXN5	Nuclear pore glycoprotein p62 OS=Homo sapiens GN=NUP62 PE=4 SV=1 - [M0QXN5_HUMAN]	6.95	2	2	2	12	1.5459	7	32.4741	45.5876	5.37646
P23497	Nuclear autoantigen Sp-100 OS=Homo sapiens GN=SP100 PE=1 SV=3 - [SP100_HUMAN]	6.71	10	4	6	12	1.18352	7	36.0106	100.354	8.22119
P01833	Polymeric immunoglobulin receptor OS=Homo sapiens GN=PIGR PE=1 SV=4 - [PIGR_HUMAN]	6.68	1	4	4	11	2.06102	7	21.855	83.2317	5.74463
P06756-3	Isoform 3 of Integrin alpha-V OS=Homo sapiens GN=ITGAV - [ITAV_HUMAN]	6.39	3	5	5	10	0.720602	7	38.1693	111.061	5.61768
Q8IWX8	Calcium homeostasis endoplasmic reticulum protein OS=Homo sapiens GN=CHERP PE=1 SV=3 - [CHERP_HUMAN]	6.33	2	4	4	15	1.05329	7	74.8074	103.637	9.0415
P98082-2	Isoform 2 of Disabled homolog 2 OS=Homo sapiens GN=DAB2 - [DAB2_HUMAN]	5.98	3	3	3	11	1.02389	7	3.68338	58.8245	5.70654
K7ES11	Ubiquitin-conjugating enzyme E2 O (Fragment) OS=Homo sapiens GN=UBE2O PE=4 SV=1 - [K7ES11_HUMAN]	5.95	2	3	3	11	0.77264	7	25.5249	88.8053	5.03369
Q12996	Cleavage stimulation factor subunit 3 OS=Homo sapiens GN=CSTF3 PE=1 SV=1 - [CSTF3_HUMAN]	5.86	1	3	3	7	1.42067	7	34.3543	82.8687	8.11865
Q9H8L6	Multimerin-2 OS=Homo sapiens GN=MMRN2 PE=1 SV=2 - [MMRN2_HUMAN]	5.8	1	4	4	12	0.512349	7	49.7418	104.344	5.85889
O00160	Unconventional myosin-If OS=Homo sapiens GN=MYO1F PE=1 SV=3 - [MYO1F_HUMAN]	5.56	1	3	5	23	1.66089	7	23.9325	124.766	9.11475
O15042-3	Isoform 3 of U2 snRNP-associated SURP motif-containing protein OS=Homo sapiens GN=U2SURP - [SR140_HUMAN]	5.32	4	2	3	14	1.08516	7	11.1378	72.4787	7.57666
O14964	Hepatocyte growth factor-regulated tyrosine kinase substrate OS=Homo sapiens GN=HGS PE=1 SV=1 - [HGS_HUMAN]	5.28	3	4	4	9	1.1114	7	12.2039	86.1376	6.16357
Q4KMQ2-3	Isoform 3 of Anoctamin-6 OS=Homo sapiens GN=ANO6 - [ANO6_HUMAN]	5.16	4	3	3	9	0.455536	7	34.5219	103.898	8.23584
Q96HY7	Probable 2-oxoglutarate dehydrogenase E1 component DHKTD1, mitochondrial OS=Homo sapiens GN=DHTKD1 PE=1 SV=2 - [DHTK1_HUMAN]	5.11	1	4	4	11	0.849741	7	25.9626	103.011	6.93213
J3KN95	Phosphoacetylglucosamine mutase OS=Homo sapiens GN=PGM3 PE=4 SV=1 - [J3KN95_HUMAN]	4.99	4	2	2	6	0.815966	7	20.8041	51.0467	5.88428
O14841	5-oxoprolinase OS=Homo sapiens GN=OPLAH PE=1 SV=3 - [OPLA_HUMAN]	4.74	1	4	4	9	0.745447	7	28.3667	137.371	6.58057
Q6PCB7	Long-chain fatty acid transport protein 1 OS=Homo sapiens GN=SLC27A1 PE=2 SV=1 - [S27A1_HUMAN]	4.33	1	2	2	7	0.27354	7	39.0686	71.0629	8.52881
Q07157-2	Isoform Short of Tight junction protein ZO-1 OS=Homo sapiens GN=TJP1 - [ZO1_HUMAN]	3.66	4	4	5	10	0.687405	7	14.8902	186.852	6.78564
E5RJ68	AP-3 complex subunit beta-1 OS=Homo sapiens GN=AP3B1 PE=2 SV=1 - [E5RJ68_HUMAN]	2.78	2	3	3	7	1.00308	7	23.1417	116.122	6.30322
G3V511	Latent-transforming growth factor beta-binding protein 2 OS=Homo sapiens GN=LTBP2 PE=2 SV=1 - [G3V511_HUMAN]	2.54	3	4	4	12	1.93376	7	8.32017	189.117	5.40186
P18583-2	Isoform A of Protein SON OS=Homo sapiens GN=SON - [SON_HUMAN]	2.24	10	3	3	12	1.05323	7	25.805	232.162	5.98584
Q14789	Golgin subfamily B member 1 OS=Homo sapiens GN=GOLGB1 PE=1 SV=2 - [GOGB1_HUMAN]	2.06	2	5	6	10	0.946622	7	27.8014	375.79	4.99561
O95487-2	Isoform 2 of Protein transport protein Sec24B OS=Homo sapiens GN=SEC24B - [SC24B_HUMAN]	1.78	3	2	2	13	0.641177	7	20.8874	133.545	7.38623
Q8WXH0	Nesprin-2 OS=Homo sapiens GN=SYNE2 PE=1 SV=3 - [SYNE2_HUMAN]	1.38	2	6	9	15	0.80067	7	36.2312	795.944	5.36377
R4GN19	60S ribosomal protein L36a OS=Homo sapiens GN=RPL36A PE=4 SV=1 - [R4GN19_HUMAN]	60	6	3	3	7	1.14804	6	12.1286	2.92963	10.1694
Q8IUE6	Histone H2A type 2-B OS=Homo sapiens GN=HIST2H2AB PE=1 SV=3 - [H2A2B_HUMAN]	42.31	1	2	5	40	1.07811	6	19.6518	13.9868	10.8872
P06702	Protein S100-A9 OS=Homo sapiens GN=S100A9 PE=1 SV=1 - [S10A9_HUMAN]	42.11	1	4	4	8	0.842616	6	23.7723	13.2335	6.12549
P06396-2	Isoform 2 of Gelsolin OS=Homo sapiens GN=GSN - [GELS_HUMAN]	40.08	1	2	26	181	1.66257	6	37.6388	80.5905	5.84619
P16403	Histone H1.2 OS=Homo sapiens GN=HIST1H1C PE=1 SV=2 - [H12_HUMAN]	38.03	1	3	9	87	1.43816	6	33.858	21.3517	10.9312
P35754	Glutaredoxin-1 OS=Homo sapiens GN=GLRX PE=1 SV=2 - [GLRX1_HUMAN]	35.85	1	3	3	6	1.13743	6	27.8371	11.7682	8.08936
P62330	ADP-ribosylation factor 6 OS=Homo sapiens GN=ARF6 PE=1 SV=2 - [ARF6_HUMAN]	33.71	1	3	5	18	1.44828	6	5.73325	20.0694	8.95361
P12110-2	Isoform 2C2A of Collagen alpha-2(VI) chain OS=Homo sapiens GN=COL6A2 - [CO6A2_HUMAN]	33.12	1	3	25	363	0.542486	6	19.8929	97.3582	5.5542
P53680	AP-2 complex subunit sigma OS=Homo sapiens GN=AP2S1 PE=1 SV=2 - [AP2S1_HUMAN]	31.69	5	3	4	13	0.725584	6	12.0901	17.0067	6.17627
M0QY17	BRISC and BRCA1-A complex member 1 OS=Homo sapiens GN=BABAM1 PE=4 SV=1 - [M0QY17_HUMAN]	31.48	11	2	2	11	1.75741	6	11.5413	11.5384	4.33545
I3L2G3	Ketosamine-3-kinase (Fragment) OS=Homo sapiens GN=FN3KRP PE=2 SV=1 - [I3L2G3_HUMAN]	30.71	3	3	3	5	0.772998	6	4.92707	14.0552	8.47021
P56537	Eukaryotic translation initiation factor 6 OS=Homo sapiens GN=EIF6 PE=1 SV=1 - [IF6_HUMAN]	30.2	1	5	5	9	0.88038	6	62.6634	26.5822	4.67822
O60493-2	Isoform 2 of Sorting nexin-3 OS=Homo sapiens GN=SNX3 - [SNX3_HUMAN]	29.23	3	3	3	10	0.843238	6	19.4407	14.7566	7.44482
E9PLB0	RNA-binding protein 4B OS=Homo sapiens GN=RBM4B PE=2 SV=1 - [E9PLB0_HUMAN]	28.67	10	4	4	8	1.4463	6	25.6698	16.2542	5.78271
P35241	Radixin OS=Homo sapiens GN=RDX PE=1 SV=1 - [RADI_HUMAN]	26.59	2	4	16	88	0.723476	6	14.7871	68.5214	6.3667
P30460	HLA class I histocompatibility antigen, B-8 alpha chain OS=Homo sapiens GN=HLA-B PE=1 SV=1 - [1B08_HUMAN]	26.24	2	2	8	37	2.42413	6	15.5477	40.3058	5.70654
Q9Y3C6	Peptidyl-prolyl cis-trans isomerase-like 1 OS=Homo sapiens GN=PPIL1 PE=1 SV=1 - [PPIL1_HUMAN]	25.3	1	3	3	8	1.25251	6	17.0196	18.2251	7.98682
B4DWW1	ADP-ribosylation factor-like protein 1 OS=Homo sapiens GN=ARL1 PE=2 SV=1 - [B4DWW1_HUMAN]	25	2	3	3	10	1.11968	6	16.5478	18.5536	5.70654
P51571	Translocon-associated protein subunit delta OS=Homo sapiens GN=SSR4 PE=1 SV=1 - [SSRD_HUMAN]	24.86	1	3	3	11	1.7624	6	3.39638	18.9866	6.15088
B8ZZU8	Transcription elongation factor B (SIII), polypeptide 2 (18kDa, elongin B), isoform CRA_b OS=Homo sapiens GN=TCEB2 PE=2 SV=1 - [B8ZZU8_HUMAN]	24.78	3	4	4	10	1.39199	6	19.3414	12.5193	4.97021
Q5QPD0	5'-nucleotidase domain-containing protein 1 (Fragment) OS=Homo sapiens GN=NT5DC1 PE=2 SV=1 - [Q5QPD0_HUMAN]	24.62	2	3	3	9	1.17098	6	11.3585	22.171	6.66846
O75477	Erlin-1 OS=Homo sapiens GN=ERLIN1 PE=1 SV=1 - [ERLN1_HUMAN]	24.57	1	4	7	28	0.585869	6	24.2435	38.9014	7.86963
P04080	Cystatin-B OS=Homo sapiens GN=CSTB PE=1 SV=2 - [CYTB_HUMAN]	24.49	1	2	2	12	0.894133	6	17.8868	11.1326	7.56201
K7EK42	Tubulin-folding cofactor B OS=Homo sapiens GN=TBCB PE=4 SV=1 - [K7EK42_HUMAN]	24.08	6	4	4	9	1.54403	6	31.4118	21.2825	5.31299
P01768	Ig heavy chain V-III region CAM OS=Homo sapiens PE=1 SV=1 - [HV307_HUMAN]	23.77	1	2	3	22	1.9428	6	4.09342	13.6592	9.62744
Q02539	Histone H1.1 OS=Homo sapiens GN=HIST1H1A PE=1 SV=3 - [H11_HUMAN]	23.26	1	3	6	49	0.99634	6	46.5459	21.8289	10.9897
Q12792-4	Isoform 4 of Twinfilin-1 OS=Homo sapiens GN=TWF1 - [TWF1_HUMAN]	22.62	4	4	4	9	0.856702	6	5.85043	28.805	7.62061
P01597	Ig kappa chain V-I region DEE OS=Homo sapiens PE=1 SV=1 - [KV105_HUMAN]	22.22	1	1	3	47	2.15701	6	29.3055	11.6538	9.36377
P45973	Chromobox protein homolog 5 OS=Homo sapiens GN=CBX5 PE=1 SV=1 - [CBX5_HUMAN]	21.47	1	2	3	11	1.65788	6	24.5968	22.2111	5.85889
H3BS70	Enoyl-CoA delta isomerase 1, mitochondrial (Fragment) OS=Homo sapiens GN=ECI1 PE=2 SV=1 - [H3BS70_HUMAN]	20.98	4	3	3	11	0.758133	6	57.5512	24.6888	6.771
Q9H773	dCTP pyrophosphatase 1 OS=Homo sapiens GN=DCTPP1 PE=1 SV=1 - [DCTP1_HUMAN]	20.59	1	3	3	10	1.04918	6	40.3009	18.6694	5.03369
Q9P0M6	Core histone macro-H2A.2 OS=Homo sapiens GN=H2AFY2 PE=1 SV=3 - [H2AW_HUMAN]	19.89	1	4	5	20	0.748753	6	17.2081	40.0334	9.68604
Q969X5	Endoplasmic reticulum-Golgi intermediate compartment protein 1 OS=Homo sapiens GN=ERGIC1 PE=1 SV=1 - [ERGI1_HUMAN]	19.31	1	5	5	6	0.823712	6	8.90798	32.5715	7.06396
K7EJM5	TAR DNA-binding protein 43 (Fragment) OS=Homo sapiens GN=TARDBP PE=4 SV=1 - [K7EJM5_HUMAN]	18.91	6	3	3	11	1.24372	6	11.4264	22.8294	6.771
Q5TDH0	Protein DDI1 homolog 2 OS=Homo sapiens GN=DDI2 PE=1 SV=1 - [DDI2_HUMAN]	18.8	2	4	4	10	0.635305	6	23.7764	44.4945	5.04639
H0YN81	WD repeat-containing protein 61 (Fragment) OS=Homo sapiens GN=WDR61 PE=2 SV=1 - [H0YN81_HUMAN]	18.37	2	3	3	9	0.960299	6	28.4151	32.2332	5.70654
Q13547	Histone deacetylase 1 OS=Homo sapiens GN=HDAC1 PE=1 SV=1 - [HDAC1_HUMAN]	18.05	1	4	5	16	1.17221	6	44.8935	55.0677	5.47803
M0QZN2	40S ribosomal protein S5 OS=Homo sapiens GN=RPS5 PE=4 SV=1 - [M0QZN2_HUMAN]	17.91	4	2	2	6	1.83488	6	19.6913	14.7537	8.48486
H0Y984	ADP-ribosyl cyclase 2 (Fragment) OS=Homo sapiens GN=BST1 PE=4 SV=1 - [H0Y984_HUMAN]	17.74	3	3	3	10	0.457275	6	16.5166	21.068	5.57959
Q92734-2	Isoform 2 of Protein TFG OS=Homo sapiens GN=TFG - [TFG_HUMAN]	17.68	2	4	4	11	0.961859	6	31.5864	42.994	5.17334
P25398	40S ribosomal protein S12 OS=Homo sapiens GN=RPS12 PE=1 SV=3 - [RS12_HUMAN]	17.42	1	2	2	10	2.07908	6	16.7354	14.5055	7.21045
P53990-2	Isoform 2 of IST1 homolog OS=Homo sapiens GN=IST1 - [IST1_HUMAN]	17.31	8	4	4	8	1.14778	6	13.264	36.599	5.43994
P51608	Methyl-CpG-binding protein 2 OS=Homo sapiens GN=MECP2 PE=1 SV=1 - [MECP2_HUMAN]	17.08	2	5	5	11	1.06029	6	10.8717	52.4087	9.94971
O75937	DnaJ homolog subfamily C member 8 OS=Homo sapiens GN=DNAJC8 PE=1 SV=2 - [DNJC8_HUMAN]	15.81	1	4	4	10	2.21655	6	6.93551	29.8234	9.05615
Q02750	Dual specificity mitogen-activated protein kinase kinase 1 OS=Homo sapiens GN=MAP2K1 PE=1 SV=2 - [MP2K1_HUMAN]	15.78	1	3	5	20	0.830016	6	16.0466	43.4113	6.62451
Q9Y5P6	Mannose-1-phosphate guanyltransferase beta OS=Homo sapiens GN=GMPPB PE=1 SV=2 - [GMPPB_HUMAN]	15.56	2	4	4	10	1.15912	6	20.7758	39.8086	6.60986
Q9GZZ9-2	Isoform 2 of Ubiquitin-like modifier-activating enzyme 5 OS=Homo sapiens GN=UBA5 - [UBA5_HUMAN]	15.52	3	3	3	8	1.22557	6	27.3981	38.5121	4.77979
H0YEC7	Caspase-1 subunit p20 (Fragment) OS=Homo sapiens GN=CASP1 PE=2 SV=1 - [H0YEC7_HUMAN]	15.25	7	2	2	9	0.900005	6	20.0701	26.6492	6.43018
Q7L2H7	Eukaryotic translation initiation factor 3 subunit M OS=Homo sapiens GN=EIF3M PE=1 SV=1 - [EIF3M_HUMAN]	15.24	1	4	4	9	1.29818	6	14.467	42.4758	5.63037
Q92882	Osteoclast-stimulating factor 1 OS=Homo sapiens GN=OSTF1 PE=1 SV=2 - [OSTF1_HUMAN]	14.49	1	2	2	6	2.40924	6	8.87332	23.7719	5.68115
Q13242	Serine/arginine-rich splicing factor 9 OS=Homo sapiens GN=SRSF9 PE=1 SV=1 - [SRSF9_HUMAN]	14.48	1	2	4	18	1.54801	6	14.1924	25.5264	8.646
P01705	Ig lambda chain V-II region NEI OS=Homo sapiens PE=1 SV=1 - [LV202_HUMAN]	14.41	1	2	2	6	1.95187	6	20.6497	11.5836	8.63135
O75340-2	Isoform 2 of Programmed cell death protein 6 OS=Homo sapiens GN=PDCD6 - [PDCD6_HUMAN]	14.29	2	3	3	9	1.39449	6	13.7245	21.6507	5.40186
O14791-3	Isoform 3 of Apolipoprotein L1 OS=Homo sapiens GN=APOL1 - [APOL1_HUMAN]	13.95	4	4	4	7	0.656075	6	12.8829	42.132	5.79541
O75494-5	Isoform 5 of Serine/arginine-rich splicing factor 10 OS=Homo sapiens GN=SRSF10 - [SRS10_HUMAN]	13.94	7	2	2	8	1.19115	6	35.5078	20.1049	10.0522
B4DEK4	Sorting nexin-2 OS=Homo sapiens GN=SNX2 PE=2 SV=1 - [B4DEK4_HUMAN]	13.93	2	3	5	13	0.984377	6	9.80962	46.0687	7.23975
B4E1K7	Stomatin-like protein 2, mitochondrial OS=Homo sapiens GN=STOML2 PE=2 SV=1 - [B4E1K7_HUMAN]	13.83	2	3	3	10	0.7891	6	10.8638	33.3166	8.25049
E5RFK4	Protein DMTN (Fragment) OS=Homo sapiens GN=DMTN PE=2 SV=1 - [E5RFK4_HUMAN]	13.76	8	2	2	6	0.21938	6	61.1758	20.9677	7.59131
Q6DKJ4	Nucleoredoxin OS=Homo sapiens GN=NXN PE=1 SV=2 - [NXN_HUMAN]	13.1	1	3	3	10	1.02722	6	47.4878	48.3616	4.97021
Q8WU90	Zinc finger CCCH domain-containing protein 15 OS=Homo sapiens GN=ZC3H15 PE=1 SV=1 - [ZC3HF_HUMAN]	12.91	1	4	4	11	1.84993	6	8.70624	48.5726	5.31299
H3BQC4	Transforming growth factor beta-1-induced transcript 1 protein (Fragment) OS=Homo sapiens GN=TGFB1I1 PE=2 SV=1 - [H3BQC4_HUMAN]	12.9	3	2	2	12	0.52525	6	12.2723	22.6734	8.48486
Q9H3P7	Golgi resident protein GCP60 OS=Homo sapiens GN=ACBD3 PE=1 SV=4 - [GCP60_HUMAN]	12.88	1	4	4	12	1.84442	6	8.52889	60.556	5.05908
O43813	LanC-like protein 1 OS=Homo sapiens GN=LANCL1 PE=1 SV=1 - [LANC1_HUMAN]	12.28	2	5	5	9	0.769962	6	19.2584	45.2536	7.75244
Q9BWS9-3	Isoform 3 of Chitinase domain-containing protein 1 OS=Homo sapiens GN=CHID1 - [CHID1_HUMAN]	11.88	3	4	4	10	0.985151	6	30.3953	41.6514	8.63135
Q9Y383-3	Isoform 3 of Putative RNA-binding protein Luc7-like 2 OS=Homo sapiens GN=LUC7L2 - [LC7L2_HUMAN]	11.83	4	4	4	10	1.67887	6	33.8195	46.2006	10.0522
O75636-2	Isoform 2 of Ficolin-3 OS=Homo sapiens GN=FCN3 - [FCN3_HUMAN]	11.81	2	3	3	12	0.400893	6	6.42053	31.6574	6.84424
P61619	Protein transport protein Sec61 subunit alpha isoform 1 OS=Homo sapiens GN=SEC61A1 PE=1 SV=2 - [S61A1_HUMAN]	11.76	2	4	4	11	1.74725	6	24.3103	52.2305	8.06006
C9JL30	Sulfatase-modifying factor 2 (Fragment) OS=Homo sapiens GN=SUMF2 PE=2 SV=2 - [C9JL30_HUMAN]	11.56	7	3	3	10	0.698849	6	12.6218	33.3748	9.53955
P49593	Protein phosphatase 1F OS=Homo sapiens GN=PPM1F PE=1 SV=3 - [PPM1F_HUMAN]	11.45	1	3	3	12	0.97075	6	9.51977	49.8001	5.09717
Q96A33-2	Isoform 2 of Coiled-coil domain-containing protein 47 OS=Homo sapiens GN=CCDC47 - [CCD47_HUMAN]	11.25	2	4	4	12	0.688848	6	18.4031	55.2827	4.7417
Q15124-2	Isoform 2 of Phosphoglucomutase-like protein 5 OS=Homo sapiens GN=PGM5 - [PGM5_HUMAN]	10.59	2	3	3	11	0.361564	6	19.563	41.7631	6.55127
Q9BRQ8	Apoptosis-inducing factor 2 OS=Homo sapiens GN=AIFM2 PE=1 SV=1 - [AIFM2_HUMAN]	10.46	1	3	3	12	0.272101	6	6.88374	40.5013	9.11475
Q96RP9	Elongation factor G, mitochondrial OS=Homo sapiens GN=GFM1 PE=1 SV=2 - [EFGM_HUMAN]	10.12	3	6	6	9	1.009	6	24.7013	83.4184	7.00537
E7ENZ3	T-complex protein 1 subunit epsilon OS=Homo sapiens GN=CCT5 PE=2 SV=1 - [E7ENZ3_HUMAN]	10.08	5	4	4	8	0.635789	6	50.2699	53.814	6.41748
Q9Y3A6	Transmembrane emp24 domain-containing protein 5 OS=Homo sapiens GN=TMED5 PE=1 SV=1 - [TMED5_HUMAN]	10.04	1	2	2	8	1.33891	6	31.5404	25.9882	4.84326
O94826	Mitochondrial import receptor subunit TOM70 OS=Homo sapiens GN=TOMM70A PE=1 SV=1 - [TOM70_HUMAN]	10.03	1	3	4	10	0.93479	6	14.4445	67.412	7.12256
J3QSV6	Ribosomal L1 domain-containing protein 1 (Fragment) OS=Homo sapiens GN=RSL1D1 PE=4 SV=1 - [J3QSV6_HUMAN]	10	2	3	3	9	1.08572	6	29.6606	48.1791	10.0229
P40306	Proteasome subunit beta type-10 OS=Homo sapiens GN=PSMB10 PE=1 SV=1 - [PSB10_HUMAN]	9.89	1	2	2	6	1.26345	6	28.5936	28.9181	7.81104
Q96IY4	Carboxypeptidase B2 OS=Homo sapiens GN=CPB2 PE=1 SV=2 - [CBPB2_HUMAN]	9.69	1	4	4	9	0.780763	6	43.0286	48.3934	7.7085
O94776	Metastasis-associated protein MTA2 OS=Homo sapiens GN=MTA2 PE=1 SV=1 - [MTA2_HUMAN]	9.43	1	5	5	9	1.26079	6	25.4192	74.9757	9.65674
B3KQ59	RuvB-like 2 OS=Homo sapiens GN=RUVBL2 PE=2 SV=1 - [B3KQ59_HUMAN]	9.33	2	3	3	10	0.705849	6	7.79571	46.277	5.43994
O43670-2	Isoform 2 of Zinc finger protein 207 OS=Homo sapiens GN=ZNF207 - [ZN207_HUMAN]	9.07	4	3	3	12	1.6493	6	28.3728	49.6597	9.1001
O94874-2	Isoform 2 of E3 UFM1-protein ligase 1 OS=Homo sapiens GN=UFL1 - [UFL1_HUMAN]	8.92	2	5	5	12	1.27355	6	14.8661	82.0469	6.96143
Q86UU1-3	Isoform 3 of Pleckstrin homology-like domain family B member 1 OS=Homo sapiens GN=PHLDB1 - [PHLB1_HUMAN]	8.64	3	5	5	9	0.630366	6	19.5303	107.315	8.48486
Q9UBV8	Peflin OS=Homo sapiens GN=PEF1 PE=1 SV=1 - [PEF1_HUMAN]	8.45	1	2	2	11	0.755062	6	17.1165	30.3613	6.53662
Q92888-2	Isoform 2 of Rho guanine nucleotide exchange factor 1 OS=Homo sapiens GN=ARHGEF1 - [ARHG1_HUMAN]	8.42	7	5	5	7	1.35386	6	42.0521	98.7065	5.56689
Q16666-3	Isoform 3 of Gamma-interferon-inducible protein 16 OS=Homo sapiens GN=IFI16 - [IF16_HUMAN]	8.17	5	4	4	9	1.81174	6	45.8612	75.8876	9.36377
Q14554	Protein disulfide-isomerase A5 OS=Homo sapiens GN=PDIA5 PE=1 SV=1 - [PDIA5_HUMAN]	7.9	1	3	3	10	1.42709	6	5.20604	59.5561	7.91357
Q5FBE1	Coagulation factor IX OS=Homo sapiens GN=F9 PE=2 SV=1 - [Q5FBE1_HUMAN]	7.57	2	2	2	6	0.884859	6	43.7468	47.5874	6.11279
Q9UGP8	Translocation protein SEC63 homolog OS=Homo sapiens GN=SEC63 PE=1 SV=2 - [SEC63_HUMAN]	7.5	1	4	4	11	0.844131	6	30.9982	87.9416	5.31299
Q8NFW8	N-acylneuraminate cytidylyltransferase OS=Homo sapiens GN=CMAS PE=1 SV=2 - [NEUA_HUMAN]	7.37	1	3	3	9	1.30709	6	18.8587	48.3487	7.92822
Q9Y5X1	Sorting nexin-9 OS=Homo sapiens GN=SNX9 PE=1 SV=1 - [SNX9_HUMAN]	7.23	1	3	3	12	0.806992	6	59.1094	66.5496	5.57959
Q9NVP1	ATP-dependent RNA helicase DDX18 OS=Homo sapiens GN=DDX18 PE=1 SV=2 - [DDX18_HUMAN]	7.16	1	4	4	10	1.3117	6	33.6473	75.3594	9.49561
P17480-2	Isoform UBF2 of Nucleolar transcription factor 1 OS=Homo sapiens GN=UBTF - [UBF1_HUMAN]	7.02	3	4	4	6	1.18287	6	9.41327	84.8838	5.5542
P56192	Methionine--tRNA ligase, cytoplasmic OS=Homo sapiens GN=MARS PE=1 SV=2 - [SYMC_HUMAN]	7	1	5	5	6	1.26942	6	26.9796	101.052	6.16357
P50416	Carnitine O-palmitoyltransferase 1, liver isoform OS=Homo sapiens GN=CPT1A PE=1 SV=2 - [CPT1A_HUMAN]	6.73	1	4	4	11	1.21098	6	19.0187	88.3107	8.646
Q9NTJ5	Phosphatidylinositide phosphatase SAC1 OS=Homo sapiens GN=SACM1L PE=1 SV=2 - [SAC1_HUMAN]	6.47	1	4	4	11	0.399245	6	7.44155	66.924	7.12256
D6RIZ4	Major facilitator superfamily domain-containing protein 10 OS=Homo sapiens GN=MFSD10 PE=2 SV=1 - [D6RIZ4_HUMAN]	6.46	4	2	2	11	0.649873	6	30.1119	38.2232	9.72998
P29992	Guanine nucleotide-binding protein subunit alpha-11 OS=Homo sapiens GN=GNA11 PE=1 SV=2 - [GNA11_HUMAN]	6.41	2	3	3	6	0.587791	6	44.4781	42.0965	5.69385
P42785	Lysosomal Pro-X carboxypeptidase OS=Homo sapiens GN=PRCP PE=1 SV=1 - [PCP_HUMAN]	6.25	1	3	3	9	1.22407	6	12.7254	55.7639	7.21045
Q14444-2	Isoform 2 of Caprin-1 OS=Homo sapiens GN=CAPRIN1 - [CAPR1_HUMAN]	5.91	3	4	4	10	1.50359	6	30.5295	76.8143	5.12256
B7Z4V9	Inositol polyphosphate 5-phosphatase K OS=Homo sapiens GN=INPP5K PE=2 SV=1 - [B7Z4V9_HUMAN]	5.9	3	2	2	6	0.467519	6	30.0412	40.9475	6.23975
Q15428	Splicing factor 3A subunit 2 OS=Homo sapiens GN=SF3A2 PE=1 SV=2 - [SF3A2_HUMAN]	5.82	1	2	2	11	1.38351	6	22.2745	49.2243	9.64209
B4E1J0	Pre-B-cell leukemia transcription factor-interacting protein 1 OS=Homo sapiens GN=PBXIP1 PE=2 SV=1 - [B4E1J0_HUMAN]	5.73	4	2	2	11	0.481855	6	28.6324	62.6295	6.354
Q96P70	Importin-9 OS=Homo sapiens GN=IPO9 PE=1 SV=3 - [IPO9_HUMAN]	5.57	1	4	4	13	0.99153	6	41.1752	115.889	4.80518
Q16222-2	Isoform AGX1 of UDP-N-acetylhexosamine pyrophosphorylase OS=Homo sapiens GN=UAP1 - [UAP1_HUMAN]	5.54	3	2	2	5	1.06387	6	6.34649	56.992	6.37939
P46087-2	Isoform 2 of Putative ribosomal RNA methyltransferase NOP2 OS=Homo sapiens GN=NOP2 - [NOP2_HUMAN]	5.45	3	3	3	10	1.22232	6	39.8815	88.9189	9.23193
P33991	DNA replication licensing factor MCM4 OS=Homo sapiens GN=MCM4 PE=1 SV=5 - [MCM4_HUMAN]	5.33	1	4	4	11	1.46714	6	23.0658	96.4976	6.7417
Q99523-2	Isoform 2 of Sortilin OS=Homo sapiens GN=SORT1 - [SORT_HUMAN]	5.19	2	3	3	9	0.565675	6	43.7848	77.3257	5.38916
O95674	Phosphatidate cytidylyltransferase 2 OS=Homo sapiens GN=CDS2 PE=1 SV=1 - [CDS2_HUMAN]	4.94	1	2	2	4	0.886819	6	10.1326	51.3841	7.09326
O14776-2	Isoform 2 of Transcription elongation regulator 1 OS=Homo sapiens GN=TCERG1 - [TCRG1_HUMAN]	4.55	2	4	4	10	1.39152	6	33.6167	121.614	8.54346
Q8NF37	Lysophosphatidylcholine acyltransferase 1 OS=Homo sapiens GN=LPCAT1 PE=1 SV=2 - [PCAT1_HUMAN]	4.31	1	2	2	12	1.07313	6	32.2723	59.1134	6.02393
Q08AF3	Schlafen family member 5 OS=Homo sapiens GN=SLFN5 PE=1 SV=1 - [SLFN5_HUMAN]	4.26	1	3	3	14	1.19688	6	29.767	100.99	8.22119
Q9BTW9	Tubulin-specific chaperone D OS=Homo sapiens GN=TBCD PE=1 SV=2 - [TBCD_HUMAN]	3.94	3	3	4	7	0.698389	6	48.3726	132.515	6.18896
Q08378-2	Isoform 2 of Golgin subfamily A member 3 OS=Homo sapiens GN=GOLGA3 - [GOGA3_HUMAN]	3.31	2	3	4	12	0.76315	6	84.2856	155.587	5.40186
Q02809	Procollagen-lysine,2-oxoglutarate 5-dioxygenase 1 OS=Homo sapiens GN=PLOD1 PE=1 SV=2 - [PLOD1_HUMAN]	3.16	2	2	2	12	0.650214	6	47.8947	83.4974	6.94678
B4E2Q6	Regulation of nuclear pre-mRNA domain-containing protein 2 OS=Homo sapiens GN=RPRD2 PE=2 SV=1 - [B4E2Q6_HUMAN]	2.89	4	2	2	9	0.805149	6	25.0245	100.21	6.48096
Q96K76-2	Isoform 2 of Ubiquitin carboxyl-terminal hydrolase 47 OS=Homo sapiens GN=USP47 - [UBP47_HUMAN]	2.8	3	3	3	6	0.869353	6	19.0898	147.13	5.07178
Q16787-3	Isoform 3 of Laminin subunit alpha-3 OS=Homo sapiens GN=LAMA3 - [LAMA3_HUMAN]	2.04	2	4	5	13	0.760662	6	25.264	359.981	7.23975
Q14008-2	Isoform 2 of Cytoskeleton-associated protein 5 OS=Homo sapiens GN=CKAP5 - [CKAP5_HUMAN]	1.98	3	4	4	10	0.739594	6	23.2961	218.387	8.06006
P48668	Keratin, type II cytoskeletal 6C OS=Homo sapiens GN=KRT6C PE=1 SV=3 - [K2C6C_HUMAN]	49.11	1	2	34	282	1.38713	5	13.2702	59.9883	8.00146
P61956-2	Isoform 2 of Small ubiquitin-related modifier 2 OS=Homo sapiens GN=SUMO2 - [SUMO2_HUMAN]	40.85	3	3	3	5	1.62115	5	36.1348	8.106	5.41455
P06396	Gelsolin OS=Homo sapiens GN=GSN PE=1 SV=1 - [GELS_HUMAN]	40.03	1	3	27	180	0.651813	5	10.704	85.6442	6.27783
O76070	Gamma-synuclein OS=Homo sapiens GN=SNCG PE=1 SV=2 - [SYUG_HUMAN]	39.37	1	3	3	9	0.494299	5	11.0199	13.3228	4.85596
P01619	Ig kappa chain V-III region B6 OS=Homo sapiens PE=1 SV=1 - [KV301_HUMAN]	37.96	1	2	4	47	1.5228	5	184.286	11.6278	9.24658
C9K025	60S ribosomal protein L35a (Fragment) OS=Homo sapiens GN=RPL35A PE=2 SV=1 - [C9K025_HUMAN]	37.23	2	4	4	9	1.38212	5	18.6816	10.6387	10.7114
P63000	Ras-related C3 botulinum toxin substrate 1 OS=Homo sapiens GN=RAC1 PE=1 SV=1 - [RAC1_HUMAN]	36.46	2	3	7	28	0.685743	5	14.3131	21.4362	8.49951
E9PIZ4	Cysteine and histidine-rich domain-containing protein 1 OS=Homo sapiens GN=CHORDC1 PE=2 SV=1 - [E9PIZ4_HUMAN]	34.48	4	2	2	4	1.23998	5	23.5102	13.1345	8.29443
Q96K17	Transcription factor BTF3 homolog 4 OS=Homo sapiens GN=BTF3L4 PE=1 SV=1 - [BT3L4_HUMAN]	34.18	1	3	3	9	1.90626	5	11.0405	17.26	6.354
P15153	Ras-related C3 botulinum toxin substrate 2 OS=Homo sapiens GN=RAC2 PE=1 SV=1 - [RAC2_HUMAN]	33.33	1	2	6	26	6.82407	5	26.9351	21.4151	7.60596
H3BPC4	SUMO-conjugating enzyme UBC9 (Fragment) OS=Homo sapiens GN=UBE2I PE=4 SV=2 - [H3BPC4_HUMAN]	31.43	4	2	2	8	1.16938	5	24.7361	7.99403	9.71533
P06889	Ig lambda chain V-IV region MOL OS=Homo sapiens PE=1 SV=1 - [LV405_HUMAN]	31.13	1	2	2	12	6.10772	5	45.5764	11.2648	4.42432
Q9NVZ3-3	Isoform 3 of Adaptin ear-binding coat-associated protein 2 OS=Homo sapiens GN=NECAP2 - [NECP2_HUMAN]	30.23	5	3	3	10	1.43744	5	15.7369	19.4067	6.56592
P62328	Thymosin beta-4 OS=Homo sapiens GN=TMSB4X PE=1 SV=2 - [TYB4_HUMAN]	29.55	2	2	2	4	3.05861	5	17.1024	5.04952	5.05908
P05161	Ubiquitin-like protein ISG15 OS=Homo sapiens GN=ISG15 PE=1 SV=5 - [ISG15_HUMAN]	29.09	1	4	4	9	1.26305	5	12.0386	17.8763	7.44482
P60981-2	Isoform 2 of Destrin OS=Homo sapiens GN=DSTN - [DEST_HUMAN]	29.05	2	3	3	8	0.88568	5	67.0166	16.6096	8.33838
P61923	Coatomer subunit zeta-1 OS=Homo sapiens GN=COPZ1 PE=1 SV=1 - [COPZ1_HUMAN]	28.25	4	4	4	8	1.52136	5	30.621	20.1855	4.80518
P63096	Guanine nucleotide-binding protein G(i) subunit alpha-1 OS=Homo sapiens GN=GNAI1 PE=1 SV=2 - [GNAI1_HUMAN]	27.97	1	2	10	65	0.163132	5	153.987	40.3352	5.97314
K7ES72	Calcium-dependent secretion activator 1 (Fragment) OS=Homo sapiens GN=CAPS PE=4 SV=1 - [K7ES72_HUMAN]	26.27	3	3	3	10	1.33066	5	8.30353	12.8475	5.16064
P42166	Lamina-associated polypeptide 2, isoform alpha OS=Homo sapiens GN=TMPO PE=1 SV=2 - [LAP2A_HUMAN]	25.5	1	3	11	51	1.61493	5	4.58306	75.4456	7.66455
F5H169	26S proteasome non-ATPase regulatory subunit 9 OS=Homo sapiens GN=PSMD9 PE=2 SV=1 - [F5H169_HUMAN]	25	7	3	3	9	0.718896	5	13.942	14.3082	8.66064
P62942	Peptidyl-prolyl cis-trans isomerase FKBP1A OS=Homo sapiens GN=FKBP1A PE=1 SV=2 - [FKB1A_HUMAN]	25	1	2	2	5	1.3451	5	31.3641	11.9431	8.1626
Q9BY50	Signal peptidase complex catalytic subunit SEC11C OS=Homo sapiens GN=SEC11C PE=1 SV=3 - [SC11C_HUMAN]	25	2	3	3	9	3.50375	5	67.5671	21.5285	9.20264
P23434	Glycine cleavage system H protein, mitochondrial OS=Homo sapiens GN=GCSH PE=1 SV=2 - [GCSH_HUMAN]	24.28	1	3	3	7	0.739928	5	29.9602	18.8726	4.88135
B7Z419	Phosphomannomutase 2 OS=Homo sapiens GN=PMM2 PE=2 SV=1 - [B7Z419_HUMAN]	23.97	5	3	3	7	1.56329	5	51.2982	14.0108	5.59229
Q16527	Cysteine and glycine-rich protein 2 OS=Homo sapiens GN=CSRP2 PE=1 SV=3 - [CSRP2_HUMAN]	22.28	2	3	4	11	0.837354	5	1.51651	20.9399	8.6167
Q9BUH6	Uncharacterized protein C9orf142 OS=Homo sapiens GN=C9orf142 PE=1 SV=2 - [CI142_HUMAN]	20.59	1	3	3	7	1.5241	5	31.2381	21.626	5.47803
O43399-2	Isoform 2 of Tumor protein D54 OS=Homo sapiens GN=TPD52L2 - [TPD54_HUMAN]	20.43	6	3	3	9	0.782081	5	47.09	19.8891	5.47803
Q9UBQ0	Vacuolar protein sorting-associated protein 29 OS=Homo sapiens GN=VPS29 PE=1 SV=1 - [VPS29_HUMAN]	20.33	1	4	4	9	0.518102	5	62.4585	20.4927	6.78564
H0YKI0	Deoxyuridine 5'-triphosphate nucleotidohydrolase, mitochondrial OS=Homo sapiens GN=DUT PE=2 SV=1 - [H0YKI0_HUMAN]	19.91	2	3	3	10	1.11343	5	22.3816	23.6971	9.65674
B4DF76	NADH dehydrogenase [ubiquinone] 1 alpha subcomplex subunit 13 OS=Homo sapiens GN=NDUFA13 PE=2 SV=1 - [B4DF76_HUMAN]	19.82	6	2	3	9	0.916913	5	15.307	24.8658	9.70068
E9PJ81	UBX domain-containing protein 1 (Fragment) OS=Homo sapiens GN=UBXN1 PE=2 SV=1 - [E9PJ81_HUMAN]	18.97	4	3	3	5	1.03664	5	15.7623	32.5916	5.13525
P50479	PDZ and LIM domain protein 4 OS=Homo sapiens GN=PDLIM4 PE=1 SV=2 - [PDLI4_HUMAN]	18.18	1	4	4	7	1.85432	5	12.7848	35.3757	7.91357
P16989-2	Isoform 2 of Y-box-binding protein 3 OS=Homo sapiens GN=YBX3 - [YBOX3_HUMAN]	18.15	2	2	4	20	1.08708	5	17.3739	31.928	9.65674
C4P0D4	Disrupted in schizophrenia 1 isoform 47 OS=Homo sapiens GN=DISC1 PE=2 SV=1 - [C4P0D4_HUMAN]	17.39	4	2	2	9	1.22813	5	14.3561	16.1011	8.45557
H7C579	Omega-amidase NIT2 (Fragment) OS=Homo sapiens GN=NIT2 PE=4 SV=1 - [H7C579_HUMAN]	16.54	2	3	3	8	0.754151	5	38.4026	28.8249	9.34912
P49903-2	Isoform 2 of Selenide, water dikinase 1 OS=Homo sapiens GN=SEPHS1 - [SPS1_HUMAN]	16.2	4	3	3	12	1.9138	5	21.5228	35.456	5.21143
P12004	Proliferating cell nuclear antigen OS=Homo sapiens GN=PCNA PE=1 SV=1 - [PCNA_HUMAN]	15.71	1	3	3	5	1.42729	5	22.349	28.7503	4.69092
P22694-4	Isoform 4 of cAMP-dependent protein kinase catalytic subunit beta OS=Homo sapiens GN=PRKACB - [KAPCB_HUMAN]	15.09	8	2	6	16	0.465835	5	21.7542	39.3544	8.79248
P61081	NEDD8-conjugating enzyme Ubc12 OS=Homo sapiens GN=UBE2M PE=1 SV=1 - [UBC12_HUMAN]	14.75	1	2	2	5	1.23933	5	11.3197	20.8866	7.69385
F5H0D0	Translation initiation factor eIF-2B subunit alpha OS=Homo sapiens GN=EIF2B1 PE=2 SV=1 - [F5H0D0_HUMAN]	14.36	5	3	3	6	1.48643	5	15.5178	22.2728	9.24658
P20851-2	Isoform 2 of C4b-binding protein beta chain OS=Homo sapiens GN=C4BPB - [C4BPB_HUMAN]	14.34	2	3	3	7	0.430031	5	72.5268	28.2674	5.13525
O14656	Torsin-1A OS=Homo sapiens GN=TOR1A PE=1 SV=1 - [TOR1A_HUMAN]	13.86	1	4	4	7	0.826069	5	25.6396	37.7845	6.99072
P04211	Ig lambda chain V region 4A OS=Homo sapiens PE=4 SV=1 - [LV001_HUMAN]	13.68	1	2	2	4	0.708746	5	17.3319	12.372	7.03467
O96019	Actin-like protein 6A OS=Homo sapiens GN=ACTL6A PE=1 SV=1 - [ACL6A_HUMAN]	13.05	1	4	4	8	1.27639	5	60.5805	47.4303	5.60498
P43034	Platelet-activating factor acetylhydrolase IB subunit alpha OS=Homo sapiens GN=PAFAH1B1 PE=1 SV=2 - [LIS1_HUMAN]	12.93	1	3	3	7	0.946162	5	9.63119	46.6082	7.37158
F5H468	NADPH--cytochrome P450 reductase OS=Homo sapiens GN=POR PE=2 SV=1 - [F5H468_HUMAN]	12.91	4	3	3	12	0.572098	5	37.6362	55.445	7.07861
E9PID8	Cleavage stimulation factor subunit 2 OS=Homo sapiens GN=CSTF2 PE=2 SV=1 - [E9PID8_HUMAN]	12.79	5	4	4	7	1.36821	5	16.2103	46.6365	8.03076
Q9HC07	Transmembrane protein 165 OS=Homo sapiens GN=TMEM165 PE=1 SV=1 - [TM165_HUMAN]	12.65	1	2	2	9	1.16844	5	17.2128	34.8835	7.02002
O95460-3	Isoform 3 of Matrilin-4 OS=Homo sapiens GN=MATN4 - [MATN4_HUMAN]	12.27	5	4	4	7	0.672961	5	21.2594	47.4718	5.92236
Q7Z650	Bifunctional methylenetetrahydrofolate dehydrogenase/cyclohydrolase, mitochondrial OS=Homo sapiens GN=MTHFD2 PE=2 SV=1 - [Q7Z650_HUMAN]	12.1	4	3	3	7	1.34142	5	37.6262	26.8323	7.18115
J3QL14	V-type proton ATPase subunit d 1 (Fragment) OS=Homo sapiens GN=ATP6V0D1 PE=4 SV=1 - [J3QL14_HUMAN]	12.07	4	3	3	5	0.73515	5	31.5959	26.7983	4.94482
F5H8K9	Keratin, type II cytoskeletal 4 OS=Homo sapiens GN=KRT4 PE=2 SV=1 - [F5H8K9_HUMAN]	12	2	2	6	40	0.936482	5	41.8929	53.9322	5.92236
P09497-2	Isoform Non-brain of Clathrin light chain B OS=Homo sapiens GN=CLTB - [CLCB_HUMAN]	11.85	1	3	3	4	0.931148	5	6.72789	23.1671	4.69092
P35813-2	Isoform Alpha-2 of Protein phosphatase 1A OS=Homo sapiens GN=PPM1A - [PPM1A_HUMAN]	11.73	3	3	3	8	1.00359	5	1.36291	35.9345	5.78271
P61254	60S ribosomal protein L26 OS=Homo sapiens GN=RPL26 PE=1 SV=1 - [RL26_HUMAN]	11.72	1	2	2	5	1.4277	5	7.58322	17.2475	10.5503
P83111	Serine beta-lactamase-like protein LACTB, mitochondrial OS=Homo sapiens GN=LACTB PE=1 SV=2 - [LACTB_HUMAN]	11.7	1	4	4	8	1.21102	5	9.01265	60.655	8.52881
P51114-2	Isoform 2 of Fragile X mental retardation syndrome-related protein 1 OS=Homo sapiens GN=FXR1 - [FXR1_HUMAN]	11.5	3	4	4	8	0.936771	5	9.81504	60.7544	6.39209
P30533	Alpha-2-macroglobulin receptor-associated protein OS=Homo sapiens GN=LRPAP1 PE=1 SV=1 - [AMRP_HUMAN]	10.92	1	4	4	8	0.529041	5	12.0078	41.4409	8.77783
E7EM64	COP9 signalosome complex subunit 6 OS=Homo sapiens GN=COPS6 PE=2 SV=1 - [E7EM64_HUMAN]	10.74	2	3	3	9	0.768886	5	2.39602	36.0411	5.73193
Q9NPQ8-2	Isoform 2 of Synembryn-A OS=Homo sapiens GN=RIC8A - [RIC8A_HUMAN]	10.67	4	4	4	8	0.607364	5	11.8525	58.9054	6.60986
O00499-9	Isoform BIN1-10-13 of Myc box-dependent-interacting protein 1 OS=Homo sapiens GN=BIN1 - [BIN1_HUMAN]	10.27	11	3	3	8	0.68578	5	26.0346	45.5348	5.49072
P21953	2-oxoisovalerate dehydrogenase subunit beta, mitochondrial OS=Homo sapiens GN=BCKDHB PE=1 SV=2 - [ODBB_HUMAN]	10.2	2	3	3	8	0.75823	5	19.2623	43.0949	6.29053
Q9Y2J2-2	Isoform B of Band 4.1-like protein 3 OS=Homo sapiens GN=EPB41L3 - [E41L3_HUMAN]	9.94	2	3	8	22	0.760312	5	6.70338	96.4543	5.42725
Q8WUP2	Filamin-binding LIM protein 1 OS=Homo sapiens GN=FBLIM1 PE=1 SV=2 - [FBLI1_HUMAN]	9.92	2	3	3	10	1.20847	5	6.39487	40.6427	6.02393
Q5JW30	Double-stranded RNA-binding protein Staufen homolog 1 OS=Homo sapiens GN=STAU1 PE=2 SV=1 - [Q5JW30_HUMAN]	9.72	4	4	4	7	0.894143	5	36.8149	54.6745	9.51025
Q14677	Clathrin interactor 1 OS=Homo sapiens GN=CLINT1 PE=1 SV=1 - [EPN4_HUMAN]	9.6	3	5	5	10	1.32732	5	16.2578	68.2158	6.41748
P20592	Interferon-induced GTP-binding protein Mx2 OS=Homo sapiens GN=MX2 PE=1 SV=1 - [MX2_HUMAN]	9.37	1	3	5	31	1.12215	5	13.2719	82.0367	8.76318
Q53GS9-2	Isoform 2 of U4/U6.U5 tri-snRNP-associated protein 2 OS=Homo sapiens GN=USP39 - [SNUT2_HUMAN]	9.31	3	3	3	7	0.908515	5	44.9008	53.4767	8.57275
P25774-2	Isoform 2 of Cathepsin S OS=Homo sapiens GN=CTSS - [CATS_HUMAN]	9.25	2	2	2	10	1.87909	5	111.42	31.6054	8.27979
P38919	Eukaryotic initiation factor 4A-III OS=Homo sapiens GN=EIF4A3 PE=1 SV=4 - [IF4A3_HUMAN]	9.25	1	3	3	8	1.09747	5	46.4405	46.8412	6.72705
P05165-3	Isoform 3 of Propionyl-CoA carboxylase alpha chain, mitochondrial OS=Homo sapiens GN=PCCA - [PCCA_HUMAN]	9.1	3	4	4	9	0.558856	5	22.5212	74.9544	7.35693
Q9Y266	Nuclear migration protein nudC OS=Homo sapiens GN=NUDC PE=1 SV=1 - [NUDC_HUMAN]	9.06	1	3	3	7	1.33943	5	50.0983	38.2191	5.37646
P05362	Intercellular adhesion molecule 1 OS=Homo sapiens GN=ICAM1 PE=1 SV=2 - [ICAM1_HUMAN]	9.02	2	3	3	9	1.30116	5	27.6749	57.789	7.98682
P54709	Sodium/potassium-transporting ATPase subunit beta-3 OS=Homo sapiens GN=ATP1B3 PE=1 SV=1 - [AT1B3_HUMAN]	8.96	1	2	2	5	1.21469	5	18.8494	31.4921	8.35303
P09668	Pro-cathepsin H OS=Homo sapiens GN=CTSH PE=1 SV=4 - [CATH_HUMAN]	8.66	1	2	2	10	1.71833	5	28.3677	37.369	8.07471
Q14315-2	Isoform 2 of Filamin-C OS=Homo sapiens GN=FLNC - [FLNC_HUMAN]	8.62	2	4	18	71	0.825318	5	8.86296	287.102	5.97314
Q8IYB3-2	Isoform 2 of Serine/arginine repetitive matrix protein 1 OS=Homo sapiens GN=SRRM1 - [SRRM1_HUMAN]	8.54	4	4	4	10	1.15404	5	2.95354	102.065	11.8101
Q8TC07-2	Isoform 2 of TBC1 domain family member 15 OS=Homo sapiens GN=TBC1D15 - [TBC15_HUMAN]	8.31	3	4	4	6	1.17063	5	9.58551	77.3455	5.38916
P61764	Syntaxin-binding protein 1 OS=Homo sapiens GN=STXBP1 PE=1 SV=1 - [STXB1_HUMAN]	8.25	2	3	3	9	0.457444	5	24.2847	67.5259	6.96143
H3BS10	Beta-hexosaminidase OS=Homo sapiens GN=HEXA PE=2 SV=1 - [H3BS10_HUMAN]	8.25	3	4	5	10	1.68289	5	15.2079	58.4032	5.24951
F8W1Q3	Biotinidase OS=Homo sapiens GN=BTD PE=2 SV=1 - [F8W1Q3_HUMAN]	8.03	4	3	3	9	0.582406	5	12.8172	58.8751	5.84619
Q5F2F8	Serine/threonine-protein phosphatase OS=Homo sapiens GN=PPP3CB PE=2 SV=1 - [Q5F2F8_HUMAN]	7.86	5	3	3	10	1.03962	5	8.22985	55.9789	5.70654
Q96RS6-3	Isoform 3 of NudC domain-containing protein 1 OS=Homo sapiens GN=NUDCD1 - [NUDC1_HUMAN]	7.86	3	3	3	7	1.70881	5	2.43624	56.5783	5.10986
P56181-2	Isoform 2 of NADH dehydrogenase [ubiquinone] flavoprotein 3, mitochondrial OS=Homo sapiens GN=NDUFV3 - [NDUV3_HUMAN]	7.82	1	3	3	9	0.917012	5	28.4049	50.9532	9.17334
Q9HCD5	Nuclear receptor coactivator 5 OS=Homo sapiens GN=NCOA5 PE=1 SV=2 - [NCOA5_HUMAN]	7.77	1	3	3	5	0.924893	5	63.2918	65.4965	9.59814
Q14738-3	Isoform Delta-3 of Serine/threonine-protein phosphatase 2A 56 kDa regulatory subunit delta isoform OS=Homo sapiens GN=PPP2R5D - [2A5D_HUMAN]	7.66	4	3	3	9	1.2925	5	51.1304	58.4155	6.771
O95817	BAG family molecular chaperone regulator 3 OS=Homo sapiens GN=BAG3 PE=1 SV=3 - [BAG3_HUMAN]	7.48	1	3	3	5	0.657543	5	37.1537	61.5569	6.94678
P30837	Aldehyde dehydrogenase X, mitochondrial OS=Homo sapiens GN=ALDH1B1 PE=1 SV=3 - [AL1B1_HUMAN]	7.35	1	2	4	18	0.899489	5	51.5092	57.1702	6.80029
G5EA06	28S ribosomal protein S27, mitochondrial OS=Homo sapiens GN=MRPS27 PE=2 SV=1 - [G5EA06_HUMAN]	7.26	3	2	2	8	1.09647	5	16.7264	41.3031	5.51611
Q9UNH7-2	Isoform 2 of Sorting nexin-6 OS=Homo sapiens GN=SNX6 - [SNX6_HUMAN]	7.24	3	2	2	10	0.708101	5	24.7732	33.5494	8.57275
Q9NYF8-4	Isoform 4 of Bcl-2-associated transcription factor 1 OS=Homo sapiens GN=BCLAF1 - [BCLF1_HUMAN]	7.23	9	4	4	8	1.57763	5	9.98246	85.8859	10.4038
E9PB90	Hexokinase-2 OS=Homo sapiens GN=HK2 PE=2 SV=1 - [E9PB90_HUMAN]	7.2	2	4	6	13	0.660902	5	7.09281	98.9088	6.03662
Q96T51	RUN and FYVE domain-containing protein 1 OS=Homo sapiens GN=RUFY1 PE=1 SV=2 - [RUFY1_HUMAN]	7.2	2	3	3	7	1.23502	5	10.246	79.7673	5.74463
O95232	Luc7-like protein 3 OS=Homo sapiens GN=LUC7L3 PE=1 SV=2 - [LC7L3_HUMAN]	7.18	2	3	3	5	1.23484	5	20.4231	51.4351	9.78857
Q9UBX5	Fibulin-5 OS=Homo sapiens GN=FBLN5 PE=1 SV=1 - [FBLN5_HUMAN]	7.14	2	3	3	9	0.805375	5	12.3593	50.1467	4.729
Q3SY69	Mitochondrial 10-formyltetrahydrofolate dehydrogenase OS=Homo sapiens GN=ALDH1L2 PE=1 SV=2 - [AL1L2_HUMAN]	7.04	1	4	5	7	1.02139	5	39.7209	101.681	6.52197
Q13057	Bifunctional coenzyme A synthase OS=Homo sapiens GN=COASY PE=1 SV=4 - [COASY_HUMAN]	6.74	7	3	3	6	0.764921	5	19.3321	62.29	6.99072
Q01650	Large neutral amino acids transporter small subunit 1 OS=Homo sapiens GN=SLC7A5 PE=1 SV=2 - [LAT1_HUMAN]	6.71	1	2	2	10	1.30482	5	6.22372	54.9743	7.72314
Q86XP3	ATP-dependent RNA helicase DDX42 OS=Homo sapiens GN=DDX42 PE=1 SV=1 - [DDX42_HUMAN]	6.61	1	4	4	5	0.925183	5	14.9414	102.912	7.02002
P46060	Ran GTPase-activating protein 1 OS=Homo sapiens GN=RANGAP1 PE=1 SV=1 - [RAGP1_HUMAN]	6.47	1	3	3	9	1.6102	5	22.1883	63.5023	4.67822
Q92922	SWI/SNF complex subunit SMARCC1 OS=Homo sapiens GN=SMARCC1 PE=1 SV=3 - [SMRC1_HUMAN]	6.33	1	2	5	19	1.01582	5	76.7922	122.79	5.75732
P52594-2	Isoform 2 of Arf-GAP domain and FG repeat-containing protein 1 OS=Homo sapiens GN=AGFG1 - [AGFG1_HUMAN]	6.32	4	2	2	10	1.03391	5	25.7924	54.1484	8.92432
P42566	Epidermal growth factor receptor substrate 15 OS=Homo sapiens GN=EPS15 PE=1 SV=2 - [EPS15_HUMAN]	6.25	1	4	4	5	0.958064	5	17.573	98.5948	4.64014
Q32MZ4-3	Isoform 3 of Leucine-rich repeat flightless-interacting protein 1 OS=Homo sapiens GN=LRRFIP1 - [LRRF1_HUMAN]	6.12	3	4	4	7	1.3222	5	32.7446	82.6386	4.61475
Q9Y6I3-3	Isoform 3 of Epsin-1 OS=Homo sapiens GN=EPN1 - [EPN1_HUMAN]	6	3	2	2	5	0.813796	5	14.6173	57.4684	4.88135
Q9BXX0	EMILIN-2 OS=Homo sapiens GN=EMILIN2 PE=1 SV=3 - [EMIL2_HUMAN]	5.98	1	4	4	8	0.774127	5	7.3778	115.615	6.45557
P35442	Thrombospondin-2 OS=Homo sapiens GN=THBS2 PE=1 SV=2 - [TSP2_HUMAN]	5.97	1	5	5	8	1.76988	5	55.0819	129.908	4.83057
P36915	Guanine nucleotide-binding protein-like 1 OS=Homo sapiens GN=GNL1 PE=1 SV=2 - [GNL1_HUMAN]	5.93	1	3	3	8	1.02812	5	25.7984	68.6185	5.79541
B4DEJ6	FAS-associated factor 1 OS=Homo sapiens GN=FAF1 PE=2 SV=1 - [B4DEJ6_HUMAN]	5.88	5	2	2	5	0.879182	5	9.25185	47.0782	4.91943
Q14566	DNA replication licensing factor MCM6 OS=Homo sapiens GN=MCM6 PE=1 SV=1 - [MCM6_HUMAN]	5.85	1	4	4	10	1.85378	5	88.3954	92.8312	5.41455
Q14739	Lamin-B receptor OS=Homo sapiens GN=LBR PE=1 SV=2 - [LBR_HUMAN]	5.85	1	3	3	5	1.19349	5	6.24812	70.658	9.36377
O95573	Long-chain-fatty-acid--CoA ligase 3 OS=Homo sapiens GN=ACSL3 PE=1 SV=3 - [ACSL3_HUMAN]	5.83	2	3	3	7	0.994546	5	7.18724	80.3683	8.38232
Q08722-2	Isoform OA3-293 of Leukocyte surface antigen CD47 OS=Homo sapiens GN=CD47 - [CD47_HUMAN]	5.82	4	2	2	7	0.69752	5	42.3979	31.722	7.21045
P13807-2	Isoform 2 of Glycogen [starch] synthase, muscle OS=Homo sapiens GN=GYS1 - [GYS1_HUMAN]	5.79	2	3	3	9	0.541411	5	42.0672	76.4348	6.53662
O43719	HIV Tat-specific factor 1 OS=Homo sapiens GN=HTATSF1 PE=1 SV=1 - [HTSF1_HUMAN]	5.7	1	4	4	6	1.2423	5	74.6358	85.8006	4.39893
Q8TEX9	Importin-4 OS=Homo sapiens GN=IPO4 PE=1 SV=2 - [IPO4_HUMAN]	5.27	2	3	3	9	1.15663	5	82.3055	118.64	4.95752
E9PF16	Acyl-CoA synthetase family member 2, mitochondrial OS=Homo sapiens GN=ACSF2 PE=2 SV=1 - [E9PF16_HUMAN]	5.24	4	2	2	10	0.354548	5	36.9837	63.6114	7.41553
E9PGM4	1,4-alpha-glucan-branching enzyme OS=Homo sapiens GN=GBE1 PE=2 SV=1 - [E9PGM4_HUMAN]	4.99	2	3	3	7	0.608763	5	17.9375	75.9114	6.58057
O95352	Ubiquitin-like modifier-activating enzyme ATG7 OS=Homo sapiens GN=ATG7 PE=1 SV=1 - [ATG7_HUMAN]	4.98	1	3	3	5	1.04514	5	10.6492	77.9093	6.23975
Q6YHK3-2	Isoform 2 of CD109 antigen OS=Homo sapiens GN=CD109 - [CD109_HUMAN]	4.97	3	5	5	9	0.65345	5	11.2762	152.566	5.64307
O00754-2	Isoform 2 of Lysosomal alpha-mannosidase OS=Homo sapiens GN=MAN2B1 - [MA2B1_HUMAN]	4.95	2	3	4	10	0.875054	5	14.9412	113.544	7.28369
P22748	Carbonic anhydrase 4 OS=Homo sapiens GN=CA4 PE=1 SV=2 - [CAH4_HUMAN]	4.81	1	2	2	8	0.175926	5	10.3436	35.0099	7.82568
E7EWC2	Ras GTPase-activating-like protein IQGAP2 (Fragment) OS=Homo sapiens GN=IQGAP2 PE=2 SV=1 - [E7EWC2_HUMAN]	4.64	2	4	5	10	1.46182	5	27.8412	160.235	5.38916
Q27J81-2	Isoform 2 of Inverted formin-2 OS=Homo sapiens GN=INF2 - [INF2_HUMAN]	4.52	2	3	3	6	0.353959	5	41.0096	134.533	5.52881
Q9HD20-2	Isoform B of Probable cation-transporting ATPase 13A1 OS=Homo sapiens GN=ATP13A1 - [AT131_HUMAN]	4.42	2	3	4	14	1.03291	5	42.8918	121.032	7.75244
Q6PJE1	NUP107 protein OS=Homo sapiens GN=NUP107 PE=2 SV=1 - [Q6PJE1_HUMAN]	4.37	3	2	2	5	0.865192	5	20.0215	79.9197	5.33838
Q8NC56	LEM domain-containing protein 2 OS=Homo sapiens GN=LEMD2 PE=1 SV=1 - [LEMD2_HUMAN]	4.37	1	2	2	8	0.695605	5	57.0689	56.9395	8.99756
P11387	DNA topoisomerase 1 OS=Homo sapiens GN=TOP1 PE=1 SV=2 - [TOP1_HUMAN]	4.05	1	3	3	4	1.17934	5	9.18243	90.6689	9.30518
R4GMX0	YTH domain family protein 3 OS=Homo sapiens GN=YTHDF3 PE=4 SV=1 - [R4GMX0_HUMAN]	4.05	5	2	2	7	1.32446	5	7.35557	43.7016	9.72998
Q8WWI5-3	Isoform 3 of Choline transporter-like protein 1 OS=Homo sapiens GN=SLC44A1 - [CTL1_HUMAN]	3.99	3	2	2	9	0.683058	5	10.4713	72.9632	8.646
P54289-4	Isoform 4 of Voltage-dependent calcium channel subunit alpha-2/delta-1 OS=Homo sapiens GN=CACNA2D1 - [CA2D1_HUMAN]	3.89	2	3	3	9	0.363126	5	21.3459	121.812	5.14795
P08236-2	Isoform Short of Beta-glucuronidase OS=Homo sapiens GN=GUSB - [BGLR_HUMAN]	3.83	3	3	3	6	1.05673	5	19.1472	69.0978	6.96143
P29144	Tripeptidyl-peptidase 2 OS=Homo sapiens GN=TPP2 PE=1 SV=4 - [TPP2_HUMAN]	3.68	2	4	4	9	0.979991	5	7.2064	138.263	6.31592
Q8IXQ6-3	Isoform 3 of Poly [ADP-ribose] polymerase 9 OS=Homo sapiens GN=PARP9 - [PARP9_HUMAN]	3.52	3	2	2	9	1.20937	5	30.876	80.2395	8.06006
A1X283	SH3 and PX domain-containing protein 2B OS=Homo sapiens GN=SH3PXD2B PE=1 SV=3 - [SPD2B_HUMAN]	3.51	1	3	3	6	1.17955	5	13.0295	101.516	8.68994
Q9H2G2-2	Isoform 2 of STE20-like serine/threonine-protein kinase OS=Homo sapiens GN=SLK - [SLK_HUMAN]	3.07	2	3	3	5	0.888646	5	27.2004	138.91	5.09717
Q92609	TBC1 domain family member 5 OS=Homo sapiens GN=TBC1D5 PE=1 SV=1 - [TBCD5_HUMAN]	3.02	2	2	2	9	0.906121	5	28.8469	88.9486	6.53662
E7ERW8	Protein diaphanous homolog 1 OS=Homo sapiens GN=DIAPH1 PE=2 SV=1 - [E7ERW8_HUMAN]	2.8	9	3	3	10	1.11376	5	24.998	135.26	5.2749
P16885	1-phosphatidylinositol 4,5-bisphosphate phosphodiesterase gamma-2 OS=Homo sapiens GN=PLCG2 PE=1 SV=4 - [PLCG2_HUMAN]	2.61	1	3	3	5	1.55727	5	26.4397	147.776	6.63916
Q14571	Inositol 1,4,5-trisphosphate receptor type 2 OS=Homo sapiens GN=ITPR2 PE=1 SV=2 - [ITPR2_HUMAN]	2	1	5	5	7	1.00632	5	7.86786	307.867	6.43018
Q92538	Golgi-specific brefeldin A-resistance guanine nucleotide exchange factor 1 OS=Homo sapiens GN=GBF1 PE=1 SV=2 - [GBF1_HUMAN]	1.99	1	3	4	6	1.10491	5	33.8146	206.315	5.73193
P49792	E3 SUMO-protein ligase RanBP2 OS=Homo sapiens GN=RANBP2 PE=1 SV=2 - [RBP2_HUMAN]	1.55	1	4	4	8	0.830498	5	33.5731	357.974	6.20166
C9J1Z8	ADP-ribosylation factor 5 (Fragment) OS=Homo sapiens GN=ARF5 PE=2 SV=1 - [C9J1Z8_HUMAN]	64	2	2	9	64	1.67872	4	17.2628	17.0959	7.34229
P82909	28S ribosomal protein S36, mitochondrial OS=Homo sapiens GN=MRPS36 PE=1 SV=2 - [RT36_HUMAN]	41.75	1	3	3	8	0.721206	4	11.9333	11.459	9.99365
P60903	Protein S100-A10 OS=Homo sapiens GN=S100A10 PE=1 SV=2 - [S10AA_HUMAN]	41.24	1	4	4	4	0.38943	4	7.58627	11.1955	7.37158
P16104	Histone H2A.x OS=Homo sapiens GN=H2AFX PE=1 SV=2 - [H2AX_HUMAN]	37.76	1	1	5	59	1.20396	4	11.0534	15.1354	10.7407
H0YLF3	Beta-2-microglobulin form pI 5.3 (Fragment) OS=Homo sapiens GN=B2M PE=2 SV=1 - [H0YLF3_HUMAN]	36.62	3	3	3	7	2.07752	4	26.8959	8.49315	5.14795
Q9NZ45	CDGSH iron-sulfur domain-containing protein 1 OS=Homo sapiens GN=CISD1 PE=1 SV=1 - [CISD1_HUMAN]	36.11	1	3	3	7	1.09528	4	20.6993	12.1912	9.08545
P07108	Acyl-CoA-binding protein OS=Homo sapiens GN=DBI PE=1 SV=2 - [ACBP_HUMAN]	29.89	5	2	2	4	1.08271	4	2.78399	10.038	6.56592
O00422	Histone deacetylase complex subunit SAP18 OS=Homo sapiens GN=SAP18 PE=1 SV=1 - [SAP18_HUMAN]	29.41	2	3	3	6	1.10157	4	32.8455	17.55	9.34912
C9J0K6	Sorcin OS=Homo sapiens GN=SRI PE=2 SV=1 - [C9J0K6_HUMAN]	28.39	5	3	3	7	1.0083	4	8.87605	17.5935	5.60498
P61006	Ras-related protein Rab-8A OS=Homo sapiens GN=RAB8A PE=1 SV=1 - [RAB8A_HUMAN]	28.02	1	2	5	38	1.67745	4	17.7372	23.6532	9.0708
P23083	Ig heavy chain V-I region V35 OS=Homo sapiens PE=1 SV=1 - [HV103_HUMAN]	27.35	1	2	3	6	1.56376	4	54.2831	13.0004	9.5542
P51148	Ras-related protein Rab-5C OS=Homo sapiens GN=RAB5C PE=1 SV=2 - [RAB5C_HUMAN]	25.93	2	3	4	20	0.687167	4	17.1714	23.4678	8.41162
Q05682	Caldesmon OS=Homo sapiens GN=CALD1 PE=1 SV=3 - [CALD1_HUMAN]	25.85	1	2	22	86	0.774472	4	27.0416	93.1754	5.65576
P62136	Serine/threonine-protein phosphatase PP1-alpha catalytic subunit OS=Homo sapiens GN=PPP1CA PE=1 SV=1 - [PP1A_HUMAN]	25.76	2	2	7	55	2.36504	4	7.57031	37.4878	6.32861
Q5SQT8	GTP-binding protein SAR1a OS=Homo sapiens GN=SAR1A PE=2 SV=1 - [Q5SQT8_HUMAN]	25.62	2	2	2	4	0.458624	4	6.55334	13.6531	7.03467
P62070	Ras-related protein R-Ras2 OS=Homo sapiens GN=RRAS2 PE=1 SV=1 - [RRAS2_HUMAN]	25.49	2	2	4	36	0.456525	4	42.6318	23.3847	6.01123
P06311	Ig kappa chain V-III region IARC/BL41 OS=Homo sapiens PE=1 SV=1 - [KV311_HUMAN]	24.22	1	2	2	4	1.76022	4	15.0173	14.0611	6.60986
D3YTB1	60S ribosomal protein L32 (Fragment) OS=Homo sapiens GN=RPL32 PE=2 SV=1 - [D3YTB1_HUMAN]	22.56	3	3	3	6	1.07449	4	6.14805	15.6067	11.4438
E5RFX7	Proline synthase co-transcribed bacterial homolog protein (Fragment) OS=Homo sapiens GN=PROSC PE=2 SV=1 - [E5RFX7_HUMAN]	21.9	3	2	2	6	0.989095	4	8.99755	15.3299	7.10791
E9PJK1	CD81 antigen OS=Homo sapiens GN=CD81 PE=2 SV=1 - [E9PJK1_HUMAN]	21.82	7	2	2	8	0.591262	4	47.1453	17.9509	4.99561
P29373	Cellular retinoic acid-binding protein 2 OS=Homo sapiens GN=CRABP2 PE=1 SV=2 - [RABP2_HUMAN]	21.74	1	2	2	7	1.65147	4	42.8266	15.683	5.40186
B8ZZP4	Secernin-1 OS=Homo sapiens GN=SCRN1 PE=2 SV=1 - [B8ZZP4_HUMAN]	20.71	5	2	2	8	1.10511	4	4.42408	15.6318	5.56689
H3BMH2	Ras-related protein Rab-11A (Fragment) OS=Homo sapiens GN=RAB11A PE=2 SV=1 - [H3BMH2_HUMAN]	20.65	7	3	3	4	0.636559	4	22.7622	17.6571	8.33838
J3KS22	L-xylulose reductase (Fragment) OS=Homo sapiens GN=DCXR PE=3 SV=1 - [J3KS22_HUMAN]	20.54	3	3	3	6	0.869227	4	37.2908	23.9447	8.49951
F8VY04	Adenylate kinase 2, mitochondrial OS=Homo sapiens GN=AK2 PE=2 SV=1 - [F8VY04_HUMAN]	20.53	6	2	2	4	1.34925	4	10.0833	21.2131	6.94678
Q99643-5	Isoform 5 of Succinate dehydrogenase cytochrome b560 subunit, mitochondrial OS=Homo sapiens GN=SDHC - [C560_HUMAN]	18.1	3	2	2	7	0.636247	4	6.62276	12.4656	8.98291
Q5T6V5	UPF0553 protein C9orf64 OS=Homo sapiens GN=C9orf64 PE=1 SV=1 - [CI064_HUMAN]	16.42	1	4	4	6	1.11243	4	14.9873	39.0038	5.88428
B3KR49	Mitogen-activated protein kinase 3 OS=Homo sapiens GN=MAPK3 PE=2 SV=1 - [B3KR49_HUMAN]	16.23	3	2	3	6	0.845887	4	7.2167	30.6207	5.98584
J3KNF4	Copper chaperone for superoxide dismutase OS=Homo sapiens GN=CCS PE=4 SV=1 - [J3KNF4_HUMAN]	16.08	2	2	2	8	1.0187	4	3.67362	27.0695	5.89697
D6RFH4	Cytochrome b5 type B OS=Homo sapiens GN=CYB5B PE=2 SV=1 - [D6RFH4_HUMAN]	16.03	4	2	2	10	0.369462	4	17.4299	14.8366	6.18896
P20933	N(4)-(beta-N-acetylglucosaminyl)-L-asparaginase OS=Homo sapiens GN=AGA PE=1 SV=2 - [ASPG_HUMAN]	15.61	1	3	3	5	1.74025	4	25.3363	37.1843	6.27783
Q96GK7	Fumarylacetoacetate hydrolase domain-containing protein 2A OS=Homo sapiens GN=FAHD2A PE=1 SV=1 - [FAH2A_HUMAN]	15.61	2	3	3	7	0.885621	4	34.9559	34.5741	8.23584
K7ESE8	Bleomycin hydrolase (Fragment) OS=Homo sapiens GN=BLMH PE=4 SV=1 - [K7ESE8_HUMAN]	15.58	5	3	3	4	1.32108	4	6.74169	26.7211	6.78564
Q13247-3	Isoform SRP55-3 of Serine/arginine-rich splicing factor 6 OS=Homo sapiens GN=SRSF6 - [SRSF6_HUMAN]	15.22	2	2	6	30	2.41357	4	29.8355	38.3956	11.0044
O00629	Importin subunit alpha-3 OS=Homo sapiens GN=KPNA4 PE=1 SV=1 - [IMA3_HUMAN]	15.16	1	3	4	11	0.592857	4	20.0932	57.8506	4.95752
H0YL10	CD276 antigen (Fragment) OS=Homo sapiens GN=CD276 PE=4 SV=1 - [H0YL10_HUMAN]	15.08	5	2	2	8	1.00154	4	7.20353	21.3655	4.75439
Q12904	Aminoacyl tRNA synthase complex-interacting multifunctional protein 1 OS=Homo sapiens GN=AIMP1 PE=1 SV=2 - [AIMP1_HUMAN]	15.06	2	3	3	4	1.12219	4	14.5776	34.3311	8.42627
Q969E4	Transcription elongation factor A protein-like 3 OS=Homo sapiens GN=TCEAL3 PE=1 SV=1 - [TCAL3_HUMAN]	15	1	2	2	8	1.38982	4	21.6885	22.4886	4.91943
J3QQR8	Intercellular adhesion molecule 2 (Fragment) OS=Homo sapiens GN=ICAM2 PE=4 SV=1 - [J3QQR8_HUMAN]	14.97	5	2	2	2	0.744881	4	3.54246	18.4813	6.3667
P38117	Electron transfer flavoprotein subunit beta OS=Homo sapiens GN=ETFB PE=1 SV=3 - [ETFB_HUMAN]	14.9	2	3	3	8	0.596462	4	21.7798	27.8262	8.104
K7ER16	Phenylalanine--tRNA ligase alpha subunit OS=Homo sapiens GN=FARSA PE=4 SV=1 - [K7ER16_HUMAN]	14.89	5	3	3	6	1.34166	4	12.8406	26.0205	6.66846
Q9BRF8	Calcineurin-like phosphoesterase domain-containing protein 1 OS=Homo sapiens GN=CPPED1 PE=1 SV=3 - [CPPED_HUMAN]	14.33	2	4	4	4	0.872606	4	11.9929	35.5259	6.20166
H3BTV1	CDP-diacylglycerol--inositol 3-phosphatidyltransferase OS=Homo sapiens GN=CDIPT PE=2 SV=1 - [H3BTV1_HUMAN]	14.29	3	2	2	4	0.522261	4	3.44284	18.6117	8.20654
H7C0V0	Uncharacterized protein C2orf47, mitochondrial (Fragment) OS=Homo sapiens GN=C2orf47 PE=4 SV=1 - [H7C0V0_HUMAN]	14.22	2	3	3	4	0.736436	4	24.8884	25.1001	9.0708
P05198	Eukaryotic translation initiation factor 2 subunit 1 OS=Homo sapiens GN=EIF2S1 PE=1 SV=3 - [IF2A_HUMAN]	13.97	1	2	3	9	1.79414	4	35.4703	36.0894	5.08447
I3L0S1	Phosphoribosyl pyrophosphate synthase-associated protein 2 (Fragment) OS=Homo sapiens GN=PRPSAP2 PE=4 SV=1 - [I3L0S1_HUMAN]	13.85	4	2	2	4	1.25989	4	9.74282	28.7309	5.61768
H3BS52	Septin-1 (Fragment) OS=Homo sapiens GN=SEPT1 PE=2 SV=1 - [H3BS52_HUMAN]	13.83	4	3	3	7	6.69424	4	147.857	28.7175	5.10986
O60547-2	Isoform 2 of GDP-mannose 4,6 dehydratase OS=Homo sapiens GN=GMDS - [GMDS_HUMAN]	13.74	2	3	3	9	1.85033	4	23.0858	39.0288	7.07861
Q9H488-2	Isoform 2 of GDP-fucose protein O-fucosyltransferase 1 OS=Homo sapiens GN=POFUT1 - [OFUT1_HUMAN]	13.4	2	2	2	2	0.740467	4	14.1319	22.3232	8.76318
Q9BT09	Protein canopy homolog 3 OS=Homo sapiens GN=CNPY3 PE=1 SV=1 - [CNPY3_HUMAN]	13.31	1	2	2	8	1.22369	4	4.99096	30.7287	5.49072
P16422	Epithelial cell adhesion molecule OS=Homo sapiens GN=EPCAM PE=1 SV=2 - [EPCAM_HUMAN]	13.06	2	2	2	8	0.966098	4	11.4833	34.9097	7.45947
P36507	Dual specificity mitogen-activated protein kinase kinase 2 OS=Homo sapiens GN=MAP2K2 PE=1 SV=1 - [MP2K2_HUMAN]	13	1	2	4	14	1.27832	4	29.8779	44.3961	6.55127
P28799	Granulins OS=Homo sapiens GN=GRN PE=1 SV=2 - [GRN_HUMAN]	12.82	1	4	4	6	0.881138	4	9.65282	63.4998	6.82959
P50453	Serpin B9 OS=Homo sapiens GN=SERPINB9 PE=1 SV=1 - [SPB9_HUMAN]	12.77	1	3	4	15	3.10864	4	9.6826	42.3763	5.85889
Q92979	Ribosomal RNA small subunit methyltransferase NEP1 OS=Homo sapiens GN=EMG1 PE=1 SV=4 - [NEP1_HUMAN]	12.7	1	2	2	4	1.08462	4	16.6018	26.7032	9.17334
Q9Y6G9	Cytoplasmic dynein 1 light intermediate chain 1 OS=Homo sapiens GN=DYNC1LI1 PE=1 SV=3 - [DC1L1_HUMAN]	12.62	1	4	4	7	1.13525	4	21.3741	56.544	6.41748
J3KN55	Cob(I)yrinic acid a,c-diamide adenosyltransferase, mitochondrial OS=Homo sapiens GN=MMAB PE=4 SV=1 - [J3KN55_HUMAN]	12.58	2	2	2	3	0.811234	4	72.8199	17.661	7.79639
C9JJ54	WD repeat and FYVE domain-containing protein 1 (Fragment) OS=Homo sapiens GN=WDFY1 PE=2 SV=1 - [C9JJ54_HUMAN]	12.56	2	2	2	6	1.19269	4	8.63339	24.2442	7.79639
B4DP38	Methylosome protein 50 OS=Homo sapiens GN=WDR77 PE=2 SV=1 - [B4DP38_HUMAN]	12.23	2	3	3	4	1.07464	4	8.89616	29.6325	5.52881
O14879	Interferon-induced protein with tetratricopeptide repeats 3 OS=Homo sapiens GN=IFIT3 PE=1 SV=1 - [IFIT3_HUMAN]	11.84	1	4	5	14	0.594458	4	42.1952	55.9495	5.19873
Q5T454	MMS19 nucleotide excision repair protein homolog (Fragment) OS=Homo sapiens GN=MMS19 PE=2 SV=2 - [Q5T454_HUMAN]	11.59	6	2	2	4	1.39566	4	11.2779	33.5947	5.49072
Q7L9L4	MOB kinase activator 1B OS=Homo sapiens GN=MOB1B PE=1 SV=3 - [MOB1B_HUMAN]	11.57	3	2	2	7	0.812415	4	30.7442	25.0746	6.72705
Q6UN15-3	Isoform 3 of Pre-mRNA 3'-end-processing factor FIP1 OS=Homo sapiens GN=FIP1L1 - [FIP1_HUMAN]	11.54	4	4	4	7	0.941269	4	27.4901	58.3407	5.5542
Q96EY1-2	Isoform 2 of DnaJ homolog subfamily A member 3, mitochondrial OS=Homo sapiens GN=DNAJA3 - [DNJA3_HUMAN]	11.26	2	3	3	5	0.69705	4	23.3727	49.5802	9.39307
Q96JB5	CDK5 regulatory subunit-associated protein 3 OS=Homo sapiens GN=CDK5RAP3 PE=1 SV=2 - [CK5P3_HUMAN]	11.07	2	3	4	13	1.14825	4	12.4646	56.885	4.75439
J3QL15	Ribosomal protein L19 (Fragment) OS=Homo sapiens GN=RPL19 PE=3 SV=1 - [J3QL15_HUMAN]	10.94	4	2	2	4	1.35502	4	20.7242	14.9933	11.9712
C9JN98	Glia-derived nexin (Fragment) OS=Homo sapiens GN=SERPINE2 PE=2 SV=1 - [C9JN98_HUMAN]	10.87	4	2	2	10	1.12568	4	22.7414	30.521	8.98291
Q9UBE0	SUMO-activating enzyme subunit 1 OS=Homo sapiens GN=SAE1 PE=1 SV=1 - [SAE1_HUMAN]	10.69	1	3	3	5	1.61038	4	4.60663	38.4256	5.30029
C9JTN7	Nucleolysin TIA-1 isoform p40 OS=Homo sapiens GN=TIA1 PE=2 SV=1 - [C9JTN7_HUMAN]	10.53	4	2	3	7	2.21147	4	34.6799	31.6043	8.29443
F5GY39	WASH complex subunit FAM21B OS=Homo sapiens GN=FAM21B PE=2 SV=1 - [F5GY39_HUMAN]	10.39	13	3	3	6	0.971707	4	13.5679	55.4241	5.66846
Q13043-2	Isoform 2 of Serine/threonine-protein kinase 4 OS=Homo sapiens GN=STK4 - [STK4_HUMAN]	10.39	2	3	4	8	3.12582	4	72.6554	52.3019	4.99561
O94888	UBX domain-containing protein 7 OS=Homo sapiens GN=UBXN7 PE=1 SV=2 - [UBXN7_HUMAN]	10.22	1	4	4	5	1.23727	4	31.0161	54.8283	5.16064
Q9BV79	Trans-2-enoyl-CoA reductase, mitochondrial OS=Homo sapiens GN=MECR PE=1 SV=2 - [MECR_HUMAN]	10.19	1	4	4	4	0.846198	4	7.27108	40.436	8.76318
P32456	Interferon-induced guanylate-binding protein 2 OS=Homo sapiens GN=GBP2 PE=1 SV=3 - [GBP2_HUMAN]	10.15	1	3	4	12	1.48031	4	25.6516	67.1664	5.70654
Q6BCY4	NADH-cytochrome b5 reductase 2 OS=Homo sapiens GN=CYB5R2 PE=1 SV=1 - [NB5R2_HUMAN]	10.14	1	3	3	4	1.10886	4	12.6927	31.4384	8.49951
Q9H019-3	Isoform 3 of Mitochondrial fission regulator 1-like OS=Homo sapiens GN=MTFR1L - [MFR1L_HUMAN]	10	2	2	2	8	0.770268	4	31.0242	30.7507	6.31592
E7EUM5	Nucleoporin p54 OS=Homo sapiens GN=NUP54 PE=2 SV=2 - [E7EUM5_HUMAN]	9.79	3	3	3	5	1.74085	4	25.8933	37.3267	6.81494
H0YMB3	GMP reductase 2 OS=Homo sapiens GN=GMPR2 PE=2 SV=1 - [H0YMB3_HUMAN]	9.52	6	3	3	6	0.995265	4	3.96329	33.9	6.91748
P04062-3	Isoform 3 of Glucosylceramidase OS=Homo sapiens GN=GBA - [GLCM_HUMAN]	9.51	6	2	2	4	0.820951	4	11.5648	29.8781	6.99072
P53634	Dipeptidyl peptidase 1 OS=Homo sapiens GN=CTSC PE=1 SV=2 - [CATC_HUMAN]	9.29	1	3	3	8	1.6574	4	36.8311	51.8203	6.99072
C9JZR4	ADP-ribosylation factor GTPase-activating protein 3 OS=Homo sapiens GN=ARFGAP3 PE=2 SV=2 - [C9JZR4_HUMAN]	9.23	3	3	3	6	1.70142	4	27.2473	48.8541	7.2251
F5H019	GPI transamidase component PIG-S OS=Homo sapiens GN=PIGS PE=2 SV=1 - [F5H019_HUMAN]	9.11	3	3	3	6	0.679257	4	10.7166	55.1116	5.94775
B4DE40	Spermine synthase OS=Homo sapiens GN=SMS PE=2 SV=1 - [B4DE40_HUMAN]	9.09	3	2	2	7	1.14276	4	13.2714	31.0828	4.93213
Q96HS1-2	Isoform 2 of Serine/threonine-protein phosphatase PGAM5, mitochondrial OS=Homo sapiens GN=PGAM5 - [PGAM5_HUMAN]	9.02	2	2	2	3	0.972967	4	10.8943	28.0025	7.25439
Q9BQ67	Glutamate-rich WD repeat-containing protein 1 OS=Homo sapiens GN=GRWD1 PE=1 SV=1 - [GRWD1_HUMAN]	8.97	1	3	3	7	0.946921	4	21.3233	49.3882	4.91943
B5MC98	Prolactin regulatory element-binding protein OS=Homo sapiens GN=PREB PE=2 SV=1 - [B5MC98_HUMAN]	8.91	2	2	2	4	0.855973	4	18.8846	38.9153	7.31299
P41240	Tyrosine-protein kinase CSK OS=Homo sapiens GN=CSK PE=1 SV=1 - [CSK_HUMAN]	8.67	1	3	3	7	1.69945	4	18.0201	50.6717	7.06396
Q96QR8	Transcriptional activator protein Pur-beta OS=Homo sapiens GN=PURB PE=1 SV=3 - [PURB_HUMAN]	8.65	1	2	3	5	1.16863	4	3.94748	33.2205	5.42725
O95302	Peptidyl-prolyl cis-trans isomerase FKBP9 OS=Homo sapiens GN=FKBP9 PE=1 SV=2 - [FKBP9_HUMAN]	8.6	2	4	4	8	0.965014	4	14.7258	63.0435	5.08447
P28907	ADP-ribosyl cyclase 1 OS=Homo sapiens GN=CD38 PE=1 SV=2 - [CD38_HUMAN]	8.33	1	2	2	8	2.02624	4	52.7821	34.3061	7.66455
B7Z3I5	Ena/VASP-like protein OS=Homo sapiens GN=EVL PE=2 SV=1 - [B7Z3I5_HUMAN]	8.21	3	2	2	6	4.23805	4	62.6454	41.5516	9.33447
Q15427	Splicing factor 3B subunit 4 OS=Homo sapiens GN=SF3B4 PE=1 SV=1 - [SF3B4_HUMAN]	8.02	1	2	2	7	0.934041	4	29.7548	44.3571	8.55811
B1AK13	3-hydroxymethyl-3-methylglutaryl-Coenzyme A lyase (Hydroxymethylglutaricaciduria), isoform CRA_b OS=Homo sapiens GN=HMGCL PE=2 SV=1 - [B1AK13_HUMAN]	8	2	2	2	8	0.807244	4	18.6842	31.7143	7.60596
O14929-2	Isoform B of Histone acetyltransferase type B catalytic subunit OS=Homo sapiens GN=HAT1 - [HAT1_HUMAN]	7.78	2	2	2	3	2.78205	4	98.9982	39.7609	5.92236
Q5LJB0	Ubiquitin carboxyl-terminal hydrolase isozyme L5 (Fragment) OS=Homo sapiens GN=UCHL5 PE=2 SV=1 - [Q5LJB0_HUMAN]	7.75	7	2	2	7	1.23585	4	8.39566	29.0975	5.03369
P49770	Translation initiation factor eIF-2B subunit beta OS=Homo sapiens GN=EIF2B2 PE=1 SV=3 - [EI2BB_HUMAN]	7.69	1	2	2	4	1.42235	4	25.5206	38.9649	6.16357
Q86TV2	Full-length cDNA clone CS0DI002YH20 of Placenta of Homo sapiens (human) OS=Homo sapiens GN=LGMN PE=2 SV=1 - [Q86TV2_HUMAN]	7.53	3	2	2	4	1.10054	4	18.0606	41.9807	6.20166
Q9BTE6	Alanyl-tRNA editing protein Aarsd1 OS=Homo sapiens GN=AARSD1 PE=1 SV=2 - [AASD1_HUMAN]	7.52	4	2	2	8	0.869893	4	10.965	45.4513	6.41748
P78386	Keratin, type II cuticular Hb5 OS=Homo sapiens GN=KRT85 PE=1 SV=1 - [KRT85_HUMAN]	7.5	1	2	4	13	0.459422	4	20.6626	55.7665	6.55127
H7BY36	RNA-binding protein EWS (Fragment) OS=Homo sapiens GN=EWSR1 PE=4 SV=1 - [H7BY36_HUMAN]	7.47	8	2	2	7	1.53252	4	56.4748	32.1604	9.81787
Q9BV20-2	Isoform 2 of Methylthioribose-1-phosphate isomerase OS=Homo sapiens GN=MRI1 - [MTNA_HUMAN]	7.45	2	2	2	7	0.889525	4	53.6258	34.508	5.69385
P43686-2	Isoform 2 of 26S protease regulatory subunit 6B OS=Homo sapiens GN=PSMC4 - [PRS6B_HUMAN]	7.24	2	2	2	7	0.640376	4	33.9405	43.4805	5.26221
Q96C23	Aldose 1-epimerase OS=Homo sapiens GN=GALM PE=1 SV=1 - [GALM_HUMAN]	7.02	1	2	2	4	1.65165	4	1.70573	37.7421	6.65381
O94919	Endonuclease domain-containing 1 protein OS=Homo sapiens GN=ENDOD1 PE=1 SV=2 - [ENDD1_HUMAN]	7	1	2	2	8	0.871496	4	24.9634	54.9813	5.70654
P18577-9	Isoform 4g of Blood group Rh(CE) polypeptide OS=Homo sapiens GN=RHCE - [RHCE_HUMAN]	6.97	9	2	2	4	0.109028	4	81.6264	27.2414	9.34912
Q9Y3L3-2	Isoform 2 of SH3 domain-binding protein 1 OS=Homo sapiens GN=SH3BP1 - [3BP1_HUMAN]	6.86	3	2	2	8	1.89877	4	20.4732	50.7878	6.43018
Q9Y295	Developmentally-regulated GTP-binding protein 1 OS=Homo sapiens GN=DRG1 PE=1 SV=1 - [DRG1_HUMAN]	6.81	1	2	2	8	1.00532	4	25.6811	40.5168	8.89502
P36542	ATP synthase subunit gamma, mitochondrial OS=Homo sapiens GN=ATP5C1 PE=1 SV=1 - [ATPG_HUMAN]	6.71	1	2	2	4	0.411921	4	20.4202	32.9753	9.21729
Q9NZT2-2	Isoform 2 of Opioid growth factor receptor OS=Homo sapiens GN=OGFR - [OGFR_HUMAN]	6.7	2	3	3	7	1.67751	4	11.917	71.3803	4.88135
A2A376	Probable ATP-dependent RNA helicase DDX58 OS=Homo sapiens GN=DDX58 PE=2 SV=1 - [A2A376_HUMAN]	6.65	5	3	3	5	1.22065	4	43.5265	82.5601	7.40088
Q14314	Fibroleukin OS=Homo sapiens GN=FGL2 PE=1 SV=1 - [FGL2_HUMAN]	6.61	1	3	3	3	2.41117	4	39.5862	50.1968	7.38623
Q7Z4H8-3	Isoform 3 of KDEL motif-containing protein 2 OS=Homo sapiens GN=KDELC2 - [KDEL2_HUMAN]	6.6	3	2	2	6	0.530029	4	10.9052	47.3692	7.23975
Q8IY67	Ribonucleoprotein PTB-binding 1 OS=Homo sapiens GN=RAVER1 PE=1 SV=1 - [RAVR1_HUMAN]	6.6	3	2	2	7	0.917534	4	10.8205	63.8372	8.48486
Q8TDB6	E3 ubiquitin-protein ligase DTX3L OS=Homo sapiens GN=DTX3L PE=1 SV=1 - [DTX3L_HUMAN]	6.49	1	3	3	7	1.38471	4	4.3208	83.5013	8.06006
P53985	Monocarboxylate transporter 1 OS=Homo sapiens GN=SLC16A1 PE=1 SV=3 - [MOT1_HUMAN]	6.4	1	3	3	4	0.559978	4	9.14399	53.9089	8.66064
Q9BS40	Latexin OS=Homo sapiens GN=LXN PE=1 SV=2 - [LXN_HUMAN]	6.31	1	2	2	4	0.909584	4	10.411	25.7339	5.78271
P52292	Importin subunit alpha-1 OS=Homo sapiens GN=KPNA2 PE=1 SV=1 - [IMA1_HUMAN]	6.24	1	2	2	6	0.531925	4	16.4984	57.8259	5.40186
F5H0L8	SEC23-interacting protein OS=Homo sapiens GN=SEC23IP PE=2 SV=1 - [F5H0L8_HUMAN]	6.21	3	3	4	13	1.07374	4	17.6636	89.6104	5.66846
P08574	Cytochrome c1, heme protein, mitochondrial OS=Homo sapiens GN=CYC1 PE=1 SV=3 - [CY1_HUMAN]	6.15	1	2	2	4	0.809652	4	20.5797	35.399	8.99756
Q6PCE3	Glucose 1,6-bisphosphate synthase OS=Homo sapiens GN=PGM2L1 PE=1 SV=3 - [PGM2L_HUMAN]	5.95	1	3	3	4	1.04133	4	24.9061	70.3965	7.15186
O75439	Mitochondrial-processing peptidase subunit beta OS=Homo sapiens GN=PMPCB PE=1 SV=2 - [MPPB_HUMAN]	5.73	2	2	2	7	1.23406	4	18.2451	54.3315	6.82959
P00748	Coagulation factor XII OS=Homo sapiens GN=F12 PE=1 SV=3 - [FA12_HUMAN]	5.69	1	3	3	7	0.65087	4	5.20926	67.7479	7.73779
Q6P1N0-2	Isoform 2 of Coiled-coil and C2 domain-containing protein 1A OS=Homo sapiens GN=CC2D1A - [C2D1A_HUMAN]	5.68	2	3	3	7	1.07923	4	2.39268	103.87	8.08936
Q16719	Kynureninase OS=Homo sapiens GN=KYNU PE=1 SV=1 - [KYNU_HUMAN]	5.38	1	2	2	7	3.38691	4	31.9877	52.3182	7.03467
P11388	DNA topoisomerase 2-alpha OS=Homo sapiens GN=TOP2A PE=1 SV=3 - [TOP2A_HUMAN]	5.29	4	3	7	20	1.11461	4	8.85028	174.276	8.71924
Q12929	Epidermal growth factor receptor kinase substrate 8 OS=Homo sapiens GN=EPS8 PE=1 SV=1 - [EPS8_HUMAN]	5.11	1	3	3	7	0.776336	4	14.0525	91.8244	7.50342
Q13188	Serine/threonine-protein kinase 3 OS=Homo sapiens GN=STK3 PE=1 SV=2 - [STK3_HUMAN]	5.09	2	1	2	9	0.650844	4	7.34683	56.265	5.23682
O76024	Wolframin OS=Homo sapiens GN=WFS1 PE=1 SV=2 - [WFS1_HUMAN]	5.06	1	3	3	3	0.726781	4	17.661	100.227	8.04541
Q9BX97	Plasmalemma vesicle-associated protein OS=Homo sapiens GN=PLVAP PE=2 SV=1 - [PLVAP_HUMAN]	4.98	1	2	2	3	0.422471	4	41.5022	50.5621	8.79248
Q5T8N1	Nuclear pore complex protein Nup133 OS=Homo sapiens GN=NUP133 PE=2 SV=1 - [Q5T8N1_HUMAN]	4.96	3	3	3	6	0.874728	4	13.8395	118.201	5.13525
Q9UNF0-2	Isoform 2 of Protein kinase C and casein kinase substrate in neurons protein 2 OS=Homo sapiens GN=PACSIN2 - [PACN2_HUMAN]	4.94	2	3	3	6	1.44904	4	11.3348	51.321	5.38916
E9PCB6	Neurolysin, mitochondrial OS=Homo sapiens GN=NLN PE=2 SV=1 - [E9PCB6_HUMAN]	4.5	2	2	2	8	0.81862	4	16.2505	68.8235	6.45557
Q08AM6	Protein VAC14 homolog OS=Homo sapiens GN=VAC14 PE=1 SV=1 - [VAC14_HUMAN]	4.48	1	3	3	4	0.860159	4	4.23839	87.9167	6.12549
P08253-2	Isoform 2 of 72 kDa type IV collagenase OS=Homo sapiens GN=MMP2 - [MMP2_HUMAN]	4.45	3	2	2	4	1.33337	4	50.7934	65.7224	5.22412
P42226	Signal transducer and activator of transcription 6 OS=Homo sapiens GN=STAT6 PE=1 SV=1 - [STAT6_HUMAN]	4.37	3	4	4	7	0.824453	4	28.6567	94.0752	6.22705
O95466	Formin-like protein 1 OS=Homo sapiens GN=FMNL1 PE=1 SV=3 - [FMNL_HUMAN]	4.09	3	3	3	8	1.90982	4	24.1431	121.777	5.71924
Q13308-3	Isoform 3 of Inactive tyrosine-protein kinase 7 OS=Homo sapiens GN=PTK7 - [PTK7_HUMAN]	4.04	5	3	3	8	2.25859	4	40.886	103.515	7.09326
Q6PI48	Aspartate--tRNA ligase, mitochondrial OS=Homo sapiens GN=DARS2 PE=1 SV=1 - [SYDM_HUMAN]	4.03	1	3	3	6	0.836204	4	7.57135	73.5161	8.01611
Q9HAV4	Exportin-5 OS=Homo sapiens GN=XPO5 PE=1 SV=1 - [XPO5_HUMAN]	3.9	1	3	3	6	1.06869	4	62.9012	136.222	5.79541
Q13045-2	Isoform 2 of Protein flightless-1 homolog OS=Homo sapiens GN=FLII - [FLII_HUMAN]	3.87	3	3	3	8	1.01838	4	6.29697	138.405	6.07471
Q8NCN5	Pyruvate dehydrogenase phosphatase regulatory subunit, mitochondrial OS=Homo sapiens GN=PDPR PE=1 SV=2 - [PDPR_HUMAN]	3.87	1	3	3	4	1.03285	4	25.7226	99.3006	6.354
Q14978	Nucleolar and coiled-body phosphoprotein 1 OS=Homo sapiens GN=NOLC1 PE=1 SV=2 - [NOLC1_HUMAN]	3.72	3	2	2	7	1.54713	4	58.7197	73.5596	9.46631
P05160	Coagulation factor XIII B chain OS=Homo sapiens GN=F13B PE=1 SV=3 - [F13B_HUMAN]	3.33	1	2	2	7	0.674326	4	16.2793	75.4612	6.39209
Q9HCU0	Endosialin OS=Homo sapiens GN=CD248 PE=1 SV=1 - [CD248_HUMAN]	3.17	1	2	2	4	0.408008	4	10.331	80.8073	5.35107
Q9Y5Q9	General transcription factor 3C polypeptide 3 OS=Homo sapiens GN=GTF3C3 PE=1 SV=1 - [TF3C3_HUMAN]	3.05	1	2	2	4	0.827839	4	24.6788	101.208	5.07178
H7C5R8	Poly [ADP-ribose] polymerase 14 (Fragment) OS=Homo sapiens GN=PARP14 PE=2 SV=1 - [H7C5R8_HUMAN]	2.96	5	3	3	6	1.33745	4	45.256	171.039	7.43018
Q9BXJ9	N-alpha-acetyltransferase 15, NatA auxiliary subunit OS=Homo sapiens GN=NAA15 PE=1 SV=1 - [NAA15_HUMAN]	2.89	1	2	2	4	1.19217	4	12.7768	101.208	7.41553
Q92614-2	Isoform 2 of Unconventional myosin-XVIIIa OS=Homo sapiens GN=MYO18A - [MY18A_HUMAN]	2.61	6	3	3	6	1.07036	4	3.94954	196.316	5.88428
F5H2U2	Serine/threonine-protein kinase PRP4 homolog OS=Homo sapiens GN=PRPF4B PE=2 SV=1 - [F5H2U2_HUMAN]	2.52	2	2	2	4	1.25397	4	6.73447	115.374	10.272
Q9NZB2-4	Isoform D of Constitutive coactivator of PPAR-gamma-like protein 1 OS=Homo sapiens GN=FAM120A - [F120A_HUMAN]	2.52	3	2	2	4	0.950546	4	18.2602	117.332	8.86572
Q08379	Golgin subfamily A member 2 OS=Homo sapiens GN=GOLGA2 PE=1 SV=3 - [GOGA2_HUMAN]	2.5	1	2	2	8	1.12608	4	40.3158	113.017	5.021
Q9UIA9	Exportin-7 OS=Homo sapiens GN=XPO7 PE=1 SV=3 - [XPO7_HUMAN]	2.48	3	2	2	7	0.752226	4	22.1358	123.828	6.31592
Q9BUQ8	Probable ATP-dependent RNA helicase DDX23 OS=Homo sapiens GN=DDX23 PE=1 SV=3 - [DDX23_HUMAN]	2.44	1	2	2	4	1.02611	4	25.3951	95.5239	9.5542
O75882-3	Isoform 3 of Attractin OS=Homo sapiens GN=ATRN - [ATRN_HUMAN]	2	3	3	3	7	0.580338	4	15.1016	133.613	6.97607
Q9BZH6	WD repeat-containing protein 11 OS=Homo sapiens GN=WDR11 PE=1 SV=1 - [WDR11_HUMAN]	1.96	1	2	2	7	0.947754	4	26.7633	136.598	6.91748
Q9UM47	Neurogenic locus notch homolog protein 3 OS=Homo sapiens GN=NOTCH3 PE=1 SV=2 - [NOTC3_HUMAN]	1.72	1	3	3	5	0.586556	4	29.8059	243.468	5.38916
Q14573	Inositol 1,4,5-trisphosphate receptor type 3 OS=Homo sapiens GN=ITPR3 PE=1 SV=2 - [ITPR3_HUMAN]	1.54	1	4	4	4	0.916434	4	37.6473	303.912	6.48096
A5YKK6-4	Isoform 4 of CCR4-NOT transcription complex subunit 1 OS=Homo sapiens GN=CNOT1 - [CNOT1_HUMAN]	1.42	4	2	2	6	1.32033	4	29.314	173.68	7.34229
Q8WYP5	Protein ELYS OS=Homo sapiens GN=AHCTF1 PE=1 SV=3 - [ELYS_HUMAN]	0.79	3	2	2	4	0.834086	4	52.3195	252.342	6.59521
Q13885	Tubulin beta-2A chain OS=Homo sapiens GN=TUBB2A PE=1 SV=1 - [TBB2A_HUMAN]	63.37	2	1	24	379	0.205735	3	15.0903	49.875	4.89404
F8VXL2	Dynein light chain 1, cytoplasmic OS=Homo sapiens GN=DYNLL1 PE=2 SV=1 - [F8VXL2_HUMAN]	61.7	3	2	2	5	1.35352	3	1.00578	5.42265	5.33838
A0M8Q6	Ig lambda-7 chain C region OS=Homo sapiens GN=IGLC7 PE=1 SV=2 - [LAC7_HUMAN]	50.94	1	2	4	100	0.978988	3	2.09078	11.2956	8.27979
Q96IX5	Up-regulated during skeletal muscle growth protein 5 OS=Homo sapiens GN=USMG5 PE=1 SV=1 - [USMG5_HUMAN]	43.1	1	2	2	3	0.962845	3	7.14336	6.45337	9.75928
P00739	Haptoglobin-related protein OS=Homo sapiens GN=HPR PE=1 SV=2 - [HPTR_HUMAN]	37.93	2	3	15	129	0.514766	3	51.6066	39.0047	7.09326
Q5TCU3	Tropomyosin beta chain OS=Homo sapiens GN=TPM2 PE=2 SV=1 - [Q5TCU3_HUMAN]	33.1	1	2	12	68	0.767264	3	9.73477	32.7946	4.67822
P10412	Histone H1.4 OS=Homo sapiens GN=HIST1H1E PE=1 SV=2 - [H14_HUMAN]	30.59	1	2	8	81	1.49063	3	14.3118	21.852	11.0337
H3BNE1	Synaptosomal-associated protein 23 OS=Homo sapiens GN=SNAP23 PE=2 SV=1 - [H3BNE1_HUMAN]	28.87	6	2	2	3	0.886382	3	10.0162	11.1335	4.94482
Q9NP72-3	Isoform 3 of Ras-related protein Rab-18 OS=Homo sapiens GN=RAB18 - [RAB18_HUMAN]	28.17	4	2	3	6	0.780718	3	58.5201	15.4979	5.07178
Q562R1	Beta-actin-like protein 2 OS=Homo sapiens GN=ACTBL2 PE=1 SV=2 - [ACTBL_HUMAN]	27.93	1	2	10	402	0.980845	3	5.31248	41.976	5.59229
H7C3S9	COP9 signalosome complex subunit 8 (Fragment) OS=Homo sapiens GN=COPS8 PE=4 SV=1 - [H7C3S9_HUMAN]	27.71	5	2	2	2	1.52498	3	0.13354	9.03869	4.50049
P62140	Serine/threonine-protein phosphatase PP1-beta catalytic subunit OS=Homo sapiens GN=PPP1CB PE=1 SV=3 - [PP1B_HUMAN]	27.52	1	2	7	50	0.905938	3	6.90794	37.1626	6.18896
Q9BRA2	Thioredoxin domain-containing protein 17 OS=Homo sapiens GN=TXNDC17 PE=1 SV=1 - [TXD17_HUMAN]	26.83	1	3	3	3	1.28215	3	29.3365	13.9318	5.51611
Q8TBQ9	Protein kish-A OS=Homo sapiens GN=TMEM167A PE=1 SV=1 - [KISHA_HUMAN]	25	1	2	2	2	0.453186	3	2.46232	8.05433	8.95361
P02775	Platelet basic protein OS=Homo sapiens GN=PPBP PE=1 SV=3 - [CXCL7_HUMAN]	24.22	1	3	3	4	0.257852	3	36.7097	13.8854	8.79248
P48047	ATP synthase subunit O, mitochondrial OS=Homo sapiens GN=ATP5O PE=1 SV=1 - [ATPO_HUMAN]	23.94	1	3	3	5	0.952186	3	77.9481	23.2627	9.96436
Q14141-2	Isoform I of Septin-6 OS=Homo sapiens GN=SEPT6 - [SEPT6_HUMAN]	23.42	5	3	8	34	2.01236	3	41.4738	48.842	6.81494
Q9HAV0	Guanine nucleotide-binding protein subunit beta-4 OS=Homo sapiens GN=GNB4 PE=1 SV=3 - [GBB4_HUMAN]	23.24	1	2	6	25	1.00778	3	4.63804	37.543	5.99854
O95182	NADH dehydrogenase [ubiquinone] 1 alpha subcomplex subunit 7 OS=Homo sapiens GN=NDUFA7 PE=1 SV=3 - [NDUA7_HUMAN]	23.01	1	2	2	5	0.930956	3	26.2134	12.5436	10.1841
J3KTF4	Uncharacterized protein C17orf62 (Fragment) OS=Homo sapiens GN=C17orf62 PE=4 SV=1 - [J3KTF4_HUMAN]	22.73	8	2	2	3	1.00579	3	17.3286	9.80034	9.5249
F5GWE5	Phosphatidylinositol transfer protein alpha isoform OS=Homo sapiens GN=PITPNA PE=2 SV=1 - [F5GWE5_HUMAN]	20.74	2	3	4	8	1.01633	3	6.88503	31.782	6.55127
E7EMN6	Protein phosphatase inhibitor 2 (Fragment) OS=Homo sapiens GN=PPP1R2 PE=2 SV=1 - [E7EMN6_HUMAN]	20.59	3	3	3	5	1.0384	3	5.82754	19.2332	4.89404
K7EII6	Echinoderm microtubule-associated protein-like 2 (Fragment) OS=Homo sapiens GN=EML2 PE=4 SV=1 - [K7EII6_HUMAN]	19.89	7	2	2	6	1.42994	3	34.2503	18.8765	5.13525
Q5T446	Uroporphyrinogen decarboxylase (Fragment) OS=Homo sapiens GN=UROD PE=2 SV=1 - [Q5T446_HUMAN]	19.69	3	2	2	3	0.81516	3	4.86909	21.4447	5.19873
Q9Y3E1	Hepatoma-derived growth factor-related protein 3 OS=Homo sapiens GN=HDGFRP3 PE=1 SV=1 - [HDGR3_HUMAN]	19.21	1	2	3	4	0.924691	3	3.1289	22.606	7.98682
J3QRI9	Developmentally-regulated GTP-binding protein 2 OS=Homo sapiens GN=DRG2 PE=4 SV=1 - [J3QRI9_HUMAN]	19.19	4	2	2	5	0.790706	3	25.2339	18.0575	8.39697
F8WBK5	39S ribosomal protein L40, mitochondrial OS=Homo sapiens GN=MRPL40 PE=2 SV=1 - [F8WBK5_HUMAN]	19.14	2	2	3	6	1.08023	3	26.1831	19.5295	9.45166
B4DIZ2	Ubiquitin-conjugating enzyme E2 K OS=Homo sapiens GN=UBE2K PE=2 SV=1 - [B4DIZ2_HUMAN]	18.71	3	2	2	3	1.07063	3	10.8184	15.8001	5.63037
B7Z8D3	Proteasome activator complex subunit 3 OS=Homo sapiens GN=PSME3 PE=2 SV=1 - [B7Z8D3_HUMAN]	18.46	4	2	2	7	1.39756	3	27.7734	14.7514	5.84619
O15540	Fatty acid-binding protein, brain OS=Homo sapiens GN=FABP7 PE=1 SV=3 - [FABP7_HUMAN]	18.18	2	2	2	6	1.0717	3	15.2669	14.8795	5.59229
O60613	15 kDa selenoprotein OS=Homo sapiens GN=SEP15 PE=1 SV=3 - [SEP15_HUMAN]	17.9	1	2	2	6	1.29001	3	4.29366	17.7799	5.03369
P61106	Ras-related protein Rab-14 OS=Homo sapiens GN=RAB14 PE=1 SV=4 - [RAB14_HUMAN]	17.67	1	2	3	14	0.588425	3	3.74237	23.8819	6.21436
F8WBI5	Protein NipSnap homolog 2 OS=Homo sapiens GN=GBAS PE=2 SV=1 - [F8WBI5_HUMAN]	17.24	2	2	2	3	0.752724	3	25.9516	16.1705	10.1401
Q6IBS0	Twinfilin-2 OS=Homo sapiens GN=TWF2 PE=1 SV=2 - [TWF2_HUMAN]	16.91	2	3	3	6	1.00388	3	38.5831	39.5233	6.84424
D6RCD0	Estradiol 17-beta-dehydrogenase 11 OS=Homo sapiens GN=HSD17B11 PE=2 SV=1 - [D6RCD0_HUMAN]	16.8	2	3	3	4	0.819209	3	52.6478	28.0562	9.46631
Q9BWM7	Sideroflexin-3 OS=Homo sapiens GN=SFXN3 PE=1 SV=2 - [SFXN3_HUMAN]	16.62	1	2	3	7	0.999111	3	36.4978	35.9557	9.08545
Q5SP12	HLA class II histocompatibility antigen, DQ beta 1 chain OS=Homo sapiens GN=HLA-DQB1 PE=2 SV=1 - [Q5SP12_HUMAN]	16.52	1	2	3	8	1.37171	3	17.3169	25.8832	8.19189
Q8WUY1	Protein THEM6 OS=Homo sapiens GN=THEM6 PE=1 SV=2 - [THEM6_HUMAN]	16.35	1	3	3	3	0.972288	3	7.51528	23.8499	9.5542
M0R208	ATP-dependent Clp protease proteolytic subunit OS=Homo sapiens GN=CLPP PE=3 SV=1 - [M0R208_HUMAN]	16.32	2	2	2	3	2.97509	3	34.746	20.5554	5.50342
P17661	Desmin OS=Homo sapiens GN=DES PE=1 SV=3 - [DESM_HUMAN]	15.96	1	2	7	56	0.359721	3	85.0805	53.5032	5.2749
B7Z7Z8	Peptidyl-prolyl cis-trans isomerase FKBP5 OS=Homo sapiens GN=FKBP5 PE=2 SV=1 - [B7Z7Z8_HUMAN]	15.11	2	2	3	4	1.02925	3	20.0167	31.5847	5.43994
C9JZL8	Myeloid-associated differentiation marker (Fragment) OS=Homo sapiens GN=MYADM PE=2 SV=1 - [C9JZL8_HUMAN]	14.89	4	2	2	3	0.286004	3	5.39986	20.3654	8.42627
Q5TD07	Ribosyldihydronicotinamide dehydrogenase [quinone] OS=Homo sapiens GN=NQO2 PE=2 SV=1 - [Q5TD07_HUMAN]	14.51	2	2	2	6	0.702419	3	4.59055	21.5238	6.52197
B1ANR0	Poly(A) binding protein, cytoplasmic 4 (Inducible form), isoform CRA_e OS=Homo sapiens GN=PABPC4 PE=2 SV=1 - [B1ANR0_HUMAN]	14.47	4	3	7	28	1.30085	3	8.30918	67.9279	9.45166
P47914	60S ribosomal protein L29 OS=Homo sapiens GN=RPL29 PE=1 SV=2 - [RL29_HUMAN]	14.47	1	2	2	3	0.717238	3	4.11579	17.7411	11.6636
Q5QPQ0	Acyl-protein thioesterase 2 OS=Homo sapiens GN=LYPLA2 PE=2 SV=1 - [Q5QPQ0_HUMAN]	14.02	2	2	2	3	2.08257	3	6.98307	17.6471	7.41553
P62750	60S ribosomal protein L23a OS=Homo sapiens GN=RPL23A PE=1 SV=1 - [RL23A_HUMAN]	13.46	5	2	2	3	1.08625	3	42.9224	17.6841	10.4478
K7ELV2	Nucleoporin SEH1 (Fragment) OS=Homo sapiens GN=SEH1L PE=4 SV=1 - [K7ELV2_HUMAN]	13.31	3	2	2	6	0.592232	3	7.14878	29.5225	7.79639
Q13445	Transmembrane emp24 domain-containing protein 1 OS=Homo sapiens GN=TMED1 PE=1 SV=1 - [TMED1_HUMAN]	13.22	1	2	2	3	0.897824	3	1.45532	25.1897	4.4751
B4E1E9	Mitochondrial dicarboxylate carrier OS=Homo sapiens GN=SLC25A10 PE=2 SV=1 - [B4E1E9_HUMAN]	13.11	4	2	2	6	0.461941	3	4.20293	26.5239	9.68604
P11233	Ras-related protein Ral-A OS=Homo sapiens GN=RALA PE=1 SV=1 - [RALA_HUMAN]	13.11	5	3	3	4	0.575494	3	69.3724	23.552	7.10791
P55263-3	Isoform 3 of Adenosine kinase OS=Homo sapiens GN=ADK - [ADK_HUMAN]	13.11	3	3	3	3	1.25064	3	11.2975	34.0624	6.72705
Q9HAB8-2	Isoform 2 of Phosphopantothenate--cysteine ligase OS=Homo sapiens GN=PPCS - [PPCS_HUMAN]	13.04	2	2	2	3	1.67296	3	9.5575	15.6353	5.88428
P45877	Peptidyl-prolyl cis-trans isomerase C OS=Homo sapiens GN=PPIC PE=1 SV=1 - [PPIC_HUMAN]	12.74	1	2	3	6	1.06525	3	5.29336	22.7488	8.39697
Q13442	28 kDa heat- and acid-stable phosphoprotein OS=Homo sapiens GN=PDAP1 PE=1 SV=1 - [HAP28_HUMAN]	12.71	1	2	2	3	2.90985	3	25.8538	20.6176	8.86572
O95298-2	Isoform 4 of NADH dehydrogenase [ubiquinone] 1 subunit C2 OS=Homo sapiens GN=NDUFC2 - [NDUC2_HUMAN]	12.5	2	2	2	3	0.720878	3	0.372486	11.3919	8.14795
H0YBL1	Inositol monophosphatase 1 (Fragment) OS=Homo sapiens GN=IMPA1 PE=4 SV=1 - [H0YBL1_HUMAN]	12.45	3	2	2	5	1.3421	3	35.1924	28.6202	6.21436
P62993	Growth factor receptor-bound protein 2 OS=Homo sapiens GN=GRB2 PE=1 SV=1 - [GRB2_HUMAN]	11.98	1	2	2	5	0.995635	3	12.7206	25.1904	6.31592
Q9NTX5-3	Isoform 3 of Ethylmalonyl-CoA decarboxylase OS=Homo sapiens GN=ECHDC1 - [ECHD1_HUMAN]	11.95	5	2	2	3	0.435697	3	24.9267	24.843	7.10791
Q8WXX5	DnaJ homolog subfamily C member 9 OS=Homo sapiens GN=DNAJC9 PE=1 SV=1 - [DNJC9_HUMAN]	11.92	1	2	2	5	1.42279	3	56.7287	29.8911	5.73193
F5H669	Cleavage and polyadenylation-specificity factor subunit 7 (Fragment) OS=Homo sapiens GN=CPSF7 PE=2 SV=1 - [F5H669_HUMAN]	11.76	4	3	3	3	1.67036	3	54.2137	41.2407	7.02002
Q96CS3	FAS-associated factor 2 OS=Homo sapiens GN=FAF2 PE=1 SV=2 - [FAF2_HUMAN]	11.69	1	3	3	5	0.682131	3	1.04684	52.5905	5.61768
P28070	Proteasome subunit beta type-4 OS=Homo sapiens GN=PSMB4 PE=1 SV=4 - [PSB4_HUMAN]	11.36	1	2	2	3	0.932604	3	44.7163	29.1855	5.97314
P57764	Gasdermin-D OS=Homo sapiens GN=GSDMD PE=1 SV=1 - [GSDMD_HUMAN]	10.95	2	3	3	4	2.4522	3	12.5604	52.7678	5.08447
O00505	Importin subunit alpha-4 OS=Homo sapiens GN=KPNA3 PE=1 SV=2 - [IMA4_HUMAN]	10.94	1	2	3	7	1.1623	3	22.8558	57.7748	4.94482
H0YAE9	Uncharacterized protein (Fragment) OS=Homo sapiens PE=3 SV=1 - [H0YAE9_HUMAN]	10.81	4	2	2	3	1.44059	3	2.96927	21.8688	5.77002
Q92890	Ubiquitin fusion degradation protein 1 homolog OS=Homo sapiens GN=UFD1L PE=1 SV=3 - [UFD1_HUMAN]	10.75	5	3	3	4	1.40495	3	14.8549	34.4783	6.69775
Q13555-10	Isoform 10 of Calcium/calmodulin-dependent protein kinase type II subunit gamma OS=Homo sapiens GN=CAMK2G - [KCC2G_HUMAN]	10.71	11	2	4	16	0.698877	3	14.2516	55.9255	7.18115
Q53T59	HCLS1-binding protein 3 OS=Homo sapiens GN=HS1BP3 PE=1 SV=1 - [H1BP3_HUMAN]	10.71	1	3	3	3	1.19034	3	7.5156	42.7539	5.0083
Q9NRN7	L-aminoadipate-semialdehyde dehydrogenase-phosphopantetheinyl transferase OS=Homo sapiens GN=AASDHPPT PE=1 SV=2 - [ADPPT_HUMAN]	10.68	1	2	2	3	1.56332	3	13.8897	35.7531	6.80029
Q9UNS2	COP9 signalosome complex subunit 3 OS=Homo sapiens GN=COPS3 PE=1 SV=3 - [CSN3_HUMAN]	10.64	1	3	3	5	0.808547	3	15.2077	47.842	6.65381
B7WPG3	Heterogeneous nuclear ribonucleoprotein L-like OS=Homo sapiens GN=HNRPLL PE=2 SV=1 - [B7WPG3_HUMAN]	10.43	5	3	4	12	1.0523	3	1.60764	56.4151	7.79639
F8W733	BRCA1-A complex subunit BRE (Fragment) OS=Homo sapiens GN=BRE PE=2 SV=1 - [F8W733_HUMAN]	9.86	5	2	2	3	1.09635	3	3.47974	31.9522	4.89404
D6REX5	Selenoprotein P (Fragment) OS=Homo sapiens GN=SEPP1 PE=4 SV=1 - [D6REX5_HUMAN]	9.68	2	3	3	3	0.834221	3	14.9099	35.0934	7.66455
Q9Y282-2	Isoform 2 of Endoplasmic reticulum-Golgi intermediate compartment protein 3 OS=Homo sapiens GN=ERGIC3 - [ERGI3_HUMAN]	9.57	7	2	2	3	2.19882	3	106.9	26.1377	5.19873
Q00765	Receptor expression-enhancing protein 5 OS=Homo sapiens GN=REEP5 PE=1 SV=3 - [REEP5_HUMAN]	9.52	1	2	2	3	1.06652	3	9.7467	21.479	8.104
P40261	Nicotinamide N-methyltransferase OS=Homo sapiens GN=NNMT PE=1 SV=1 - [NNMT_HUMAN]	9.47	1	2	2	2	1.61261	3	22.5376	29.5551	5.74463
B4DUX5	Methionine aminopeptidase OS=Homo sapiens GN=METAP2 PE=2 SV=1 - [B4DUX5_HUMAN]	9.45	3	3	3	5	1.10172	3	50.7504	50.4649	5.92236
J3QKS7	SWI/SNF-related matrix-associated actin-dependent regulator of chromatin subfamily E member 1 (Fragment) OS=Homo sapiens GN=SMARCE1 PE=4 SV=1 - [J3QKS7_HUMAN]	9.38	10	3	3	5	1.60601	3	13.9201	33.4127	6.82959
Q8NFH3	Nucleoporin Nup43 OS=Homo sapiens GN=NUP43 PE=1 SV=1 - [NUP43_HUMAN]	9.21	1	2	2	6	2.01064	3	0.881742	42.1245	5.63037
P30405	Peptidyl-prolyl cis-trans isomerase F, mitochondrial OS=Homo sapiens GN=PPIF PE=1 SV=1 - [PPIF_HUMAN]	9.18	1	2	2	3	0.709742	3	41.9632	22.0262	9.37842
O95340	Bifunctional 3'-phosphoadenosine 5'-phosphosulfate synthase 2 OS=Homo sapiens GN=PAPSS2 PE=1 SV=2 - [PAPS2_HUMAN]	9.12	3	2	5	10	0.825271	3	6.52532	69.4566	8.03076
A8MU28	NEDD8-activating enzyme E1 regulatory subunit OS=Homo sapiens GN=NAE1 PE=2 SV=1 - [A8MU28_HUMAN]	8.99	4	2	2	5	0.995754	3	2.24412	50.5926	5.2749
O15372	Eukaryotic translation initiation factor 3 subunit H OS=Homo sapiens GN=EIF3H PE=1 SV=1 - [EIF3H_HUMAN]	8.81	2	2	2	3	1.35012	3	56.0766	39.9051	6.53662
Q9BX40	Protein LSM14 homolog B OS=Homo sapiens GN=LSM14B PE=1 SV=1 - [LS14B_HUMAN]	8.57	2	2	3	5	1.40985	3	7.03702	42.0453	9.68604
B7Z3K3	Inositol-3-phosphate synthase 1 OS=Homo sapiens GN=ISYNA1 PE=2 SV=1 - [B7Z3K3_HUMAN]	8.43	5	2	2	3	0.962945	3	23.1166	38.7967	5.40186
Q01085	Nucleolysin TIAR OS=Homo sapiens GN=TIAL1 PE=1 SV=1 - [TIAR_HUMAN]	8.27	2	1	2	5	1.16774	3	46.0743	41.5641	7.73779
B4DQ14	Eukaryotic translation initiation factor 2 subunit 1 OS=Homo sapiens GN=EIF2A PE=2 SV=1 - [B4DQ14_HUMAN]	8.21	3	3	3	6	1.14069	3	32.7437	62.2499	8.90967
Q5T4F6	Cartilage acidic protein 1 (Fragment) OS=Homo sapiens GN=CRTAC1 PE=2 SV=1 - [Q5T4F6_HUMAN]	8.21	4	2	2	6	0.634843	3	29.086	56.5401	5.5542
P07948-2	Isoform 2 of Tyrosine-protein kinase Lyn OS=Homo sapiens GN=LYN - [LYN_HUMAN]	8.15	2	2	4	18	1.07359	3	30.3281	55.9975	6.49365
B7Z7X8	Atlastin-2 OS=Homo sapiens GN=ATL2 PE=2 SV=1 - [B7Z7X8_HUMAN]	8.14	4	3	4	12	1.06538	3	93.7141	64.4806	5.68115
F8VVC7	11-cis retinol dehydrogenase OS=Homo sapiens GN=RDH5 PE=2 SV=1 - [F8VVC7_HUMAN]	8.14	2	2	2	3	0.166151	3	67.3951	24.2459	9.64209
P11172	Uridine 5'-monophosphate synthase OS=Homo sapiens GN=UMPS PE=1 SV=1 - [UMPS_HUMAN]	7.92	1	3	3	6	0.840725	3	15.129	52.1886	7.23975
O15488-3	Isoform Gamma of Glycogenin-2 OS=Homo sapiens GN=GYG2 - [GLYG2_HUMAN]	7.81	3	2	2	6	0.34944	3	6.6751	50.9922	5.10986
Q7L523	Ras-related GTP-binding protein A OS=Homo sapiens GN=RRAGA PE=1 SV=1 - [RRAGA_HUMAN]	7.67	2	1	3	7	0.750753	3	6.83475	36.5426	7.72314
Q8WVY7	Ubiquitin-like domain-containing CTD phosphatase 1 OS=Homo sapiens GN=UBLCP1 PE=1 SV=2 - [UBCP1_HUMAN]	7.55	1	2	2	6	2.63947	3	6.54559	36.7812	6.45557
Q9NYB0	Telomeric repeat-binding factor 2-interacting protein 1 OS=Homo sapiens GN=TERF2IP PE=1 SV=1 - [TE2IP_HUMAN]	7.52	1	2	2	3	1.4735	3	4.87961	44.2328	4.729
O43172-2	Isoform 2 of U4/U6 small nuclear ribonucleoprotein Prp4 OS=Homo sapiens GN=PRPF4 - [PRP4_HUMAN]	7.49	2	3	3	4	0.809571	3	4.94706	58.2843	7.41553
Q5TB53	Transmembrane 9 superfamily member 3 (Fragment) OS=Homo sapiens GN=TM9SF3 PE=2 SV=1 - [Q5TB53_HUMAN]	7.48	2	2	2	3	1.04175	3	15.5992	29.9187	5.8208
Q9BT22	Chitobiosyldiphosphodolichol beta-mannosyltransferase OS=Homo sapiens GN=ALG1 PE=1 SV=2 - [ALG1_HUMAN]	7.33	1	2	2	3	0.847916	3	23.098	52.4839	7.2251
Q9BVP2-2	Isoform 2 of Guanine nucleotide-binding protein-like 3 OS=Homo sapiens GN=GNL3 - [GNL3_HUMAN]	7.26	2	2	2	11	1.5783	3	27.67	60.5025	8.79248
Q5T5E9	Threonine--tRNA ligase, mitochondrial OS=Homo sapiens GN=TARS2 PE=2 SV=1 - [Q5T5E9_HUMAN]	7.22	3	2	2	5	0.770488	3	21.7781	49.762	6.56592
B4DGX2	Phosphatidylinositol 5-phosphate 4-kinase type-2 alpha OS=Homo sapiens GN=PIP4K2A PE=2 SV=1 - [B4DGX2_HUMAN]	7.2	2	2	2	5	0.968199	3	19.8725	39.777	6.21436
P07947	Tyrosine-protein kinase Yes OS=Homo sapiens GN=YES1 PE=1 SV=3 - [YES_HUMAN]	7.18	2	2	4	19	1.03232	3	6.02996	60.7625	6.7417
Q9UK59	Lariat debranching enzyme OS=Homo sapiens GN=DBR1 PE=1 SV=2 - [DBR1_HUMAN]	6.8	1	3	3	5	1.34316	3	42.1492	61.5163	5.46533
E9PIF8	Ribosome biogenesis protein BOP1 (Fragment) OS=Homo sapiens GN=BOP1 PE=2 SV=1 - [E9PIF8_HUMAN]	6.73	3	2	2	2	1.71145	3	1.5092	36.0579	5.66846
D6RCE2	Tetratricopeptide repeat protein 37 (Fragment) OS=Homo sapiens GN=TTC37 PE=2 SV=1 - [D6RCE2_HUMAN]	6.55	2	3	3	5	0.983508	3	5.64695	69.3742	6.7124
P43897	Elongation factor Ts, mitochondrial OS=Homo sapiens GN=TSFM PE=1 SV=2 - [EFTS_HUMAN]	6.46	2	2	2	3	2.11237	3	1.7422	35.3682	8.38232
Q9C0E8-2	Isoform 2 of Protein lunapark OS=Homo sapiens GN=LNP - [LNP_HUMAN]	6.38	3	2	2	3	0.544904	3	13.3255	47.0649	5.021
K7EMW4	Nicalin OS=Homo sapiens GN=NCLN PE=4 SV=1 - [K7EMW4_HUMAN]	6.34	3	2	2	6	1.13195	3	20.2719	54.8394	7.48877
A6NNI4	CD9 antigen OS=Homo sapiens GN=CD9 PE=2 SV=1 - [A6NNI4_HUMAN]	6.29	3	2	2	3	0.640941	3	10.4002	17.752	6.29053
Q8NFH4	Nucleoporin Nup37 OS=Homo sapiens GN=NUP37 PE=1 SV=1 - [NUP37_HUMAN]	6.13	1	2	2	3	0.926262	3	14.4373	36.684	5.92236
Q9UBC2-4	Isoform 4 of Epidermal growth factor receptor substrate 15-like 1 OS=Homo sapiens GN=EPS15L1 - [EP15R_HUMAN]	5.82	5	2	2	3	1.01744	3	20.7867	66.438	5.26221
O43823	A-kinase anchor protein 8 OS=Homo sapiens GN=AKAP8 PE=1 SV=1 - [AKAP8_HUMAN]	5.78	1	2	2	6	1.17597	3	22.7407	76.0611	5.14795
Q9UBF2	Coatomer subunit gamma-2 OS=Homo sapiens GN=COPG2 PE=1 SV=1 - [COPG2_HUMAN]	5.74	1	2	4	14	1.42113	3	7.81445	97.5596	5.80811
Q15758	Neutral amino acid transporter B(0) OS=Homo sapiens GN=SLC1A5 PE=1 SV=2 - [AAAT_HUMAN]	5.73	1	2	2	6	0.497972	3	12.9904	56.5623	5.47803
O60687	Sushi repeat-containing protein SRPX2 OS=Homo sapiens GN=SRPX2 PE=1 SV=1 - [SRPX2_HUMAN]	5.59	1	2	2	3	1.01939	3	3.18288	52.9377	7.25439
P05186-2	Isoform 2 of Alkaline phosphatase, tissue-nonspecific isozyme OS=Homo sapiens GN=ALPL - [PPBT_HUMAN]	5.59	3	2	2	3	1.09788	3	55.5954	48.878	6.59521
E9PRV2	Yorkie homolog OS=Homo sapiens GN=YAP1 PE=2 SV=1 - [E9PRV2_HUMAN]	5.56	5	2	2	5	0.632092	3	4.9706	48.2445	5.04639
P08631-3	Isoform 3 of Tyrosine-protein kinase HCK OS=Homo sapiens GN=HCK - [HCK_HUMAN]	5.56	7	1	3	16	1.13494	3	12.5071	57.2047	6.85889
E7EQI7	WASH complex subunit strumpellin OS=Homo sapiens GN=KIAA0196 PE=2 SV=1 - [E7EQI7_HUMAN]	5.54	2	4	4	6	0.688048	3	30.8625	116.991	8.26514
[truncated: 244 more rows]

## Sheet: TNBC TUMOR 2
Accession	Description	ΣCoverage	Σ# Proteins	Σ# Unique Peptides	Σ# Peptides	Σ# PSMs	116/115 (TNBC-2)	A5: 116/115 Count	A5: 116/115 Variability [%]	MW [kDa]	calc. pI
P02768	Serum albumin OS=Homo sapiens GN=ALB PE=1 SV=2 - [ALBU_HUMAN]	82.43	1	65	65	4036	0.228665	2384	64.5756	69.3215	6.27783
Q09666	Neuroblast differentiation-associated protein AHNAK OS=Homo sapiens GN=AHNAK PE=1 SV=2 - [AHNK_HUMAN]	62.95	1	197	203	1283	0.788293	703	44.2151	628.699	6.15088
P35579	Myosin-9 OS=Homo sapiens GN=MYH9 PE=1 SV=4 - [MYH9_HUMAN]	60.05	1	92	119	1126	1.54011	512	70.2307	226.392	5.60498
P02787	Serotransferrin OS=Homo sapiens GN=TF PE=1 SV=3 - [TRFE_HUMAN]	72.49	1	49	51	844	0.195719	493	51.1096	77.0136	7.12256
P08670	Vimentin OS=Homo sapiens GN=VIM PE=1 SV=4 - [VIME_HUMAN]	85.19	1	39	45	887	0.799997	479	61.4917	53.6191	5.12256
P01024	Complement C3 OS=Homo sapiens GN=C3 PE=1 SV=2 - [CO3_HUMAN]	63.14	1	92	92	809	0.286576	469	43.742	187.03	6.40479
P21333-2	Isoform 2 of Filamin-A OS=Homo sapiens GN=FLNA - [FLNA_HUMAN]	55.1	2	103	115	842	1.15184	452	76.8548	279.843	6.04932
P98160	Basement membrane-specific heparan sulfate proteoglycan core protein OS=Homo sapiens GN=HSPG2 PE=1 SV=4 - [PGBM_HUMAN]	37.55	1	114	114	744	0.767399	413	58.6671	468.532	6.50732
P01009	Alpha-1-antitrypsin OS=Homo sapiens GN=SERPINA1 PE=1 SV=3 - [A1AT_HUMAN]	68.18	1	32	32	656	0.221677	376	50.3089	46.707	5.59229
P12109	Collagen alpha-1(VI) chain OS=Homo sapiens GN=COL6A1 PE=1 SV=3 - [CO6A1_HUMAN]	50.39	1	45	45	642	0.457679	368	37.0763	108.462	5.42725
Q15149-7	Isoform 7 of Plectin OS=Homo sapiens GN=PLEC - [PLEC_HUMAN]	39.03	9	143	151	649	0.860134	359	50.5228	512.292	5.77002
Q13813-3	Isoform 3 of Spectrin alpha chain, non-erythrocytic 1 OS=Homo sapiens GN=SPTAN1 - [SPTN1_HUMAN]	53.38	2	111	112	623	0.848724	353	49.594	282.108	5.33838
P51884	Lumican OS=Homo sapiens GN=LUM PE=1 SV=2 - [LUM_HUMAN]	44.08	1	15	15	559	0.240931	337	56.7154	38.4048	6.60986
P35555	Fibrillin-1 OS=Homo sapiens GN=FBN1 PE=1 SV=3 - [FBN1_HUMAN]	35.49	1	76	76	577	0.753004	324	53.5133	312.022	4.93213
Q01082	Spectrin beta chain, non-erythrocytic 1 OS=Homo sapiens GN=SPTBN1 PE=1 SV=2 - [SPTB2_HUMAN]	55.5	1	102	109	572	0.896456	317	49.4219	274.439	5.56689
P04114	Apolipoprotein B-100 OS=Homo sapiens GN=APOB PE=1 SV=2 - [APOB_HUMAN]	34.14	1	128	128	527	0.347623	305	49.3426	515.283	7.04932
P02675	Fibrinogen beta chain OS=Homo sapiens GN=FGB PE=1 SV=2 - [FIBB_HUMAN]	75.15	1	33	33	476	0.383029	292	34.2507	55.8923	8.26514
P02751-3	Isoform 3 of Fibronectin OS=Homo sapiens GN=FN1 - [FINC_HUMAN]	41.15	2	68	68	516	1.05625	290	60.7238	259.053	5.73193
P01023	Alpha-2-macroglobulin OS=Homo sapiens GN=A2M PE=1 SV=3 - [A2MG_HUMAN]	54.82	1	52	63	556	0.245094	288	47.3463	163.188	6.45557
P02671-2	Isoform 2 of Fibrinogen alpha chain OS=Homo sapiens GN=FGA - [FIBA_HUMAN]	51.4	2	32	32	490	0.377294	284	51.223	69.7138	8.06006
P01834	Ig kappa chain C region OS=Homo sapiens GN=IGKC PE=1 SV=1 - [IGKC_HUMAN]	84.91	1	7	7	509	0.269741	283	63.1621	11.6017	5.87158
P01857	Ig gamma-1 chain C region OS=Homo sapiens GN=IGHG1 PE=1 SV=1 - [IGHG1_HUMAN]	67.27	1	7	18	787	0.195543	270	42.7596	36.0832	8.19189
P02545	Prelamin-A/C OS=Homo sapiens GN=LMNA PE=1 SV=1 - [LMNA_HUMAN]	66.42	1	47	49	480	0.864675	269	50.714	74.0947	7.02002
Q00610-2	Isoform 2 of Clathrin heavy chain 1 OS=Homo sapiens GN=CLTC - [CLH1_HUMAN]	51.19	2	64	65	471	1.2739	263	67.4612	187.771	5.69385
Q05707	Collagen alpha-1(XIV) chain OS=Homo sapiens GN=COL14A1 PE=1 SV=3 - [COEA1_HUMAN]	40.2	1	56	56	497	0.513052	263	27.493	193.394	5.30029
P69905	Hemoglobin subunit alpha OS=Homo sapiens GN=HBA1 PE=1 SV=2 - [HBA_HUMAN]	92.25	1	11	11	492	0.591114	262	58.0466	15.2479	8.67529
P04406	Glyceraldehyde-3-phosphate dehydrogenase OS=Homo sapiens GN=GAPDH PE=1 SV=3 - [G3P_HUMAN]	65.37	2	20	20	461	1.68176	239	94.6633	36.0304	8.45557
Q9Y490	Talin-1 OS=Homo sapiens GN=TLN1 PE=1 SV=3 - [TLN1_HUMAN]	53.25	1	80	94	529	0.957726	237	71.3661	269.599	6.07471
P0C0L5	Complement C4-B OS=Homo sapiens GN=C4B PE=1 SV=2 - [CO4B_HUMAN]	42.49	1	61	61	393	0.325355	221	33.9549	192.631	7.26904
P14618	Pyruvate kinase PKM OS=Homo sapiens GN=PKM PE=1 SV=4 - [KPYM_HUMAN]	73.82	1	34	34	399	1.27305	220	56.804	57.9	7.84033
P02679-2	Isoform Gamma-A of Fibrinogen gamma chain OS=Homo sapiens GN=FGG - [FIBG_HUMAN]	73.68	2	23	23	361	0.405192	215	36.1251	49.465	6.0874
P60709	Actin, cytoplasmic 1 OS=Homo sapiens GN=ACTB PE=1 SV=1 - [ACTB_HUMAN]	67.73	2	7	22	1065	0.962857	214	72.3236	41.7097	5.47803
Q14204	Cytoplasmic dynein 1 heavy chain 1 OS=Homo sapiens GN=DYNC1H1 PE=1 SV=5 - [DYHC1_HUMAN]	25.18	1	94	94	360	1.0136	211	71.6626	532.072	6.40479
P18206-2	Isoform 1 of Vinculin OS=Homo sapiens GN=VCL - [VINC_HUMAN]	62.95	2	60	60	375	0.936861	206	47.691	116.649	6.0874
P55268	Laminin subunit beta-2 OS=Homo sapiens GN=LAMB2 PE=1 SV=2 - [LAMB2_HUMAN]	41.05	1	58	59	359	0.540819	202	38.1549	195.854	6.52197
Q96Q06-2	Isoform 2 of Perilipin-4 OS=Homo sapiens GN=PLIN4 - [PLIN4_HUMAN]	68.66	1	50	50	370	0.691544	197	60.5182	140.589	8.86572
P22105-3	Isoform 3 of Tenascin-X OS=Homo sapiens GN=TNXB - [TENX_HUMAN]	28.97	2	78	80	339	0.447481	194	39.4865	457.932	5.17334
P11047	Laminin subunit gamma-1 OS=Homo sapiens GN=LAMC1 PE=1 SV=3 - [LAMC1_HUMAN]	37.54	1	51	51	386	0.671277	193	40.0167	177.489	5.12256
P14625	Endoplasmin OS=Homo sapiens GN=HSP90B1 PE=1 SV=1 - [ENPL_HUMAN]	52.05	1	41	42	352	1.68021	189	66.843	92.4113	4.84326
P07585	Decorin OS=Homo sapiens GN=DCN PE=1 SV=1 - [PGS2_HUMAN]	45.96	1	15	16	325	0.257676	188	63.7514	39.7218	8.54346
Q16363-2	Isoform 2 of Laminin subunit alpha-4 OS=Homo sapiens GN=LAMA4 - [LAMA4_HUMAN]	32.27	2	47	47	338	0.575806	186	47.5319	201.649	6.31592
P49327	Fatty acid synthase OS=Homo sapiens GN=FASN PE=1 SV=3 - [FAS_HUMAN]	35.64	1	64	65	331	0.741787	183	58.8275	273.254	6.44287
P78527	DNA-dependent protein kinase catalytic subunit OS=Homo sapiens GN=PRKDC PE=1 SV=3 - [PRKDC_HUMAN]	25.56	1	86	86	314	1.75679	183	70.8332	468.788	7.12256
P20774	Mimecan OS=Homo sapiens GN=OGN PE=1 SV=1 - [MIME_HUMAN]	48.99	1	16	16	277	0.19737	181	60.9454	33.9009	5.63037
P55072	Transitional endoplasmic reticulum ATPase OS=Homo sapiens GN=VCP PE=1 SV=4 - [TERA_HUMAN]	59.55	1	42	43	311	1.40305	177	73.2908	89.2657	5.26221
P08107	Heat shock 70 kDa protein 1A/1B OS=Homo sapiens GN=HSPA1A PE=1 SV=5 - [HSP71_HUMAN]	64.27	1	29	34	344	1.12591	172	42.7797	70.009	5.65576
P24821-4	Isoform 4 of Tenascin OS=Homo sapiens GN=TNC - [TENA_HUMAN]	39.48	2	58	58	299	1.42186	168	92.5525	230.72	4.90674
P02549-2	Isoform 2 of Spectrin alpha chain, erythrocytic 1 OS=Homo sapiens GN=SPTA1 - [SPTA1_HUMAN]	39.86	2	73	74	316	0.538328	167	51.7137	279.502	5.04639
D6RGG3	Collagen alpha-1(XII) chain OS=Homo sapiens GN=COL12A1 PE=2 SV=1 - [D6RGG3_HUMAN]	26.45	2	62	62	281	0.910276	161	64.0517	332.996	5.52881
Q9NZN4	EH domain-containing protein 2 OS=Homo sapiens GN=EHD2 PE=1 SV=2 - [EHD2_HUMAN]	74.59	1	31	34	333	0.499679	159	43.3251	61.1227	6.45557
P11021	78 kDa glucose-regulated protein OS=Homo sapiens GN=HSPA5 PE=1 SV=2 - [GRP78_HUMAN]	52.29	1	30	33	297	1.47361	157	63.8094	72.2884	5.16064
P13639	Elongation factor 2 OS=Homo sapiens GN=EEF2 PE=1 SV=4 - [EF2_HUMAN]	55.48	1	40	41	267	1.8164	156	90.6914	95.277	6.82959
P06576	ATP synthase subunit beta, mitochondrial OS=Homo sapiens GN=ATP5B PE=1 SV=3 - [ATPB_HUMAN]	64.46	1	23	23	305	0.977635	155	68.6106	56.5246	5.40186
P02790	Hemopexin OS=Homo sapiens GN=HPX PE=1 SV=2 - [HEMO_HUMAN]	53.03	1	22	22	289	0.220867	155	42.7352	51.6433	7.02002
O60240	Perilipin-1 OS=Homo sapiens GN=PLIN1 PE=1 SV=2 - [PLIN1_HUMAN]	68.58	1	28	28	294	0.483267	153	60.7134	55.9558	6.41748
P13647	Keratin, type II cytoskeletal 5 OS=Homo sapiens GN=KRT5 PE=1 SV=3 - [K2C5_HUMAN]	56.1	1	25	42	399	0.50975	152	35.2099	62.34	7.73779
O75369-2	Isoform 2 of Filamin-B OS=Homo sapiens GN=FLNB - [FLNB_HUMAN]	40.88	4	67	79	297	0.818906	150	41.8762	275.496	5.78271
P00558	Phosphoglycerate kinase 1 OS=Homo sapiens GN=PGK1 PE=1 SV=3 - [PGK1_HUMAN]	76.98	1	27	27	243	1.44317	147	66.1606	44.5861	8.104
P08727	Keratin, type I cytoskeletal 19 OS=Homo sapiens GN=KRT19 PE=1 SV=4 - [K1C19_HUMAN]	75	1	22	35	381	0.98923	147	59.3194	44.0791	5.13525
P11277	Spectrin beta chain, erythrocytic OS=Homo sapiens GN=SPTB PE=1 SV=5 - [SPTB1_HUMAN]	36.55	2	58	65	309	0.556403	147	42.1005	246.316	5.2749
P15924	Desmoplakin OS=Homo sapiens GN=DSP PE=1 SV=3 - [DESP_HUMAN]	29.75	1	70	70	236	1.26363	147	88.9261	331.569	6.81494
G5EA52	Protein disulfide isomerase family A, member 3, isoform CRA_b OS=Homo sapiens GN=PDIA3 PE=2 SV=1 - [G5EA52_HUMAN]	61.65	2	28	28	245	1.6165	146	57.1422	54.9289	6.85889
P51888	Prolargin OS=Homo sapiens GN=PRELP PE=1 SV=1 - [PRELP_HUMAN]	53.14	1	19	19	258	0.290625	146	50.7575	43.7822	9.37842
P68104	Elongation factor 1-alpha 1 OS=Homo sapiens GN=EEF1A1 PE=1 SV=1 - [EF1A1_HUMAN]	68.18	2	21	21	272	1.68228	143	107.816	50.1091	9.01221
P21695-2	Isoform 2 of Glycerol-3-phosphate dehydrogenase [NAD(+)], cytoplasmic OS=Homo sapiens GN=GPD1 - [GPDA_HUMAN]	74.85	2	20	20	276	0.458948	141	61.2708	35.117	6.84424
D6RF35	Vitamin D-binding protein OS=Homo sapiens GN=GC PE=2 SV=1 - [D6RF35_HUMAN]	62.18	1	26	27	232	0.246565	138	42.3734	52.9859	5.51611
P08729	Keratin, type II cytoskeletal 7 OS=Homo sapiens GN=KRT7 PE=1 SV=5 - [K2C7_HUMAN]	58.85	1	24	30	288	1.5084	138	84.4149	51.3543	5.47803
P07942	Laminin subunit beta-1 OS=Homo sapiens GN=LAMB1 PE=1 SV=2 - [LAMB1_HUMAN]	27.94	2	41	42	235	0.862232	134	42.9272	197.909	4.94482
P05787	Keratin, type II cytoskeletal 8 OS=Homo sapiens GN=KRT8 PE=1 SV=7 - [K2C8_HUMAN]	57.76	2	22	32	311	1.91774	133	67.2003	53.6711	5.59229
P00325	Alcohol dehydrogenase 1B OS=Homo sapiens GN=ADH1B PE=1 SV=2 - [ADH1B_HUMAN]	57.07	1	20	20	231	0.328811	130	50.1221	39.8286	8.29443
Q16853	Membrane primary amine oxidase OS=Homo sapiens GN=AOC3 PE=1 SV=3 - [AOC3_HUMAN]	34.21	1	19	19	262	0.385398	129	43.0652	84.5683	6.52197
P02452	Collagen alpha-1(I) chain OS=Homo sapiens GN=COL1A1 PE=1 SV=5 - [CO1A1_HUMAN]	17.76	1	18	19	218	0.762527	129	42.175	138.857	5.79541
P62937	Peptidyl-prolyl cis-trans isomerase A OS=Homo sapiens GN=PPIA PE=1 SV=2 - [PPIA_HUMAN]	75.15	1	11	12	194	1.70703	127	81.7459	18.0009	7.81104
P04040	Catalase OS=Homo sapiens GN=CAT PE=1 SV=3 - [CATA_HUMAN]	55.6	1	27	27	225	0.592091	127	49.1787	59.7188	7.38623
P00747	Plasminogen OS=Homo sapiens GN=PLG PE=1 SV=2 - [PLMN_HUMAN]	50.74	1	30	31	213	0.33093	127	46.3629	90.5102	7.23975
P22314	Ubiquitin-like modifier-activating enzyme 1 OS=Homo sapiens GN=UBA1 PE=1 SV=3 - [UBA1_HUMAN]	46.79	1	40	40	236	1.52317	127	73.0422	117.774	5.75732
P00450	Ceruloplasmin OS=Homo sapiens GN=CP PE=1 SV=1 - [CERU_HUMAN]	37.56	2	32	32	231	0.270346	127	60.4896	122.128	5.71924
P38646	Stress-70 protein, mitochondrial OS=Homo sapiens GN=HSPA9 PE=1 SV=2 - [GRP75_HUMAN]	56.26	1	33	34	220	1.3297	126	88.8429	73.6348	6.16357
P06733	Alpha-enolase OS=Homo sapiens GN=ENO1 PE=1 SV=2 - [ENOA_HUMAN]	70.74	1	23	23	243	1.35353	124	70.7515	47.1393	7.38623
P09382	Galectin-1 OS=Homo sapiens GN=LGALS1 PE=1 SV=2 - [LEG1_HUMAN]	81.48	1	10	10	207	0.674672	122	37.7959	14.7062	5.50342
A6NLG9	Biglycan OS=Homo sapiens GN=BGN PE=2 SV=1 - [A6NLG9_HUMAN]	57	2	14	15	226	0.286616	120	40.1248	34.8534	8.86572
P07355	Annexin A2 OS=Homo sapiens GN=ANXA2 PE=1 SV=2 - [ANXA2_HUMAN]	65.19	2	24	24	206	0.738508	119	42.0705	38.5798	7.75244
P28838-2	Isoform 2 of Cytosol aminopeptidase OS=Homo sapiens GN=LAP3 - [AMPL_HUMAN]	66.6	2	28	28	198	1.2169	118	58.5252	52.7379	6.7417
P11142	Heat shock cognate 71 kDa protein OS=Homo sapiens GN=HSPA8 PE=1 SV=1 - [HSP7C_HUMAN]	53.1	1	16	30	357	1.4279	118	104.108	70.8542	5.51611
P14543	Nidogen-1 OS=Homo sapiens GN=NID1 PE=1 SV=3 - [NID1_HUMAN]	34.88	2	33	34	208	0.669089	118	35.2506	136.291	5.2876
Q14697	Neutral alpha-glucosidase AB OS=Homo sapiens GN=GANAB PE=1 SV=3 - [GANAB_HUMAN]	41.21	1	33	33	182	1.55942	117	88.2984	106.807	6.13818
P68871	Hemoglobin subunit beta OS=Homo sapiens GN=HBB PE=1 SV=2 - [HBB_HUMAN]	93.88	1	6	12	483	0.513334	116	53.7344	15.9883	7.28369
P04075	Fructose-bisphosphate aldolase A OS=Homo sapiens GN=ALDOA PE=1 SV=2 - [ALDOA_HUMAN]	67.03	2	19	26	245	0.919681	116	107.643	39.3953	8.08936
F5H6E2	Unconventional myosin-Ic OS=Homo sapiens GN=MYO1C PE=2 SV=1 - [F5H6E2_HUMAN]	47.16	3	36	39	217	0.616516	115	50.8982	118.92	9.40771
P08133-2	Isoform 2 of Annexin A6 OS=Homo sapiens GN=ANXA6 - [ANXA6_HUMAN]	60.37	2	35	35	184	0.825234	114	50.8031	72.3779	5.60498
P52272-2	Isoform 2 of Heterogeneous nuclear ribonucleoprotein M OS=Homo sapiens GN=HNRNPM - [HNRPM_HUMAN]	47.61	2	27	27	191	1.82443	114	91.9252	73.5724	8.82178
Q14112	Nidogen-2 OS=Homo sapiens GN=NID2 PE=1 SV=3 - [NID2_HUMAN]	30.04	1	32	33	207	0.640078	113	56.4805	151.158	5.2876
P00915	Carbonic anhydrase 1 OS=Homo sapiens GN=CA1 PE=1 SV=2 - [CAH1_HUMAN]	61.69	1	12	12	226	0.655581	112	62.5626	28.8524	7.12256
P07900	Heat shock protein HSP 90-alpha OS=Homo sapiens GN=HSP90AA1 PE=1 SV=5 - [HS90A_HUMAN]	56.56	2	26	40	330	1.1653	112	81.0809	84.6067	5.021
P08603	Complement factor H OS=Homo sapiens GN=CFH PE=1 SV=4 - [CFAH_HUMAN]	40.62	1	36	38	213	0.353664	112	31.3653	139.005	6.60986
P40926	Malate dehydrogenase, mitochondrial OS=Homo sapiens GN=MDH2 PE=1 SV=3 - [MDHM_HUMAN]	65.68	1	18	18	214	2.86306	110	56.1115	35.4807	8.67529
P07195	L-lactate dehydrogenase B chain OS=Homo sapiens GN=LDHB PE=1 SV=2 - [LDHB_HUMAN]	56.29	1	16	17	215	2.9686	110	107.272	36.6151	6.04932
P01008	Antithrombin-III OS=Homo sapiens GN=SERPINC1 PE=1 SV=1 - [ANT3_HUMAN]	44.61	1	21	21	182	0.255683	110	45.9181	52.5689	6.7124
P08123	Collagen alpha-2(I) chain OS=Homo sapiens GN=COL1A2 PE=1 SV=7 - [CO1A2_HUMAN]	15.96	1	16	16	189	0.688998	108	31.3423	129.235	8.95361
P27797	Calreticulin OS=Homo sapiens GN=CALR PE=1 SV=1 - [CALR_HUMAN]	58.99	1	22	22	157	1.51232	106	70.8723	48.1118	4.43701
P13667	Protein disulfide-isomerase A4 OS=Homo sapiens GN=PDIA4 PE=1 SV=2 - [PDIA4_HUMAN]	55.66	1	33	33	182	1.79503	106	79.1259	72.887	5.07178
P01871	Ig mu chain C region OS=Homo sapiens GN=IGHM PE=1 SV=3 - [IGHM_HUMAN]	54.87	2	20	20	179	0.164986	106	32.6558	49.2755	6.771
P33121	Long-chain-fatty-acid--CoA ligase 1 OS=Homo sapiens GN=ACSL1 PE=1 SV=1 - [ACSL1_HUMAN]	46.99	1	28	28	193	0.596622	106	52.7848	77.8929	7.15186
O43707	Alpha-actinin-4 OS=Homo sapiens GN=ACTN4 PE=1 SV=2 - [ACTN4_HUMAN]	56.09	1	28	45	314	1.32357	105	56.6938	104.788	5.43994
P13010	X-ray repair cross-complementing protein 5 OS=Homo sapiens GN=XRCC5 PE=1 SV=3 - [XRCC5_HUMAN]	42.9	1	26	26	194	1.99059	105	74.3337	82.6523	5.80811
P40939	Trifunctional enzyme subunit alpha, mitochondrial OS=Homo sapiens GN=HADHA PE=1 SV=2 - [ECHA_HUMAN]	50.2	1	28	28	202	1.1262	103	103.287	82.9469	9.0415
Q05469	Hormone-sensitive lipase OS=Homo sapiens GN=LIPE PE=1 SV=4 - [LIPS_HUMAN]	41.54	1	33	33	190	0.543906	102	61.0012	116.525	6.69775
P62805	Histone H4 OS=Homo sapiens GN=HIST1H4A PE=1 SV=2 - [H4_HUMAN]	58.25	1	7	7	171	4.0009	101	149.147	11.3604	11.356
P02730	Band 3 anion transport protein OS=Homo sapiens GN=SLC4A1 PE=1 SV=3 - [B3AT_HUMAN]	33.37	1	25	26	196	0.638111	100	45.9895	101.727	5.18604
P22626-2	Isoform A2 of Heterogeneous nuclear ribonucleoproteins A2/B1 OS=Homo sapiens GN=HNRNPA2B1 - [ROA2_HUMAN]	71.85	2	18	20	200	2.11377	99	96.9117	35.9839	8.646
Q9BXN1	Asporin OS=Homo sapiens GN=ASPN PE=1 SV=2 - [ASPN_HUMAN]	54.74	1	19	19	167	0.292154	99	54.1248	43.3893	7.07861
P04843	Dolichyl-diphosphooligosaccharide--protein glycosyltransferase subunit 1 OS=Homo sapiens GN=RPN1 PE=1 SV=1 - [RPN1_HUMAN]	52.39	1	30	30	168	1.28607	99	106.281	68.5268	6.37939
B4E022	Transketolase OS=Homo sapiens GN=TKT PE=2 SV=1 - [B4E022_HUMAN]	50	3	24	24	189	0.817983	99	45.4222	62.8393	7.51807
P19338	Nucleolin OS=Homo sapiens GN=NCL PE=1 SV=3 - [NUCL_HUMAN]	36.06	1	26	27	177	3.25322	99	63.6665	76.5684	4.70361
P60174-1	Isoform 2 of Triosephosphate isomerase OS=Homo sapiens GN=TPI1 - [TPIS_HUMAN]	87.15	2	17	17	182	1.75392	98	87.7732	26.6527	6.90283
P50454	Serpin H1 OS=Homo sapiens GN=SERPINH1 PE=1 SV=2 - [SERPH_HUMAN]	53.83	1	19	19	196	1.12503	98	95.8556	46.4112	8.68994
P61978-3	Isoform 3 of Heterogeneous nuclear ribonucleoprotein K OS=Homo sapiens GN=HNRNPK - [HNRPK_HUMAN]	51.82	3	22	22	177	2.13834	98	84.8257	48.5322	5.5415
P01011	Alpha-1-antichymotrypsin OS=Homo sapiens GN=SERPINA3 PE=1 SV=2 - [AACT_HUMAN]	48.46	2	18	18	186	0.272529	98	50.0018	47.6205	5.51611
P26038	Moesin OS=Homo sapiens GN=MSN PE=1 SV=3 - [MOES_HUMAN]	54.25	1	27	38	229	1.32963	97	43.0508	67.7778	6.40479
P10809	60 kDa heat shock protein, mitochondrial OS=Homo sapiens GN=HSPD1 PE=1 SV=2 - [CH60_HUMAN]	64.4	1	27	27	212	2.17558	96	76.6603	61.0164	5.87158
P27824	Calnexin OS=Homo sapiens GN=CANX PE=1 SV=2 - [CALX_HUMAN]	37.84	2	26	26	152	1.49487	96	52.3832	67.5259	4.60205
P06727	Apolipoprotein A-IV OS=Homo sapiens GN=APOA4 PE=1 SV=3 - [APOA4_HUMAN]	55.81	1	22	22	164	0.199771	95	56.7065	45.3715	5.37646
Q08211	ATP-dependent RNA helicase A OS=Homo sapiens GN=DHX9 PE=1 SV=4 - [DHX9_HUMAN]	27.95	1	30	30	170	1.86392	95	76.0211	140.869	6.84424
P04275	von Willebrand factor OS=Homo sapiens GN=VWF PE=1 SV=4 - [VWF_HUMAN]	17.17	1	36	36	160	0.632539	95	56.9354	309.058	5.47803
P13796	Plastin-2 OS=Homo sapiens GN=LCP1 PE=1 SV=6 - [PLSL_HUMAN]	58.05	1	24	30	219	1.11122	94	44.1005	70.2439	5.42725
P25311	Zinc-alpha-2-glycoprotein OS=Homo sapiens GN=AZGP1 PE=1 SV=2 - [ZA2G_HUMAN]	52.68	1	17	17	154	0.592727	94	47.28	34.2371	6.04932
G8JLA8	Transforming growth factor-beta-induced protein ig-h3 OS=Homo sapiens GN=TGFBI PE=2 SV=1 - [G8JLA8_HUMAN]	50.95	2	25	26	170	0.657444	94	46.0385	74.6469	7.25439
Q14624-3	Isoform 3 of Inter-alpha-trypsin inhibitor heavy chain H4 OS=Homo sapiens GN=ITIH4 - [ITIH4_HUMAN]	39.22	2	27	27	162	0.293897	94	49.6314	99.7952	6.46826
P04264	Keratin, type II cytoskeletal 1 OS=Homo sapiens GN=KRT1 PE=1 SV=6 - [K2C1_HUMAN]	45.81	1	24	33	207	0.72703	93	40.2368	65.999	8.11865
P20700	Lamin-B1 OS=Homo sapiens GN=LMNB1 PE=1 SV=2 - [LMNB1_HUMAN]	58.02	1	30	33	175	1.51497	92	80.2399	66.3676	5.16064
Q13228	Selenium-binding protein 1 OS=Homo sapiens GN=SELENBP1 PE=1 SV=2 - [SBP1_HUMAN]	58.05	1	24	24	154	0.518116	91	33.6627	52.3576	6.3667
P00738	Haptoglobin OS=Homo sapiens GN=HP PE=1 SV=1 - [HPT_HUMAN]	56.4	1	13	25	278	0.28255	91	50.5046	45.1766	6.58057
P00734	Prothrombin OS=Homo sapiens GN=F2 PE=1 SV=2 - [THRB_HUMAN]	47.75	1	22	22	151	0.333923	90	39.7751	69.9921	5.89697
Q99798	Aconitate hydratase, mitochondrial OS=Homo sapiens GN=ACO2 PE=1 SV=2 - [ACON_HUMAN]	48.97	2	29	29	162	1.33606	89	95.1089	85.3719	7.60596
P16157-10	Isoform Er9 of Ankyrin-1 OS=Homo sapiens GN=ANK1 - [ANK1_HUMAN]	25.14	9	31	36	184	0.53903	89	63.575	197.63	6.22705
P12814	Alpha-actinin-1 OS=Homo sapiens GN=ACTN1 PE=1 SV=2 - [ACTN1_HUMAN]	60.65	1	29	46	280	0.974873	88	73.4845	102.993	5.41455
B7Z254	Protein disulfide-isomerase A6 OS=Homo sapiens GN=PDIA6 PE=2 SV=1 - [B7Z254_HUMAN]	49.66	5	19	19	177	2.31688	88	59.2834	47.8081	5.08447
P06744	Glucose-6-phosphate isomerase OS=Homo sapiens GN=GPI PE=1 SV=4 - [G6PI_HUMAN]	47.31	2	24	24	150	0.940829	87	62.3964	63.1072	8.32373
P09874	Poly [ADP-ribose] polymerase 1 OS=Homo sapiens GN=PARP1 PE=1 SV=4 - [PARP1_HUMAN]	35.6	1	31	31	138	1.97907	87	78.9976	113.012	8.88037
P04004	Vitronectin OS=Homo sapiens GN=VTN PE=1 SV=1 - [VTNC_HUMAN]	30.54	1	12	12	148	0.423207	85	58.6704	54.2712	5.79541
Q00839	Heterogeneous nuclear ribonucleoprotein U OS=Homo sapiens GN=HNRNPU PE=1 SV=6 - [HNRPU_HUMAN]	32.73	1	21	21	146	2.13597	84	100.932	90.528	5.99854
P48735	Isocitrate dehydrogenase [NADP], mitochondrial OS=Homo sapiens GN=IDH2 PE=1 SV=2 - [IDHP_HUMAN]	58.41	2	21	23	145	2.60915	82	120.85	50.8769	8.68994
P07339	Cathepsin D OS=Homo sapiens GN=CTSD PE=1 SV=1 - [CATD_HUMAN]	45.15	1	15	15	146	1.44539	82	97.4123	44.5236	6.53662
Q86VP6	Cullin-associated NEDD8-dissociated protein 1 OS=Homo sapiens GN=CAND1 PE=1 SV=2 - [CAND1_HUMAN]	26.02	1	27	27	147	2.14939	82	67.6882	136.289	5.78271
A6NMZ7	Collagen alpha-6(VI) chain OS=Homo sapiens GN=COL6A6 PE=1 SV=2 - [CO6A6_HUMAN]	20.9	2	34	34	145	0.484122	82	43.5646	247.019	6.88818
P68032	Actin, alpha cardiac muscle 1 OS=Homo sapiens GN=ACTC1 PE=1 SV=1 - [ACTC_HUMAN]	63.93	1	8	21	771	0.787011	81	67.5512	41.9919	5.38916
P01859	Ig gamma-2 chain C region OS=Homo sapiens GN=IGHG2 PE=1 SV=2 - [IGHG2_HUMAN]	57.06	1	5	14	356	0.206141	81	39.4178	35.8778	7.59131
P12956	X-ray repair cross-complementing protein 6 OS=Homo sapiens GN=XRCC6 PE=1 SV=2 - [XRCC6_HUMAN]	53.2	1	29	29	146	2.37188	81	68.5427	69.7991	6.63916
P25705	ATP synthase subunit alpha, mitochondrial OS=Homo sapiens GN=ATP5A1 PE=1 SV=1 - [ATPA_HUMAN]	53.53	1	24	24	134	1.04844	80	101.462	59.7136	9.12939
P46940	Ras GTPase-activating-like protein IQGAP1 OS=Homo sapiens GN=IQGAP1 PE=1 SV=1 - [IQGA1_HUMAN]	29.87	1	35	36	142	1.1896	80	73.6828	189.134	6.48096
P19827	Inter-alpha-trypsin inhibitor heavy chain H1 OS=Homo sapiens GN=ITIH1 PE=1 SV=3 - [ITIH1_HUMAN]	29.2	1	19	19	141	0.564388	80	35.4209	101.326	6.78564
P02647	Apolipoprotein A-I OS=Homo sapiens GN=APOA1 PE=1 SV=1 - [APOA1_HUMAN]	66.29	1	20	20	130	0.223973	79	32.5815	30.7589	5.75732
P43121	Cell surface glycoprotein MUC18 OS=Homo sapiens GN=MCAM PE=1 SV=2 - [MUC18_HUMAN]	34.06	1	19	19	150	0.555769	79	52.7299	71.5626	5.75732
P49189	4-trimethylaminobutyraldehyde dehydrogenase OS=Homo sapiens GN=ALDH9A1 PE=1 SV=3 - [AL9A1_HUMAN]	48.58	1	18	18	127	1.67351	78	99.96	53.767	5.87158
P02763	Alpha-1-acid glycoprotein 1 OS=Homo sapiens GN=ORM1 PE=1 SV=1 - [A1AG1_HUMAN]	44.28	1	6	9	178	0.194959	78	98.7481	23.4968	5.021
E7EU05	Platelet glycoprotein 4 (Fragment) OS=Homo sapiens GN=CD36 PE=2 SV=2 - [E7EU05_HUMAN]	34.13	3	14	14	140	0.494308	78	50.3408	52.0287	7.25439
P07737	Profilin-1 OS=Homo sapiens GN=PFN1 PE=1 SV=2 - [PROF1_HUMAN]	70	1	9	9	135	1.84299	77	47.99	15.0446	8.26514
P07237	Protein disulfide-isomerase OS=Homo sapiens GN=P4HB PE=1 SV=3 - [PDIA1_HUMAN]	52.36	1	22	22	143	1.57497	77	83.4626	57.0807	4.86865
P05091	Aldehyde dehydrogenase, mitochondrial OS=Homo sapiens GN=ALDH2 PE=1 SV=2 - [ALDH2_HUMAN]	51.26	1	19	22	151	0.638171	76	70.2879	56.3456	7.04932
G3V4W0	Heterogeneous nuclear ribonucleoproteins C1/C2 (Fragment) OS=Homo sapiens GN=HNRNPC PE=2 SV=1 - [G3V4W0_HUMAN]	46.56	4	15	15	130	2.56444	76	76.5956	28.8985	8.39697
P35580	Myosin-10 OS=Homo sapiens GN=MYH10 PE=1 SV=3 - [MYH10_HUMAN]	38.71	5	41	63	265	1.07764	76	56.6855	228.858	5.5415
P35749-4	Isoform 4 of Myosin-11 OS=Homo sapiens GN=MYH11 - [MYH11_HUMAN]	32.71	2	35	55	300	0.69971	76	51.8753	223.439	5.52881
P07996	Thrombospondin-1 OS=Homo sapiens GN=THBS1 PE=1 SV=2 - [TSP1_HUMAN]	29.74	1	27	27	128	0.999948	76	84.1715	129.3	4.94482
P00338	L-lactate dehydrogenase A chain OS=Homo sapiens GN=LDHA PE=1 SV=2 - [LDHA_HUMAN]	66.87	2	18	19	171	1.50521	75	72.956	36.6654	8.26514
P08238	Heat shock protein HSP 90-beta OS=Homo sapiens GN=HSP90AB1 PE=1 SV=4 - [HS90B_HUMAN]	53.73	1	18	36	303	2.0178	75	60.6077	83.2121	5.03369
O43175	D-3-phosphoglycerate dehydrogenase OS=Homo sapiens GN=PHGDH PE=1 SV=4 - [SERA_HUMAN]	43.71	1	18	18	154	1.34278	74	105.212	56.6144	6.7124
P08758	Annexin A5 OS=Homo sapiens GN=ANXA5 PE=1 SV=2 - [ANXA5_HUMAN]	63.75	1	15	16	150	1.09554	73	48.6646	35.9144	5.04639
Q07065	Cytoskeleton-associated protein 4 OS=Homo sapiens GN=CKAP4 PE=1 SV=2 - [CKAP4_HUMAN]	49.34	1	26	27	127	1.47753	73	98.0224	65.9827	5.92236
P00367	Glutamate dehydrogenase 1, mitochondrial OS=Homo sapiens GN=GLUD1 PE=1 SV=2 - [DHE3_HUMAN]	43.91	1	21	21	116	0.780801	73	80.7295	61.3592	7.79639
P04217	Alpha-1B-glycoprotein OS=Homo sapiens GN=A1BG PE=1 SV=4 - [A1BG_HUMAN]	35.15	1	14	14	120	0.223391	73	58.2452	54.2195	5.85889
Q9P2E9	Ribosome-binding protein 1 OS=Homo sapiens GN=RRBP1 PE=1 SV=4 - [RRBP1_HUMAN]	27.16	1	30	31	125	1.45815	73	74.6418	152.381	8.60205
P23141-3	Isoform 3 of Liver carboxylesterase 1 OS=Homo sapiens GN=CES1 - [EST1_HUMAN]	48.94	4	23	23	149	0.515341	72	56.113	62.3531	6.59521
P21796	Voltage-dependent anion-selective channel protein 1 OS=Homo sapiens GN=VDAC1 PE=1 SV=2 - [VDAC1_HUMAN]	73.5	1	15	17	153	1.29059	71	98.8471	30.7536	8.54346
Q06830	Peroxiredoxin-1 OS=Homo sapiens GN=PRDX1 PE=1 SV=1 - [PRDX1_HUMAN]	73.37	1	11	14	151	1.81415	71	68.3441	22.0963	8.1333
P00387-2	Isoform 2 of NADH-cytochrome b5 reductase 3 OS=Homo sapiens GN=CYB5R3 - [NB5R3_HUMAN]	55.4	3	12	12	112	0.968042	71	78.0777	31.6084	7.57666
Q9BX66-8	Isoform 8 of Sorbin and SH3 domain-containing protein 1 OS=Homo sapiens GN=SORBS1 - [SRBS1_HUMAN]	27.87	4	17	18	140	0.506749	71	59.0959	90.9995	6.27783
Q9Y4G6	Talin-2 OS=Homo sapiens GN=TLN2 PE=1 SV=4 - [TLN2_HUMAN]	27.38	1	36	50	198	0.569747	71	53.7478	271.443	5.56689
P11216	Glycogen phosphorylase, brain form OS=Homo sapiens GN=PYGB PE=1 SV=5 - [PYGB_HUMAN]	38.2	1	23	27	126	1.17889	70	65.9292	96.6345	6.85889
B4E1H2	Plasma protease C1 inhibitor OS=Homo sapiens GN=SERPING1 PE=2 SV=1 - [B4E1H2_HUMAN]	31.92	3	14	14	120	0.272851	70	48.0989	49.7255	6.53662
P49411	Elongation factor Tu, mitochondrial OS=Homo sapiens GN=TUFM PE=1 SV=2 - [EFTU_HUMAN]	54.65	1	19	19	122	1.74457	69	96.2779	49.5102	7.60596
P01042-2	Isoform LMW of Kininogen-1 OS=Homo sapiens GN=KNG1 - [KNG1_HUMAN]	43.33	1	17	17	122	0.235543	69	42.8489	47.8527	6.65381
Q03252	Lamin-B2 OS=Homo sapiens GN=LMNB2 PE=1 SV=3 - [LMNB2_HUMAN]	42	2	24	28	132	1.16516	69	46.5874	67.6475	5.35107
Q6NZI2	Polymerase I and transcript release factor OS=Homo sapiens GN=PTRF PE=1 SV=1 - [PTRF_HUMAN]	38.72	1	15	16	132	0.656555	69	36.9656	43.4498	5.60498
B4DTG2	Elongation factor 1-gamma OS=Homo sapiens GN=EEF1G PE=2 SV=1 - [B4DTG2_HUMAN]	36.76	2	17	17	123	1.50109	69	85.6919	56.1144	7.72314
Q16891-2	Isoform 2 of Mitochondrial inner membrane protein OS=Homo sapiens GN=IMMT - [IMMT_HUMAN]	35.48	2	24	24	117	1.16536	68	54.221	82.5738	6.56592
E9PGF5	Tensin-1 OS=Homo sapiens GN=TNS1 PE=2 SV=1 - [E9PGF5_HUMAN]	25.44	3	30	32	123	0.592378	68	48.5201	183.11	7.75244
Q96KP4	Cytosolic non-specific dipeptidase OS=Homo sapiens GN=CNDP2 PE=1 SV=2 - [CNDP2_HUMAN]	50.74	1	18	18	112	1.04569	67	64.6539	52.8449	5.97314
P04196	Histidine-rich glycoprotein OS=Homo sapiens GN=HRG PE=1 SV=1 - [HRG_HUMAN]	25.9	1	12	12	118	0.226533	67	51.9887	59.5409	7.50342
Q16555	Dihydropyrimidinase-related protein 2 OS=Homo sapiens GN=DPYSL2 PE=1 SV=1 - [DPYL2_HUMAN]	49.83	1	15	19	145	0.700262	66	41.5852	62.2546	6.37939
P13645	Keratin, type I cytoskeletal 10 OS=Homo sapiens GN=KRT10 PE=1 SV=6 - [K1C10_HUMAN]	48.12	1	21	25	153	0.680181	66	29.9314	58.7917	5.21143
Q96QK1	Vacuolar protein sorting-associated protein 35 OS=Homo sapiens GN=VPS35 PE=1 SV=2 - [VPS35_HUMAN]	36.56	1	24	24	122	1.08266	66	50.6932	91.6489	5.49072
P02748	Complement component C9 OS=Homo sapiens GN=C9 PE=1 SV=2 - [CO9_HUMAN]	34.88	1	16	16	111	0.440867	66	47.5898	63.1327	5.59229
Q03135	Caveolin-1 OS=Homo sapiens GN=CAV1 PE=1 SV=4 - [CAV1_HUMAN]	57.3	1	10	10	108	0.559784	65	45.4991	20.4585	6.02393
P19971	Thymidine phosphorylase OS=Homo sapiens GN=TYMP PE=1 SV=2 - [TYPH_HUMAN]	53.11	1	19	19	128	0.87195	65	47.7954	49.9242	5.52881
Q04695	Keratin, type I cytoskeletal 17 OS=Homo sapiens GN=KRT17 PE=1 SV=2 - [K1C17_HUMAN]	59.95	1	14	31	255	0.656089	64	39.1707	48.076	5.021
Q13642-1	Isoform 1 of Four and a half LIM domains protein 1 OS=Homo sapiens GN=FHL1 - [FHL1_HUMAN]	59.64	3	16	16	109	0.56551	64	49.544	31.8728	8.32373
Q16851	UTP--glucose-1-phosphate uridylyltransferase OS=Homo sapiens GN=UGP2 PE=1 SV=5 - [UGPA_HUMAN]	50.59	2	21	21	118	0.957845	64	68.8548	56.9047	8.14795
Q7KZF4	Staphylococcal nuclease domain-containing protein 1 OS=Homo sapiens GN=SND1 PE=1 SV=1 - [SND1_HUMAN]	41.32	1	28	28	117	1.12402	64	72.6069	101.934	7.1665
Q12797-10	Isoform 10 of Aspartyl/asparaginyl beta-hydroxylase OS=Homo sapiens GN=ASPH - [ASPH_HUMAN]	35.25	2	23	24	120	0.859245	64	45.4994	83.2162	4.91943
P15090	Fatty acid-binding protein, adipocyte OS=Homo sapiens GN=FABP4 PE=1 SV=3 - [FABP4_HUMAN]	53.79	1	7	7	118	0.644578	63	45.4863	14.7095	7.13721
Q9BSJ8	Extended synaptotagmin-1 OS=Homo sapiens GN=ESYT1 PE=1 SV=1 - [ESYT1_HUMAN]	26.09	2	21	21	132	0.71892	63	72.6595	122.78	5.8335
P51991	Heterogeneous nuclear ribonucleoprotein A3 OS=Homo sapiens GN=HNRNPA3 PE=1 SV=2 - [ROA3_HUMAN]	39.15	2	13	14	114	1.49319	62	52.2591	39.5706	9.01221
Q9UHG3	Prenylcysteine oxidase 1 OS=Homo sapiens GN=PCYOX1 PE=1 SV=3 - [PCYOX_HUMAN]	35.45	1	15	15	115	0.74535	62	46.4617	56.6037	6.17627
Q71U36-2	Isoform 2 of Tubulin alpha-1A chain OS=Homo sapiens GN=TUBA1A - [TBA1A_HUMAN]	72.84	2	8	25	359	1.53446	61	115.209	46.2678	5.08447
P06748	Nucleophosmin OS=Homo sapiens GN=NPM1 PE=1 SV=2 - [NPM_HUMAN]	43.2	2	13	13	117	1.42498	61	90.7472	32.5548	4.77979
P14866	Heterogeneous nuclear ribonucleoprotein L OS=Homo sapiens GN=HNRNPL PE=1 SV=2 - [HNRPL_HUMAN]	35.14	1	14	15	122	1.50284	61	52.4518	64.0924	8.22119
P21980	Protein-glutamine gamma-glutamyltransferase 2 OS=Homo sapiens GN=TGM2 PE=1 SV=2 - [TGM2_HUMAN]	34.21	1	18	18	108	0.878445	61	72.5937	77.2797	5.22412
P01876	Ig alpha-1 chain C region OS=Homo sapiens GN=IGHA1 PE=1 SV=2 - [IGHA1_HUMAN]	54.39	1	5	13	284	0.196561	60	57.6367	37.6306	6.50732
P42224	Signal transducer and activator of transcription 1-alpha/beta OS=Homo sapiens GN=STAT1 PE=1 SV=2 - [STAT1_HUMAN]	33.87	1	21	21	111	0.931474	60	56.5738	87.2795	6.04932
P62701	40S ribosomal protein S4, X isoform OS=Homo sapiens GN=RPS4X PE=1 SV=2 - [RS4X_HUMAN]	58.17	1	17	17	110	1.80466	59	112.99	29.5791	10.1548
P07099	Epoxide hydrolase 1 OS=Homo sapiens GN=EPHX1 PE=1 SV=1 - [HYEP_HUMAN]	36.48	1	14	14	101	0.687673	59	60.0122	52.915	7.25439
P10909-4	Isoform 4 of Clusterin OS=Homo sapiens GN=CLU - [CLUS_HUMAN]	32.93	4	14	14	103	0.355303	59	65.464	48.7721	6.7124
O75083	WD repeat-containing protein 1 OS=Homo sapiens GN=WDR1 PE=1 SV=4 - [WDR1_HUMAN]	40.76	1	18	18	98	1.0672	58	74.8496	66.1519	6.65381
Q01518	Adenylyl cyclase-associated protein 1 OS=Homo sapiens GN=CAP1 PE=1 SV=5 - [CAP1_HUMAN]	40	1	16	18	112	1.67754	58	30.7534	51.8687	8.06006
P12110	Collagen alpha-2(VI) chain OS=Homo sapiens GN=COL6A2 PE=1 SV=4 - [CO6A2_HUMAN]	33.37	1	8	30	466	0.441192	58	30.1912	108.512	6.21436
P00488	Coagulation factor XIII A chain OS=Homo sapiens GN=F13A1 PE=1 SV=4 - [F13A_HUMAN]	25.68	1	18	18	103	0.671064	58	32.4188	83.2146	6.0874
P42765	3-ketoacyl-CoA thiolase, mitochondrial OS=Homo sapiens GN=ACAA2 PE=1 SV=2 - [THIM_HUMAN]	58.44	1	17	17	113	0.98158	57	40.8137	41.8976	8.08936
P05783	Keratin, type I cytoskeletal 18 OS=Homo sapiens GN=KRT18 PE=1 SV=2 - [K1C18_HUMAN]	49.77	1	22	24	104	1.26524	57	58.62	48.0285	5.45264
Q02790	Peptidyl-prolyl cis-trans isomerase FKBP4 OS=Homo sapiens GN=FKBP4 PE=1 SV=3 - [FKBP4_HUMAN]	40.52	1	16	17	103	1.44501	57	102.147	51.7721	5.42725
P04844	Dolichyl-diphosphooligosaccharide--protein glycosyltransferase subunit 2 OS=Homo sapiens GN=RPN2 PE=1 SV=3 - [RPN2_HUMAN]	37.72	1	14	14	114	1.00726	57	68.4415	69.241	5.69385
P50502	Hsc70-interacting protein OS=Homo sapiens GN=ST13 PE=1 SV=2 - [F10A1_HUMAN]	31.17	1	11	11	94	1.45992	57	64.235	41.3055	5.2749
P05556	Integrin beta-1 OS=Homo sapiens GN=ITGB1 PE=1 SV=2 - [ITB1_HUMAN]	27.69	1	21	21	98	1.10971	57	46.7355	88.357	5.38916
B4E1Z4	Complement factor B OS=Homo sapiens GN=CFB PE=2 SV=1 - [B4E1Z4_HUMAN]	24.09	1	19	25	110	0.38364	57	42.8371	140.853	7.18115
Q14980-2	Isoform 2 of Nuclear mitotic apparatus protein 1 OS=Homo sapiens GN=NUMA1 - [NUMA1_HUMAN]	19.85	2	30	31	95	1.20536	57	79.7173	236.372	5.79541
Q99714	3-hydroxyacyl-CoA dehydrogenase type-2 OS=Homo sapiens GN=HSD17B10 PE=1 SV=3 - [HCD2_HUMAN]	88.89	1	15	15	119	1.4623	56	58.6253	26.9061	7.78174
P45880-2	Isoform 2 of Voltage-dependent anion-selective channel protein 2 OS=Homo sapiens GN=VDAC2 - [VDAC2_HUMAN]	59.72	3	12	13	93	1.95554	56	103.891	30.393	7.1958
F8W6I7	Heterogeneous nuclear ribonucleoprotein A1 OS=Homo sapiens GN=HNRNPA1 PE=2 SV=1 - [F8W6I7_HUMAN]	54.37	4	12	14	141	1.11288	56	94.5807	34.2023	9.23193
P11586	C-1-tetrahydrofolate synthase, cytoplasmic OS=Homo sapiens GN=MTHFD1 PE=1 SV=3 - [C1TC_HUMAN]	38.72	1	26	26	98	0.891343	56	51.654	101.495	7.29834
P02765	Alpha-2-HS-glycoprotein OS=Homo sapiens GN=AHSG PE=1 SV=1 - [FETUA_HUMAN]	34.88	1	10	10	96	0.204765	56	27.7787	39.2997	5.71924
Q13263	Transcription intermediary factor 1-beta OS=Homo sapiens GN=TRIM28 PE=1 SV=5 - [TIF1B_HUMAN]	33.41	1	19	19	103	1.68606	56	65.6864	88.4934	5.77002
Q5T985	Inter-alpha-trypsin inhibitor heavy chain H2 OS=Homo sapiens GN=ITIH2 PE=2 SV=1 - [Q5T985_HUMAN]	23.53	2	18	18	88	0.381401	56	28.7308	105.15	7.03467
P40925	Malate dehydrogenase, cytoplasmic OS=Homo sapiens GN=MDH1 PE=1 SV=4 - [MDHC_HUMAN]	44.91	2	14	14	87	1.16784	55	66.8911	36.403	7.35693
P06737-2	Isoform 2 of Glycogen phosphorylase, liver form OS=Homo sapiens GN=PYGL - [PYGL_HUMAN]	33.09	3	19	23	108	0.559096	55	41.0306	93.0751	7.29834
P23246	Splicing factor, proline- and glutamine-rich OS=Homo sapiens GN=SFPQ PE=1 SV=2 - [SFPQ_HUMAN]	24.61	1	16	18	90	2.29925	55	81.775	76.1016	9.43701
P63244	Guanine nucleotide-binding protein subunit beta-2-like 1 OS=Homo sapiens GN=GNB2L1 PE=1 SV=3 - [GBLP_HUMAN]	74.76	1	17	17	92	1.41384	54	62.1049	35.0546	7.69385
P49748-2	Isoform 2 of Very long-chain specific acyl-CoA dehydrogenase, mitochondrial OS=Homo sapiens GN=ACADVL - [ACADV_HUMAN]	42.97	3	21	21	103	1.4578	54	65.0975	68.0152	8.55811
Q15233	Non-POU domain-containing octamer-binding protein OS=Homo sapiens GN=NONO PE=1 SV=4 - [NONO_HUMAN]	39.7	1	12	16	101	2.19419	54	50.919	54.1973	8.95361
O95810	Serum deprivation-response protein OS=Homo sapiens GN=SDPR PE=1 SV=3 - [SDPR_HUMAN]	37.18	1	14	14	93	0.510377	54	33.7379	47.1446	5.21143
P43243	Matrin-3 OS=Homo sapiens GN=MATR3 PE=1 SV=2 - [MATR3_HUMAN]	23.97	2	17	17	93	1.193	54	65.9844	94.5648	6.25244
P36871	Phosphoglucomutase-1 OS=Homo sapiens GN=PGM1 PE=1 SV=3 - [PGM1_HUMAN]	48.22	1	22	22	92	0.898649	53	34.337	61.4105	6.75635
B4DQJ8	6-phosphogluconate dehydrogenase, decarboxylating OS=Homo sapiens GN=PGD PE=2 SV=1 - [B4DQJ8_HUMAN]	41.91	2	18	18	92	1.6017	53	62.7752	51.8393	7.44482
P31948	Stress-induced-phosphoprotein 1 OS=Homo sapiens GN=STIP1 PE=1 SV=1 - [STIP1_HUMAN]	40.7	2	22	22	81	1.62149	53	46.4766	62.5994	6.80029
Q14103-3	Isoform 3 of Heterogeneous nuclear ribonucleoprotein D0 OS=Homo sapiens GN=HNRNPD - [HNRPD_HUMAN]	40.2	2	12	15	125	1.68533	53	131.789	32.8141	8.1626
P05023	Sodium/potassium-transporting ATPase subunit alpha-1 OS=Homo sapiens GN=ATP1A1 PE=1 SV=1 - [AT1A1_HUMAN]	28.05	3	22	22	90	1.67651	53	59.8553	112.824	5.49072
Q9Y6C2	EMILIN-1 OS=Homo sapiens GN=EMILIN1 PE=1 SV=2 - [EMIL1_HUMAN]	27.85	1	24	24	88	0.870379	53	32.2452	106.601	5.14795
P02766	Transthyretin OS=Homo sapiens GN=TTR PE=1 SV=1 - [TTHY_HUMAN]	68.71	1	8	8	100	0.259074	52	53.2938	15.877	5.75732
P30043	Flavin reductase (NADPH) OS=Homo sapiens GN=BLVRB PE=1 SV=3 - [BLVRB_HUMAN]	57.77	1	8	8	86	0.620416	52	38.806	22.1054	7.6499
O75874	Isocitrate dehydrogenase [NADP] cytoplasmic OS=Homo sapiens GN=IDH1 PE=1 SV=2 - [IDHC_HUMAN]	41.3	1	14	17	94	1.632	52	70.9655	46.6295	7.00537
K7ELL7	Glucosidase 2 subunit beta OS=Homo sapiens GN=PRKCSH PE=4 SV=1 - [K7ELL7_HUMAN]	36.26	1	16	16	86	1.78462	52	75.6927	60.1542	4.41162
P43652	Afamin OS=Homo sapiens GN=AFM PE=1 SV=1 - [AFAM_HUMAN]	32.89	1	18	18	90	0.300206	52	54.9673	69.024	5.89697
P05546	Heparin cofactor 2 OS=Homo sapiens GN=SERPIND1 PE=1 SV=3 - [HEP2_HUMAN]	30.06	1	13	13	89	0.227884	52	57.3068	57.0342	6.90283
P53621	Coatomer subunit alpha OS=Homo sapiens GN=COPA PE=1 SV=2 - [COPA_HUMAN]	26.06	2	25	25	86	1.02188	52	68.7766	138.258	7.66455
Q02952-3	Isoform 3 of A-kinase anchor protein 12 OS=Homo sapiens GN=AKAP12 - [AKA12_HUMAN]	25.76	3	32	32	83	0.722347	52	40.9611	180.881	4.43701
Q14152	Eukaryotic translation initiation factor 3 subunit A OS=Homo sapiens GN=EIF3A PE=1 SV=1 - [EIF3A_HUMAN]	19.75	1	22	22	88	1.32571	52	42.494	166.468	6.78564
P50395	Rab GDP dissociation inhibitor beta OS=Homo sapiens GN=GDI2 PE=1 SV=2 - [GDIB_HUMAN]	56.4	2	13	21	114	1.64325	51	68.8424	50.6309	6.46826
P35527	Keratin, type I cytoskeletal 9 OS=Homo sapiens GN=KRT9 PE=1 SV=3 - [K1C9_HUMAN]	35.96	1	16	17	95	0.614467	51	34.4109	62.0268	5.23682
P07814	Bifunctional glutamate/proline--tRNA ligase OS=Homo sapiens GN=EPRS PE=1 SV=5 - [SYEP_HUMAN]	23.08	1	25	25	77	1.10607	51	52.619	170.483	7.32764
Q9NZ08	Endoplasmic reticulum aminopeptidase 1 OS=Homo sapiens GN=ERAP1 PE=1 SV=3 - [ERAP1_HUMAN]	22.21	2	17	17	84	0.84892	51	40.6633	107.166	6.45557
B3KUK2	Superoxide dismutase OS=Homo sapiens GN=SOD2 PE=2 SV=1 - [B3KUK2_HUMAN]	67.61	2	10	10	81	0.95292	50	31.9066	19.718	8.03076
O43852	Calumenin OS=Homo sapiens GN=CALU PE=1 SV=2 - [CALU_HUMAN]	55.24	2	15	15	81	1.33125	50	85.6243	37.0835	4.64014
P00352	Retinal dehydrogenase 1 OS=Homo sapiens GN=ALDH1A1 PE=1 SV=2 - [AL1A1_HUMAN]	48.3	1	15	19	97	0.444738	50	40.119	54.827	6.72705
Q9Y3Z3	Deoxynucleoside triphosphate triphosphohydrolase SAMHD1 OS=Homo sapiens GN=SAMHD1 PE=1 SV=2 - [SAMH1_HUMAN]	37.54	1	19	19	84	0.83882	50	44.3632	72.1548	7.13721
P16615-2	Isoform 2 of Sarcoplasmic/endoplasmic reticulum calcium ATPase 2 OS=Homo sapiens GN=ATP2A2 - [AT2A2_HUMAN]	20.96	4	15	15	78	0.975449	50	42.1847	109.62	5.36377
Q99497	Protein DJ-1 OS=Homo sapiens GN=PARK7 PE=1 SV=2 - [PARK7_HUMAN]	76.72	1	13	13	87	1.2758	49	37.1521	19.8785	6.78564
P30086	Phosphatidylethanolamine-binding protein 1 OS=Homo sapiens GN=PEBP1 PE=1 SV=3 - [PEBP1_HUMAN]	62.57	1	10	10	84	0.878406	49	38.9259	21.0437	7.53271
P51858	Hepatoma-derived growth factor OS=Homo sapiens GN=HDGF PE=1 SV=1 - [HDGF_HUMAN]	60	1	12	13	80	2.18431	49	91.6286	26.7719	4.729
P23284	Peptidyl-prolyl cis-trans isomerase B OS=Homo sapiens GN=PPIB PE=1 SV=2 - [PPIB_HUMAN]	43.06	1	9	10	79	2.2299	49	55.0712	23.7275	9.40771
Q14974	Importin subunit beta-1 OS=Homo sapiens GN=KPNB1 PE=1 SV=2 - [IMB1_HUMAN]	28.42	1	16	16	94	1.18748	49	59.4857	97.108	4.77979
E9PR44	Alpha-crystallin B chain (Fragment) OS=Homo sapiens GN=CRYAB PE=2 SV=1 - [E9PR44_HUMAN]	62.07	2	11	11	90	0.599551	48	64.8767	20.0183	7.03467
Q86UY0	TXNDC5 protein OS=Homo sapiens GN=TXNDC5 PE=2 SV=1 - [Q86UY0_HUMAN]	60	3	16	16	83	1.37192	48	52.597	40.3439	5.8335
P02749	Beta-2-glycoprotein 1 OS=Homo sapiens GN=APOH PE=1 SV=3 - [APOH_HUMAN]	48.99	1	12	12	82	0.35127	48	40.5989	38.2727	7.97217
Q9BUF5	Tubulin beta-6 chain OS=Homo sapiens GN=TUBB6 PE=1 SV=1 - [TBB6_HUMAN]	48.43	1	8	17	221	1.27508	48	73.5272	49.825	4.88135
P16930	Fumarylacetoacetase OS=Homo sapiens GN=FAH PE=1 SV=2 - [FAAA_HUMAN]	45.35	1	14	14	78	0.58077	48	35.3265	46.3442	6.94678
Q16658	Fascin OS=Homo sapiens GN=FSCN1 PE=1 SV=3 - [FSCN1_HUMAN]	40.97	2	17	17	78	1.17028	48	37.7339	54.4961	7.23975
Q92945	Far upstream element-binding protein 2 OS=Homo sapiens GN=KHSRP PE=1 SV=4 - [FUBP2_HUMAN]	36.99	1	18	21	98	1.74459	48	59.4846	73.07	7.29834
E9PHY5	Band 4.1-like protein 2 OS=Homo sapiens GN=EPB41L2 PE=2 SV=1 - [E9PHY5_HUMAN]	35.4	2	21	24	91	0.823107	48	51.5558	104.296	5.38916
Q9Y4L1	Hypoxia up-regulated protein 1 OS=Homo sapiens GN=HYOU1 PE=1 SV=1 - [HYOU1_HUMAN]	31.43	1	21	21	92	1.05689	48	73.2685	111.266	5.22412
P53396-2	Isoform 2 of ATP-citrate synthase OS=Homo sapiens GN=ACLY - [ACLY_HUMAN]	27.86	2	23	23	94	1.5031	48	53.6398	119.695	7.32764
P42704	Leucine-rich PPR motif-containing protein, mitochondrial OS=Homo sapiens GN=LRPPRC PE=1 SV=3 - [LPPRC_HUMAN]	26.76	1	26	26	91	1.07656	48	47.6974	157.805	6.12549
O14980	Exportin-1 OS=Homo sapiens GN=XPO1 PE=1 SV=1 - [XPO1_HUMAN]	24.65	1	20	20	92	1.58735	48	45.1135	123.306	6.06201
P01031	Complement C5 OS=Homo sapiens GN=C5 PE=1 SV=4 - [CO5_HUMAN]	17.96	1	25	25	79	0.340045	48	33.2801	188.186	6.52197
P01860	Ig gamma-3 chain C region OS=Homo sapiens GN=IGHG3 PE=1 SV=2 - [IGHG3_HUMAN]	57.03	1	6	17	409	0.170185	47	48.814	41.2604	7.89893
P02760	Protein AMBP OS=Homo sapiens GN=AMBP PE=1 SV=1 - [AMBP_HUMAN]	47.16	1	12	12	86	0.275033	47	53.2786	38.974	6.25244
P36955	Pigment epithelium-derived factor OS=Homo sapiens GN=SERPINF1 PE=1 SV=4 - [PEDF_HUMAN]	44.74	1	14	14	87	0.427466	47	42.0359	46.2833	6.37939
E9PEX6	Dihydrolipoyl dehydrogenase, mitochondrial OS=Homo sapiens GN=DLD PE=2 SV=1 - [E9PEX6_HUMAN]	21.6	3	10	10	78	1.69376	47	61.2208	51.7828	7.95752
Q07954	Prolow-density lipoprotein receptor-related protein 1 OS=Homo sapiens GN=LRP1 PE=1 SV=2 - [LRP1_HUMAN]	5.5	1	20	20	69	0.663447	47	48.7433	504.276	5.38916
Q5T7C4	High mobility group protein B1 OS=Homo sapiens GN=HMGB1 PE=2 SV=1 - [Q5T7C4_HUMAN]	56.96	3	7	10	79	1.17625	46	43.5201	18.2993	9.70068
P04083	Annexin A1 OS=Homo sapiens GN=ANXA1 PE=1 SV=2 - [ANXA1_HUMAN]	49.71	1	15	15	82	0.702619	46	30.4215	38.69	7.02002
P27695	DNA-(apurinic or apyrimidinic site) lyase OS=Homo sapiens GN=APEX1 PE=1 SV=2 - [APEX1_HUMAN]	49.06	1	14	14	81	2.53039	46	61.3284	35.5322	8.11865
P61158	Actin-related protein 3 OS=Homo sapiens GN=ACTR3 PE=1 SV=3 - [ARP3_HUMAN]	48.56	1	14	14	79	1.23718	46	42.0512	47.341	5.88428
P19012	Keratin, type I cytoskeletal 15 OS=Homo sapiens GN=KRT15 PE=1 SV=3 - [K1C15_HUMAN]	46.05	1	14	23	153	1.58513	46	47.2718	49.1811	4.76709
Q9UQ80	Proliferation-associated protein 2G4 OS=Homo sapiens GN=PA2G4 PE=1 SV=3 - [PA2G4_HUMAN]	45.69	1	15	15	77	1.19726	46	42.1167	43.7592	6.55127
P04792	Heat shock protein beta-1 OS=Homo sapiens GN=HSPB1 PE=1 SV=2 - [HSPB1_HUMAN]	62.44	1	12	12	81	0.880976	45	30.9125	22.7685	6.40479
P23381	Tryptophan--tRNA ligase, cytoplasmic OS=Homo sapiens GN=WARS PE=1 SV=2 - [SYWC_HUMAN]	45.65	1	19	19	66	0.862251	45	73.5436	53.1316	6.22705
P08195-2	Isoform 2 of 4F2 cell-surface antigen heavy chain OS=Homo sapiens GN=SLC3A2 - [4F2_HUMAN]	31.95	6	16	17	86	0.869715	45	91.6596	57.9089	5.35107
P21399	Cytoplasmic aconitate hydratase OS=Homo sapiens GN=ACO1 PE=1 SV=3 - [ACOC_HUMAN]	28.12	1	19	19	79	0.717719	45	44.7881	98.3366	6.68311
P45974-2	Isoform Short of Ubiquitin carboxyl-terminal hydrolase 5 OS=Homo sapiens GN=USP5 - [UBP5_HUMAN]	27.07	2	18	19	82	2.01738	45	111.107	93.2484	5.08447
P39060-2	Isoform 3 of Collagen alpha-1(XVIII) chain OS=Homo sapiens GN=COL18A1 - [COIA1_HUMAN]	15.01	3	15	15	74	0.715689	45	44.6107	135.677	6.46826
Q15365	Poly(rC)-binding protein 1 OS=Homo sapiens GN=PCBP1 PE=1 SV=2 - [PCBP1_HUMAN]	62.36	1	9	15	134	1.09655	44	155.366	37.4739	7.09326
Q15181	Inorganic pyrophosphatase OS=Homo sapiens GN=PPA1 PE=1 SV=2 - [IPYR_HUMAN]	58.82	1	12	12	75	1.45056	44	85.7626	32.6392	5.85889
P21397	Amine oxidase [flavin-containing] A OS=Homo sapiens GN=MAOA PE=1 SV=1 - [AOFA_HUMAN]	38.71	1	14	16	88	0.823611	44	45.8139	59.6435	7.85498
Q9Y678	Coatomer subunit gamma-1 OS=Homo sapiens GN=COPG1 PE=1 SV=1 - [COPG1_HUMAN]	36.73	1	21	23	105	1.2921	44	74.3292	97.6555	5.46533
Q02218	2-oxoglutarate dehydrogenase, mitochondrial OS=Homo sapiens GN=OGDH PE=1 SV=3 - [ODO1_HUMAN]	27.27	1	22	22	74	0.990076	44	51.1704	115.861	6.85889
P08294	Extracellular superoxide dismutase [Cu-Zn] OS=Homo sapiens GN=SOD3 PE=1 SV=2 - [SODE_HUMAN]	42.92	1	7	7	77	0.281943	43	115.668	25.8347	6.60986
P32119	Peroxiredoxin-2 OS=Homo sapiens GN=PRDX2 PE=1 SV=5 - [PRDX2_HUMAN]	36.36	1	8	9	97	1.14609	43	71.7401	21.8782	5.97314
P04003	C4b-binding protein alpha chain OS=Homo sapiens GN=C4BPA PE=1 SV=2 - [C4BPA_HUMAN]	29.98	1	16	16	63	0.507983	43	46.6633	66.9894	7.29834
P49588	Alanine--tRNA ligase, cytoplasmic OS=Homo sapiens GN=AARS PE=1 SV=2 - [SYAC_HUMAN]	29.65	1	21	21	79	1.43748	43	58.2368	106.743	5.52881
P48444	Coatomer subunit delta OS=Homo sapiens GN=ARCN1 PE=1 SV=1 - [COPD_HUMAN]	29.35	2	13	13	81	1.44917	43	54.8914	57.1741	6.21436
Q13435	Splicing factor 3B subunit 2 OS=Homo sapiens GN=SF3B2 PE=1 SV=2 - [SF3B2_HUMAN]	23.58	1	20	20	61	1.96592	43	73.2897	100.165	5.66846
P08572	Collagen alpha-2(IV) chain OS=Homo sapiens GN=COL4A2 PE=1 SV=4 - [CO4A2_HUMAN]	9.75	1	11	11	74	0.86075	43	57.9958	167.449	8.66064
P37802	Transgelin-2 OS=Homo sapiens GN=TAGLN2 PE=1 SV=3 - [TAGL2_HUMAN]	67.34	1	11	11	68	1.41045	42	64.3391	22.3772	8.25049
P46777	60S ribosomal protein L5 OS=Homo sapiens GN=RPL5 PE=1 SV=3 - [RL5_HUMAN]	47.14	1	13	13	66	1.15301	42	92.4836	34.3407	9.71533
Q9HDC9	Adipocyte plasma membrane-associated protein OS=Homo sapiens GN=APMAP PE=1 SV=2 - [APMAP_HUMAN]	43.75	2	13	13	70	1.01476	42	59.4349	46.4509	6.16357
P11766	Alcohol dehydrogenase class-3 OS=Homo sapiens GN=ADH5 PE=1 SV=4 - [ADHX_HUMAN]	43.05	1	13	13	75	1.19116	42	35.9183	39.6984	7.48877
P19652	Alpha-1-acid glycoprotein 2 OS=Homo sapiens GN=ORM2 PE=1 SV=2 - [A1AG2_HUMAN]	42.79	1	5	8	112	0.188961	42	41.1231	23.5876	5.10986
Q14195-2	Isoform LCRMP-4 of Dihydropyrimidinase-related protein 3 OS=Homo sapiens GN=DPYSL3 - [DPYL3_HUMAN]	41.08	1	16	20	99	0.847011	42	41.9466	73.8649	6.354
Q12905	Interleukin enhancer-binding factor 2 OS=Homo sapiens GN=ILF2 PE=1 SV=2 - [ILF2_HUMAN]	40.77	1	13	13	70	2.23279	42	90.735	43.0352	5.26221
P31146	Coronin-1A OS=Homo sapiens GN=CORO1A PE=1 SV=4 - [COR1A_HUMAN]	39.91	1	14	14	75	1.3429	42	56.103	50.9938	6.68311
P53618	Coatomer subunit beta OS=Homo sapiens GN=COPB1 PE=1 SV=3 - [COPB_HUMAN]	23.82	1	20	20	65	1.14487	42	55.811	107.074	6.04932
P39059	Collagen alpha-1(XV) chain OS=Homo sapiens GN=COL15A1 PE=1 SV=2 - [COFA1_HUMAN]	12.1	1	15	15	77	1.09158	42	55.2836	141.632	4.99561
P49419-2	Isoform 2 of Alpha-aminoadipic semialdehyde dehydrogenase OS=Homo sapiens GN=ALDH7A1 - [AL7A1_HUMAN]	34.25	2	13	13	68	1.05239	41	42.3826	55.3315	6.85889
P20810-9	Isoform 9 of Calpastatin OS=Homo sapiens GN=CAST - [ICAL_HUMAN]	26.53	12	16	16	60	0.913244	41	49.0569	80.216	5.14795
Q14764	Major vault protein OS=Homo sapiens GN=MVP PE=1 SV=4 - [MVP_HUMAN]	24.86	1	19	19	80	0.875332	41	55.2265	99.2659	5.47803
Q16531	DNA damage-binding protein 1 OS=Homo sapiens GN=DDB1 PE=1 SV=1 - [DDB1_HUMAN]	20.88	1	20	20	72	1.83602	41	51.5534	126.887	5.26221
O75643	U5 small nuclear ribonucleoprotein 200 kDa helicase OS=Homo sapiens GN=SNRNP200 PE=1 SV=2 - [U520_HUMAN]	13.16	1	22	23	72	1.71635	41	60.4506	244.353	6.06201
Q99536	Synaptic vesicle membrane protein VAT-1 homolog OS=Homo sapiens GN=VAT1 PE=1 SV=2 - [VAT1_HUMAN]	40.97	1	11	11	79	0.696353	40	45.9996	41.8934	6.29053
Q06210-2	Isoform 2 of Glutamine--fructose-6-phosphate aminotransferase [isomerizing] 1 OS=Homo sapiens GN=GFPT1 - [GFPT1_HUMAN]	26.87	2	15	15	72	1.4457	40	73.374	76.7103	6.84424
P63104	14-3-3 protein zeta/delta OS=Homo sapiens GN=YWHAZ PE=1 SV=1 - [1433Z_HUMAN]	55.92	1	8	13	143	2.31695	39	92.3055	27.7277	4.79248
C9J9K3	40S ribosomal protein SA (Fragment) OS=Homo sapiens GN=RPSA PE=2 SV=1 - [C9J9K3_HUMAN]	50	2	9	10	74	1.67438	39	66.9677	29.487	5.24951
P14923	Junction plakoglobin OS=Homo sapiens GN=JUP PE=1 SV=3 - [PLAK_HUMAN]	46.17	1	17	22	91	0.903174	39	42.3824	81.6927	6.13818
P62979	Ubiquitin-40S ribosomal protein S27a OS=Homo sapiens GN=RPS27A PE=1 SV=2 - [RS27A_HUMAN]	43.59	1	6	6	65	1.66532	39	73.0617	17.9535	9.64209
P07954-2	Isoform Cytoplasmic of Fumarate hydratase, mitochondrial OS=Homo sapiens GN=FH - [FUMH_HUMAN]	39.83	2	13	13	70	2.49717	39	82.9064	50.1807	7.40088
B4DT77	Annexin OS=Homo sapiens GN=ANXA7 PE=2 SV=1 - [B4DT77_HUMAN]	38.39	3	11	11	55	1.45049	39	60.9758	37.7809	7.18115
P07384	Calpain-1 catalytic subunit OS=Homo sapiens GN=CAPN1 PE=1 SV=1 - [CAN1_HUMAN]	34.45	1	21	21	63	0.932033	39	35.4976	81.8382	5.66846
P02788-2	Isoform DeltaLf of Lactotransferrin OS=Homo sapiens GN=LTF - [TRFL_HUMAN]	30.48	4	15	16	72	0.407822	39	31.2701	73.1142	7.85498
H3BQZ7	HCG2044799 OS=Homo sapiens GN=hCG_2044799 PE=4 SV=1 - [H3BQZ7_HUMAN]	27.21	2	16	16	71	1.21058	39	34.9676	84.6392	4.93213
O60716-21	Isoform 3A of Catenin delta-1 OS=Homo sapiens GN=CTNND1 - [CTND1_HUMAN]	25.72	17	16	17	72	1.19522	39	64.6541	92.6178	7.15186
P55265-5	Isoform 5 of Double-stranded RNA-specific adenosine deaminase OS=Homo sapiens GN=ADAR - [DSRAD_HUMAN]	17.72	4	15	15	66	1.74524	39	69.361	103.576	8.66064
P52566	Rho GDP-dissociation inhibitor 2 OS=Homo sapiens GN=ARHGDIB PE=1 SV=3 - [GDIR2_HUMAN]	68.66	1	11	11	54	1.38595	38	56.8387	22.9736	5.21143
Q06323	Proteasome activator complex subunit 1 OS=Homo sapiens GN=PSME1 PE=1 SV=1 - [PSME1_HUMAN]	52.21	1	13	13	67	0.784445	38	26.7939	28.705	6.02393
P15880	40S ribosomal protein S2 OS=Homo sapiens GN=RPS2 PE=1 SV=2 - [RS2_HUMAN]	46.42	1	15	15	60	2.54407	38	59.7355	31.3046	10.2427
Q07955	Serine/arginine-rich splicing factor 1 OS=Homo sapiens GN=SRSF1 PE=1 SV=2 - [SRSF1_HUMAN]	39.52	2	10	11	78	2.20081	38	71.1382	27.7278	10.3599
O60506-4	Isoform 4 of Heterogeneous nuclear ribonucleoprotein Q OS=Homo sapiens GN=SYNCRIP - [HNRPQ_HUMAN]	38.33	2	12	17	112	2.09817	38	105.995	58.6993	7.56201
P05455	Lupus La protein OS=Homo sapiens GN=SSB PE=1 SV=2 - [LA_HUMAN]	34.8	1	15	15	65	2.20532	38	80.1019	46.8082	7.12256
Q12906-5	Isoform 5 of Interleukin enhancer-binding factor 3 OS=Homo sapiens GN=ILF3 - [ILF3_HUMAN]	31.01	7	18	18	67	1.82543	38	60.1418	74.5603	8.23584
Q6DD88	Atlastin-3 OS=Homo sapiens GN=ATL3 PE=1 SV=1 - [ATLA3_HUMAN]	30.31	1	14	15	76	0.999674	38	52.3583	60.5034	5.65576
Q13423	NAD(P) transhydrogenase, mitochondrial OS=Homo sapiens GN=NNT PE=1 SV=3 - [NNTM_HUMAN]	22.56	1	19	19	67	0.764187	38	31.9555	113.823	8.08936
P11498	Pyruvate carboxylase, mitochondrial OS=Homo sapiens GN=PC PE=1 SV=2 - [PYC_HUMAN]	21.99	1	17	17	66	0.769833	38	41.6453	129.551	6.84424
Q92616	Translational activator GCN1 OS=Homo sapiens GN=GCN1L1 PE=1 SV=6 - [GCN1L_HUMAN]	12.06	1	23	23	72	1.07395	38	49.9315	292.572	7.47412
P61224	Ras-related protein Rap-1b OS=Homo sapiens GN=RAP1B PE=1 SV=1 - [RAP1B_HUMAN]	66.3	1	10	10	73	1.06486	37	40.3977	20.8116	5.78271
P13804	Electron transfer flavoprotein subunit alpha, mitochondrial OS=Homo sapiens GN=ETFA PE=1 SV=1 - [ETFA_HUMAN]	51.35	1	11	12	73	1.16157	37	60.5053	35.0576	8.38232
P24752	Acetyl-CoA acetyltransferase, mitochondrial OS=Homo sapiens GN=ACAT1 PE=1 SV=1 - [THIL_HUMAN]	49.41	1	16	16	64	0.920123	37	59.8423	45.1706	8.85107
P54578	Ubiquitin carboxyl-terminal hydrolase 14 OS=Homo sapiens GN=USP14 PE=1 SV=3 - [UBP14_HUMAN]	33	1	12	12	61	1.20426	37	61.7721	56.033	5.30029
O95831-3	Isoform 3 of Apoptosis-inducing factor 1, mitochondrial OS=Homo sapiens GN=AIFM1 - [AIFM1_HUMAN]	32.18	2	15	15	61	0.986477	37	45.8381	66.2536	8.93896
P43304-2	Isoform 2 of Glycerol-3-phosphate dehydrogenase, mitochondrial OS=Homo sapiens GN=GPD2 - [GPDM_HUMAN]	29.62	2	14	14	52	1.2748	37	46.1735	67.4886	6.81494
P17858	6-phosphofructokinase, liver type OS=Homo sapiens GN=PFKL PE=1 SV=6 - [K6PL_HUMAN]	23.85	1	11	16	101	0.795193	37	73.4874	84.9642	7.50342
Q13200	26S proteasome non-ATPase regulatory subunit 2 OS=Homo sapiens GN=PSMD2 PE=1 SV=3 - [PSMD2_HUMAN]	23.46	1	16	16	63	1.20872	37	109.076	100.136	5.19873
Q9GZM7-3	Isoform 3 of Tubulointerstitial nephritis antigen-like OS=Homo sapiens GN=TINAGL1 - [TINAL_HUMAN]	20.64	2	7	7	84	0.537016	37	36.6867	48.7754	7.32764
Q04637-6	Isoform E of Eukaryotic translation initiation factor 4 gamma 1 OS=Homo sapiens GN=EIF4G1 - [IF4G1_HUMAN]	16.82	11	16	19	72	2.00094	37	67.206	154.709	5.16064
P30041	Peroxiredoxin-6 OS=Homo sapiens GN=PRDX6 PE=1 SV=3 - [PRDX6_HUMAN]	65.63	1	12	13	54	0.69606	36	37.8773	25.0192	6.37939
P27348	14-3-3 protein theta OS=Homo sapiens GN=YWHAQ PE=1 SV=1 - [1433T_HUMAN]	61.22	1	9	15	147	1.86594	36	95.164	27.7468	4.77979
P00918	Carbonic anhydrase 2 OS=Homo sapiens GN=CA2 PE=1 SV=2 - [CAH2_HUMAN]	56.92	1	11	11	61	0.838095	36	67.0629	29.2279	7.40088
Q04760-2	Isoform 2 of Lactoylglutathione lyase OS=Homo sapiens GN=GLO1 - [LGUL_HUMAN]	55.62	2	9	9	53	1.21947	36	58.3755	19.0306	6.04932
E5RHW4	Erlin-2 (Fragment) OS=Homo sapiens GN=ERLIN2 PE=2 SV=1 - [E5RHW4_HUMAN]	45.86	2	12	15	65	1.35292	36	38.1712	37.7014	5.61768
P31323	cAMP-dependent protein kinase type II-beta regulatory subunit OS=Homo sapiens GN=PRKAR2B PE=1 SV=3 - [KAP3_HUMAN]	45.22	1	11	14	93	0.639099	36	69.8836	46.2729	4.91943
B7Z1M1	Reticulocalbin-1 OS=Homo sapiens GN=RCN1 PE=2 SV=1 - [B7Z1M1_HUMAN]	37.14	2	10	10	66	1.52207	36	46.9753	33.0059	5.021
P62826	GTP-binding nuclear protein Ran OS=Homo sapiens GN=RAN PE=1 SV=3 - [RAN_HUMAN]	36.57	3	8	8	63	1.96584	36	60.0551	24.4076	7.48877
D6R9P3	Heterogeneous nuclear ribonucleoprotein A/B OS=Homo sapiens GN=HNRNPAB PE=2 SV=1 - [D6R9P3_HUMAN]	36.07	5	9	11	83	1.99073	36	131.572	30.284	7.91357
P10620	Microsomal glutathione S-transferase 1 OS=Homo sapiens GN=MGST1 PE=1 SV=1 - [MGST1_HUMAN]	35.48	1	6	6	65	0.850223	36	43.6244	17.5872	9.39307
Q92820	Gamma-glutamyl hydrolase OS=Homo sapiens GN=GGH PE=1 SV=2 - [GGH_HUMAN]	32.39	1	9	9	65	4.73786	36	74.1456	35.9412	7.10791
P11940-2	Isoform 2 of Polyadenylate-binding protein 1 OS=Homo sapiens GN=PABPC1 - [PABP1_HUMAN]	31.99	2	12	16	89	2.08105	36	61.1194	61.142	9.0708
Q06828	Fibromodulin OS=Homo sapiens GN=FMOD PE=1 SV=2 - [FMOD_HUMAN]	30.32	1	8	9	59	0.40482	36	43.553	43.1515	6.03662
H0Y6E7	RNA-binding motif protein, X chromosome, N-terminally processed (Fragment) OS=Homo sapiens GN=RBMX PE=4 SV=2 - [H0Y6E7_HUMAN]	27.4	3	8	8	60	1.75622	36	187.434	31.8364	9.84717
Q9NTK5	Obg-like ATPase 1 OS=Homo sapiens GN=OLA1 PE=1 SV=2 - [OLA1_HUMAN]	42.17	2	13	13	61	1.29116	35	45.2858	44.7153	7.81104
P49755	Transmembrane emp24 domain-containing protein 10 OS=Homo sapiens GN=TMED10 PE=1 SV=2 - [TMEDA_HUMAN]	35.16	1	7	7	57	1.33907	35	108.769	24.96	7.44482
Q9BRX8-2	Isoform 2 of Redox-regulatory protein FAM213A OS=Homo sapiens GN=FAM213A - [F213A_HUMAN]	33.03	2	7	7	59	0.938257	35	46.6521	24.4469	9.01221
Q99460-2	Isoform 2 of 26S proteasome non-ATPase regulatory subunit 1 OS=Homo sapiens GN=PSMD1 - [PSMD1_HUMAN]	32.65	2	19	19	68	0.966015	35	75.3719	102.193	5.2749
P01903	HLA class II histocompatibility antigen, DR alpha chain OS=Homo sapiens GN=HLA-DRA PE=1 SV=1 - [DRA_HUMAN]	31.5	1	6	6	61	1.25838	35	53.0241	28.5887	4.99561
P50990	T-complex protein 1 subunit theta OS=Homo sapiens GN=CCT8 PE=1 SV=4 - [TCPQ_HUMAN]	30.29	2	13	13	66	1.57015	35	75.8748	59.5825	5.60498
Q13418	Integrin-linked protein kinase OS=Homo sapiens GN=ILK PE=1 SV=2 - [ILK_HUMAN]	22.57	3	9	9	61	0.821505	35	43.5485	51.3859	8.07471
P55060-3	Isoform 3 of Exportin-2 OS=Homo sapiens GN=CSE1L - [XPO2_HUMAN]	21.38	2	16	16	60	1.65782	35	72.1833	107.709	5.8208
P98095	Fibulin-2 OS=Homo sapiens GN=FBLN2 PE=1 SV=2 - [FBLN2_HUMAN]	15.96	3	14	14	67	0.849342	35	35.9918	126.489	4.81787
O95373	Importin-7 OS=Homo sapiens GN=IPO7 PE=1 SV=1 - [IPO7_HUMAN]	13.87	1	11	11	65	1.02028	35	52.9659	119.44	4.81787
P07437	Tubulin beta chain OS=Homo sapiens GN=TUBB PE=1 SV=2 - [TBB5_HUMAN]	73.42	1	4	26	460	1.84901	34	122.37	49.639	4.89404
P12111	Collagen alpha-3(VI) chain OS=Homo sapiens GN=COL6A3 PE=1 SV=5 - [CO6A3_HUMAN]	52.16	1	7	148	1989	0.865047	34	47.4269	343.457	6.68311
Q9NUQ9	Protein FAM49B OS=Homo sapiens GN=FAM49B PE=1 SV=1 - [FA49B_HUMAN]	44.75	1	10	10	57	1.1545	34	87.4755	36.7246	6.06201
Q07507	Dermatopontin OS=Homo sapiens GN=DPT PE=2 SV=2 - [DERM_HUMAN]	37.81	1	6	6	57	0.196147	34	73.5229	23.9888	4.81787
Q96CX2	BTB/POZ domain-containing protein KCTD12 OS=Homo sapiens GN=KCTD12 PE=1 SV=1 - [KCD12_HUMAN]	36.92	1	10	10	52	0.732379	34	24.9365	35.6787	5.64307
P34932	Heat shock 70 kDa protein 4 OS=Homo sapiens GN=HSPA4 PE=1 SV=4 - [HSP74_HUMAN]	31.31	1	16	18	62	0.861184	34	66.0875	94.2712	5.18604
P68431	Histone H3.1 OS=Homo sapiens GN=HIST1H3A PE=1 SV=2 - [H31_HUMAN]	28.68	8	5	5	46	6.64431	34	114.894	15.3945	11.1216
B4DVE7	Annexin OS=Homo sapiens GN=ANXA11 PE=2 SV=1 - [B4DVE7_HUMAN]	27.97	2	12	12	63	0.959599	34	35.5593	51.2096	7.66455
Q969G5	Protein kinase C delta-binding protein OS=Homo sapiens GN=PRKCDBP PE=1 SV=3 - [PRDBP_HUMAN]	27.97	1	8	8	64	0.601596	34	25.0799	27.6845	6.43018
O00571-2	Isoform 2 of ATP-dependent RNA helicase DDX3X OS=Homo sapiens GN=DDX3X - [DDX3X_HUMAN]	27.71	2	14	15	76	1.41334	34	61.7038	71.3109	6.62451
Q92499	ATP-dependent RNA helicase DDX1 OS=Homo sapiens GN=DDX1 PE=1 SV=2 - [DDX1_HUMAN]	25.95	1	15	15	60	1.32393	34	62.1914	82.3798	7.2251
P27816	Microtubule-associated protein 4 OS=Homo sapiens GN=MAP4 PE=1 SV=3 - [MAP4_HUMAN]	24.31	2	20	20	54	0.901517	34	47.813	120.93	5.42725
P39656	Dolichyl-diphosphooligosaccharide--protein glycosyltransferase 48 kDa subunit OS=Homo sapiens GN=DDOST PE=1 SV=4 - [OST48_HUMAN]	21.93	1	11	11	53	1.98179	34	43.2229	50.769	6.55127
Q9NZM1-6	Isoform 6 of Myoferlin OS=Homo sapiens GN=MYOF - [MYOF_HUMAN]	12.21	5	20	20	63	0.836795	34	61.3504	233.329	6.21436
A8MUB1	Tubulin alpha-4A chain OS=Homo sapiens GN=TUBA4A PE=2 SV=1 - [A8MUB1_HUMAN]	65.13	2	7	24	310	1.63969	33	57.2357	48.2976	5.0083
P46781	40S ribosomal protein S9 OS=Homo sapiens GN=RPS9 PE=1 SV=3 - [RS9_HUMAN]	46.91	1	11	11	49	2.57968	33	94.3989	22.5776	10.6528
E7EPK1	Septin-7 OS=Homo sapiens GN=SEPT7 PE=2 SV=1 - [E7EPK1_HUMAN]	44.04	4	13	15	71	0.832604	33	41.1217	50.5349	8.63135
P48147	Prolyl endopeptidase OS=Homo sapiens GN=PREP PE=1 SV=2 - [PPCE_HUMAN]	34.23	1	19	19	65	1.72099	33	78.9848	80.648	5.85889
Q9H4M9	EH domain-containing protein 1 OS=Homo sapiens GN=EHD1 PE=1 SV=2 - [EHD1_HUMAN]	32.4	1	12	15	92	0.875351	33	28.0489	60.5887	6.82959
P08559	Pyruvate dehydrogenase E1 component subunit alpha, somatic form, mitochondrial OS=Homo sapiens GN=PDHA1 PE=1 SV=3 - [ODPA_HUMAN]	31.28	4	11	11	54	0.850628	33	47.0256	43.2676	8.06006
O43390	Heterogeneous nuclear ribonucleoprotein R OS=Homo sapiens GN=HNRNPR PE=1 SV=1 - [HNRPR_HUMAN]	29.23	2	11	16	97	1.57146	33	45.8354	70.8993	8.1333
B4DJV2	Citrate synthase OS=Homo sapiens GN=CS PE=2 SV=1 - [B4DJV2_HUMAN]	26.93	2	12	12	63	1.33824	33	78.8952	50.3997	7.89893
P33176	Kinesin-1 heavy chain OS=Homo sapiens GN=KIF5B PE=1 SV=1 - [KINH_HUMAN]	24.4	1	17	17	59	1.1696	33	48.1364	109.617	6.50732
P36957	Dihydrolipoyllysine-residue succinyltransferase component of 2-oxoglutarate dehydrogenase complex, mitochondrial OS=Homo sapiens GN=DLST PE=1 SV=4 - [ODO2_HUMAN]	24.06	1	10	10	58	1.30269	33	51.1907	48.7245	8.95361
O43776	Asparagine--tRNA ligase, cytoplasmic OS=Homo sapiens GN=NARS PE=1 SV=1 - [SYNC_HUMAN]	22.81	1	12	12	57	1.55595	33	76.4536	62.9025	6.25244
Q15393	Splicing factor 3B subunit 3 OS=Homo sapiens GN=SF3B3 PE=1 SV=4 - [SF3B3_HUMAN]	16.84	1	15	16	57	1.45352	33	43.0702	135.492	5.26221
P09972	Fructose-bisphosphate aldolase C OS=Homo sapiens GN=ALDOC PE=1 SV=2 - [ALDOC_HUMAN]	46.15	1	10	17	93	0.534	32	44.9992	39.4312	6.87354
H3BRG4	Cytochrome b-c1 complex subunit 2, mitochondrial OS=Homo sapiens GN=UQCRC2 PE=2 SV=1 - [H3BRG4_HUMAN]	37.38	2	11	11	55	1.1072	32	88.8901	44.607	8.99756
P61160	Actin-related protein 2 OS=Homo sapiens GN=ACTR2 PE=1 SV=1 - [ARP2_HUMAN]	35.28	1	11	11	69	0.770122	32	51.0926	44.7322	6.7417
P08697	Alpha-2-antiplasmin OS=Homo sapiens GN=SERPINF2 PE=1 SV=3 - [A2AP_HUMAN]	27.49	1	9	9	50	0.247479	32	42.2265	54.5311	6.29053
B4E2W0	3-ketoacyl-CoA thiolase OS=Homo sapiens GN=HADHB PE=2 SV=1 - [B4E2W0_HUMAN]	23.89	2	10	11	60	1.35661	32	67.3372	48.8482	9.17334
O75533	Splicing factor 3B subunit 1 OS=Homo sapiens GN=SF3B1 PE=1 SV=3 - [SF3B1_HUMAN]	16.41	1	17	17	51	1.03605	32	90.9189	145.738	7.09326
Q13683-3	Isoform Alpha-7X1B of Integrin alpha-7 OS=Homo sapiens GN=ITGA7 - [ITA7_HUMAN]	15.95	1	14	14	52	0.63245	32	42.7086	124.611	5.92236
P08779	Keratin, type I cytoskeletal 16 OS=Homo sapiens GN=KRT16 PE=1 SV=4 - [K1C16_HUMAN]	61.52	1	14	30	185	0.790072	31	70.5177	51.2362	5.04639
P61247	40S ribosomal protein S3a OS=Homo sapiens GN=RPS3A PE=1 SV=2 - [RS3A_HUMAN]	40.91	2	11	11	49	1.25931	31	92.2428	29.9257	9.72998
Q9UJ70	N-acetyl-D-glucosamine kinase OS=Homo sapiens GN=NAGK PE=1 SV=4 - [NAGK_HUMAN]	40.12	3	11	11	51	1.44983	31	68.9651	37.3519	6.23975
Q14847	LIM and SH3 domain protein 1 OS=Homo sapiens GN=LASP1 PE=1 SV=2 - [LASP1_HUMAN]	39.85	2	9	9	54	1.60691	31	44.4048	29.6982	7.04932
P34897-3	Isoform 3 of Serine hydroxymethyltransferase, mitochondrial OS=Homo sapiens GN=SHMT2 - [GLYM_HUMAN]	34.16	2	15	15	53	1.40332	31	87.0437	53.4214	8.14795
P36578	60S ribosomal protein L4 OS=Homo sapiens GN=RPL4 PE=1 SV=5 - [RL4_HUMAN]	28.57	1	11	11	55	1.74501	31	38.0016	47.6674	11.063
Q9BS26	Endoplasmic reticulum resident protein 44 OS=Homo sapiens GN=ERP44 PE=1 SV=1 - [ERP44_HUMAN]	28.33	1	9	9	54	0.990462	31	32.6232	46.9414	5.26221
Q9H4A4	Aminopeptidase B OS=Homo sapiens GN=RNPEP PE=1 SV=2 - [AMPB_HUMAN]	26.77	1	13	13	56	1.36612	31	29.285	72.5495	5.74463
Q8WUM4	Programmed cell death 6-interacting protein OS=Homo sapiens GN=PDCD6IP PE=1 SV=1 - [PDC6I_HUMAN]	22.47	2	14	14	54	1.484	31	64.3134	95.9631	6.52197
H3BRV0	Eukaryotic translation initiation factor 3 subunit C OS=Homo sapiens GN=EIF3C PE=2 SV=1 - [H3BRV0_HUMAN]	18.16	2	14	14	53	1.30201	31	31.2113	104.036	5.63037
P07602	Proactivator polypeptide OS=Homo sapiens GN=PSAP PE=1 SV=2 - [SAP_HUMAN]	16.03	5	8	8	56	1.83495	31	71.712	58.0739	5.17334
P13611-2	Isoform V1 of Versican core protein OS=Homo sapiens GN=VCAN - [CSPG2_HUMAN]	6.39	3	15	15	46	2.05366	31	68.0607	264.886	4.53857
P00441	Superoxide dismutase [Cu-Zn] OS=Homo sapiens GN=SOD1 PE=1 SV=2 - [SODC_HUMAN]	49.35	1	7	7	51	1.46316	30	55.6753	15.9259	6.12549
P23396	40S ribosomal protein S3 OS=Homo sapiens GN=RPS3 PE=1 SV=2 - [RS3_HUMAN]	48.97	1	11	11	43	1.48646	30	46.6632	26.6714	9.65674
P04899	Guanine nucleotide-binding protein G(i) subunit alpha-2 OS=Homo sapiens GN=GNAI2 PE=1 SV=3 - [GNAI2_HUMAN]	47.32	1	7	15	117	0.660592	30	59.4969	40.4251	5.5415
Q08257	Quinone oxidoreductase OS=Homo sapiens GN=CRYZ PE=1 SV=1 - [QOR_HUMAN]	40.43	1	11	11	52	0.572211	30	46.7809	35.1845	8.44092
P52597	Heterogeneous nuclear ribonucleoprotein F OS=Homo sapiens GN=HNRNPF PE=1 SV=3 - [HNRPF_HUMAN]	35.18	1	8	10	96	1.24565	30	64.3225	45.6429	5.57959
P26599	Polypyrimidine tract-binding protein 1 OS=Homo sapiens GN=PTBP1 PE=1 SV=1 - [PTBP1_HUMAN]	33.52	3	13	13	74	2.60986	30	90.164	57.1856	9.17334
J3KNU8	Methylmalonate-semialdehyde dehydrogenase [acylating], mitochondrial OS=Homo sapiens GN=ALDH6A1 PE=3 SV=1 - [J3KNU8_HUMAN]	33.33	2	14	14	53	0.997606	30	38.5843	56.1917	8.36768
P30038	Delta-1-pyrroline-5-carboxylate dehydrogenase, mitochondrial OS=Homo sapiens GN=ALDH4A1 PE=1 SV=3 - [AL4A1_HUMAN]	33.04	1	13	14	55	0.69168	30	29.1089	61.6806	8.07471
B4DJ81	NADH-ubiquinone oxidoreductase 75 kDa subunit, mitochondrial OS=Homo sapiens GN=NDUFS1 PE=2 SV=1 - [B4DJ81_HUMAN]	32.24	6	13	13	53	0.915925	30	38.3655	66.879	5.37646
P35908	Keratin, type II cytoskeletal 2 epidermal OS=Homo sapiens GN=KRT2 PE=1 SV=2 - [K22E_HUMAN]	29.73	1	12	21	131	0.65005	30	30.8421	65.3932	8.00146
P17655	Calpain-2 catalytic subunit OS=Homo sapiens GN=CAPN2 PE=1 SV=6 - [CAN2_HUMAN]	29.43	1	14	14	54	0.722607	30	49.5924	79.9448	4.98291
P54136-2	Isoform Monomeric of Arginine--tRNA ligase, cytoplasmic OS=Homo sapiens GN=RARS - [SYRC_HUMAN]	27.21	2	13	13	50	1.31876	30	45.7124	67.0975	6.55127
B8ZZQ6	Thymosin alpha-1 OS=Homo sapiens GN=PTMA PE=2 SV=1 - [B8ZZQ6_HUMAN]	24.3	6	6	6	50	3.59954	30	68.4072	11.7518	3.81494
Q07666	KH domain-containing, RNA-binding, signal transduction-associated protein 1 OS=Homo sapiens GN=KHDRBS1 PE=1 SV=1 - [KHDR1_HUMAN]	19.19	2	10	10	50	2.17108	30	66.1973	48.1972	8.66064
P29590	Protein PML OS=Homo sapiens GN=PML PE=1 SV=3 - [PML_HUMAN]	19.16	1	15	15	52	0.856353	30	46.9434	97.4889	6.21436
E9PLK3	Puromycin-sensitive aminopeptidase OS=Homo sapiens GN=NPEPPS PE=2 SV=1 - [E9PLK3_HUMAN]	18.58	2	13	13	50	1.31151	30	55.2777	102.922	5.60498
O60763	General vesicular transport factor p115 OS=Homo sapiens GN=USO1 PE=1 SV=2 - [USO1_HUMAN]	17.36	2	13	13	50	1.19658	30	45.2843	107.828	4.90674
Q15424	Scaffold attachment factor B1 OS=Homo sapiens GN=SAFB PE=1 SV=4 - [SAFB1_HUMAN]	13.66	3	13	13	46	2.04033	30	79.3355	102.58	5.46533
G3V1A4	Cofilin 1 (Non-muscle), isoform CRA_a OS=Homo sapiens GN=CFL1 PE=2 SV=1 - [G3V1A4_HUMAN]	68.46	3	10	10	45	1.59329	29	64.1318	16.8008	8.35303
P02794	Ferritin heavy chain OS=Homo sapiens GN=FTH1 PE=1 SV=2 - [FRIH_HUMAN]	53.01	1	7	7	55	0.646735	29	41.4918	21.2123	5.5542
Q9Y265	RuvB-like 1 OS=Homo sapiens GN=RUVBL1 PE=1 SV=1 - [RUVB1_HUMAN]	37.5	1	13	13	50	0.761769	29	57.1427	50.1963	6.41748
E9PBU3	Phosphoribosylaminoimidazolecarboxamide formyltransferase OS=Homo sapiens GN=ATIC PE=2 SV=1 - [E9PBU3_HUMAN]	37.39	2	15	15	55	1.09193	29	75.8309	64.4833	6.7124
P40121-2	Isoform 2 of Macrophage-capping protein OS=Homo sapiens GN=CAPG - [CAPG_HUMAN]	31.83	2	8	8	53	1.27764	29	46.5088	36.8337	7.1958
F5H6V2	Phosphoglucomutase-2 OS=Homo sapiens GN=PGM2 PE=2 SV=1 - [F5H6V2_HUMAN]	31.64	2	11	11	46	0.978418	29	49.0414	50.7114	6.1001
Q01105-3	Isoform 3 of Protein SET OS=Homo sapiens GN=SET - [SET_HUMAN]	30.57	4	8	8	48	3.07584	29	46.6593	30.9742	4.23389
Q9NSD9	Phenylalanine--tRNA ligase beta subunit OS=Homo sapiens GN=FARSB PE=1 SV=3 - [SYFB_HUMAN]	29.2	1	15	15	54	1.09489	29	32.7719	66.0735	6.84424
O75891	Cytosolic 10-formyltetrahydrofolate dehydrogenase OS=Homo sapiens GN=ALDH1L1 PE=1 SV=2 - [AL1L1_HUMAN]	26.5	2	17	18	53	0.416047	29	51.2	98.7666	5.93506
P22102	Trifunctional purine biosynthetic protein adenosine-3 OS=Homo sapiens GN=GART PE=1 SV=1 - [PUR2_HUMAN]	21.39	1	16	16	50	1.61337	29	128.532	107.699	6.69775
P19367-4	Isoform 4 of Hexokinase-1 OS=Homo sapiens GN=HK1 - [HXK1_HUMAN]	17.57	5	10	13	69	1.20944	29	40.8063	101.02	6.90283
Q14203-3	Isoform 3 of Dynactin subunit 1 OS=Homo sapiens GN=DCTN1 - [DCTN1_HUMAN]	17.48	7	15	15	50	1.19102	29	73.162	136.735	5.40186
Q7L576	Cytoplasmic FMR1-interacting protein 1 OS=Homo sapiens GN=CYFIP1 PE=1 SV=1 - [CYFP1_HUMAN]	12.21	1	13	13	50	1.5909	29	30.4223	145.089	6.90283
P02533	Keratin, type I cytoskeletal 14 OS=Homo sapiens GN=KRT14 PE=1 SV=4 - [K1C14_HUMAN]	64.83	1	9	34	263	0.45179	28	37.3658	51.5294	5.16064
P61604	10 kDa heat shock protein, mitochondrial OS=Homo sapiens GN=HSPE1 PE=1 SV=2 - [CH10_HUMAN]	60.78	2	7	7	39	2.89473	28	100.55	10.9249	8.92432
I3L397	Eukaryotic translation initiation factor 5A-1 (Fragment) OS=Homo sapiens GN=EIF5A PE=2 SV=1 - [I3L397_HUMAN]	55.1	4	8	8	46	1.72044	28	60.9528	16.108	4.99561
B1AK87	Capping protein (Actin filament) muscle Z-line, beta, isoform CRA_a OS=Homo sapiens GN=CAPZB PE=2 SV=1 - [B1AK87_HUMAN]	40	3	10	10	43	1.3986	28	41.7896	29.2768	6.91748
P63092-3	Isoform 3 of Guanine nucleotide-binding protein G(s) subunit alpha isoforms short OS=Homo sapiens GN=GNAS - [GNAS2_HUMAN]	34.3	6	10	11	65	0.74397	28	37.4429	44.1513	6.29053
J3KTA4	Probable ATP-dependent RNA helicase DDX5 OS=Homo sapiens GN=DDX5 PE=3 SV=1 - [J3KTA4_HUMAN]	32.9	2	13	20	95	2.19705	28	135.025	69.0438	8.85107
P29622	Kallistatin OS=Homo sapiens GN=SERPINA4 PE=1 SV=3 - [KAIN_HUMAN]	32.79	1	11	11	43	0.356815	28	39.9207	48.5112	7.75244
P07358	Complement component C8 beta chain OS=Homo sapiens GN=C8B PE=1 SV=3 - [CO8B_HUMAN]	22.67	1	12	13	52	0.480785	28	34.2512	67.0035	8.1333
Q00341	Vigilin OS=Homo sapiens GN=HDLBP PE=1 SV=2 - [VIGLN_HUMAN]	18.06	1	19	19	43	0.859061	28	52.8094	141.368	6.87354
K7EJE8	Lon protease homolog, mitochondrial OS=Homo sapiens GN=LONP1 PE=3 SV=1 - [K7EJE8_HUMAN]	16.41	5	11	11	41	0.958756	28	52.6971	93.238	6.49365
J3KPD9	Nucleoside diphosphate kinase B OS=Homo sapiens GN=NME2 PE=3 SV=1 - [J3KPD9_HUMAN]	52.28	6	8	8	42	3.08155	27	67.3668	22.4077	9.53955
P07203	Glutathione peroxidase 1 OS=Homo sapiens GN=GPX1 PE=1 SV=4 - [GPX1_HUMAN]	51.72	1	8	8	47	0.830168	27	46.4829	22.0751	6.55127
P29966	Myristoylated alanine-rich C-kinase substrate OS=Homo sapiens GN=MARCKS PE=1 SV=4 - [MARCS_HUMAN]	50	1	11	11	47	1.97915	27	66.6589	31.5359	4.44971
P05141	ADP/ATP translocase 2 OS=Homo sapiens GN=SLC25A5 PE=1 SV=7 - [ADT2_HUMAN]	45.3	1	5	16	134	2.29191	27	68.2147	32.8312	9.68604
P46783	40S ribosomal protein S10 OS=Homo sapiens GN=RPS10 PE=1 SV=1 - [RS10_HUMAN]	42.42	1	8	8	47	2.68411	27	82.6762	18.8859	10.1548
Q9Y6N5	Sulfide:quinone oxidoreductase, mitochondrial OS=Homo sapiens GN=SQRDL PE=1 SV=1 - [SQRD_HUMAN]	34.44	1	12	12	45	1.22312	27	44.461	49.9289	9.11475
P01019	Angiotensinogen OS=Homo sapiens GN=AGT PE=1 SV=1 - [ANGT_HUMAN]	32.16	1	12	12	61	0.341798	27	49.6909	53.1205	6.31592
P31930	Cytochrome b-c1 complex subunit 1, mitochondrial OS=Homo sapiens GN=UQCRC1 PE=1 SV=3 - [QCR1_HUMAN]	29.79	1	10	10	45	1.28575	27	80.2282	52.6124	6.3667
P31942-2	Isoform 2 of Heterogeneous nuclear ribonucleoprotein H3 OS=Homo sapiens GN=HNRNPH3 - [HNRH3_HUMAN]	29.61	2	6	8	60	1.35379	27	88.019	35.2164	6.87354
Q92841-1	Isoform 2 of Probable ATP-dependent RNA helicase DDX17 OS=Homo sapiens GN=DDX17 - [DDX17_HUMAN]	28.92	6	12	19	95	1.92142	27	74.8527	72.326	8.5874
P37837	Transaldolase OS=Homo sapiens GN=TALDO1 PE=1 SV=2 - [TALDO_HUMAN]	28.49	1	12	12	41	1.44175	27	48.0277	37.5165	6.81494
Q01813	6-phosphofructokinase type C OS=Homo sapiens GN=PFKP PE=1 SV=2 - [K6PP_HUMAN]	26.66	1	13	17	62	0.5876	27	24.7063	85.5415	7.54736
Q86TX2	Acyl-coenzyme A thioesterase 1 OS=Homo sapiens GN=ACOT1 PE=1 SV=1 - [ACOT1_HUMAN]	24.7	4	8	8	38	0.819955	27	27.5246	46.2481	7.34229
Q9Y3I0	tRNA-splicing ligase RtcB homolog OS=Homo sapiens GN=C22orf28 PE=1 SV=1 - [RTCB_HUMAN]	23.96	1	10	10	47	1.09643	27	57.3922	55.1749	7.2251
Q08945	FACT complex subunit SSRP1 OS=Homo sapiens GN=SSRP1 PE=1 SV=1 - [SSRP1_HUMAN]	21.44	1	12	12	43	3.91116	27	42.6555	81.0244	6.87354
B0V043	Valine--tRNA ligase OS=Homo sapiens GN=VARS PE=2 SV=1 - [B0V043_HUMAN]	16.93	2	16	16	49	0.915688	27	93.4823	140.377	7.59131
P46977	Dolichyl-diphosphooligosaccharide--protein glycosyltransferase subunit STT3A OS=Homo sapiens GN=STT3A PE=1 SV=2 - [STT3A_HUMAN]	16.31	1	10	11	43	1.13311	27	35.9883	80.4768	8.07471
P02462-2	Isoform 2 of Collagen alpha-1(IV) chain OS=Homo sapiens GN=COL4A1 - [CO4A1_HUMAN]	4.48	2	4	4	52	0.77172	27	112.301	127.9	7.92822
P80723	Brain acid soluble protein 1 OS=Homo sapiens GN=BASP1 PE=1 SV=2 - [BASP1_HUMAN]	66.52	1	11	11	49	1.91187	26	36.016	22.68	4.62744
P30050	60S ribosomal protein L12 OS=Homo sapiens GN=RPL12 PE=1 SV=1 - [RL12_HUMAN]	63.64	1	8	8	45	1.3602	26	83.3061	17.8075	9.42236
P12273	Prolactin-inducible protein OS=Homo sapiens GN=PIP PE=1 SV=1 - [PIP_HUMAN]	47.95	1	5	5	46	0.46249	26	28.7643	16.5618	8.04541
B4DP11	Prostaglandin E synthase 3 OS=Homo sapiens GN=PTGES3 PE=2 SV=1 - [B4DP11_HUMAN]	43.17	3	5	5	42	1.77487	26	55.7627	16.4656	4.80518
Q8NC51-4	Isoform 4 of Plasminogen activator inhibitor 1 RNA-binding protein OS=Homo sapiens GN=SERBP1 - [PAIRB_HUMAN]	40.31	4	12	12	34	1.07772	26	59.1104	42.4013	8.44092
P01591	Immunoglobulin J chain OS=Homo sapiens GN=IGJ PE=1 SV=4 - [IGJ_HUMAN]	30.19	1	4	4	42	0.100693	26	104.882	18.087	5.23682
P33241	Lymphocyte-specific protein 1 OS=Homo sapiens GN=LSP1 PE=1 SV=1 - [LSP1_HUMAN]	29.2	2	8	8	40	1.15086	26	66.0324	37.169	4.7417
P47985	Cytochrome b-c1 complex subunit Rieske, mitochondrial OS=Homo sapiens GN=UQCRFS1 PE=1 SV=2 - [UCRI_HUMAN]	28.83	1	7	7	46	0.978332	26	42.6011	29.6494	8.32373
E9PH29	Thioredoxin-dependent peroxide reductase, mitochondrial OS=Homo sapiens GN=PRDX3 PE=2 SV=1 - [E9PH29_HUMAN]	28.57	2	6	6	43	2.30181	26	31.5352	25.8223	7.45947
P49257	Protein ERGIC-53 OS=Homo sapiens GN=LMAN1 PE=1 SV=2 - [LMAN1_HUMAN]	26.47	1	9	10	49	0.831056	26	95.5169	57.513	6.771
P26368-2	Isoform 2 of Splicing factor U2AF 65 kDa subunit OS=Homo sapiens GN=U2AF2 - [U2AF2_HUMAN]	24.63	2	8	8	41	1.53915	26	49.1546	53.087	9.08545
Q00325-2	Isoform B of Phosphate carrier protein, mitochondrial OS=Homo sapiens GN=SLC25A3 - [MPCP_HUMAN]	24.38	2	9	9	39	1.22558	26	60.0893	39.9326	9.36377
B7Z1R5	V-type proton ATPase catalytic subunit A OS=Homo sapiens GN=ATP6V1A PE=2 SV=1 - [B7Z1R5_HUMAN]	23.63	2	10	10	40	1.07214	26	38.7148	64.6948	5.65576
Q96AC1	Fermitin family homolog 2 OS=Homo sapiens GN=FERMT2 PE=1 SV=1 - [FERM2_HUMAN]	23.09	3	12	12	45	0.614378	26	59.5677	77.8106	6.69775
Q15029-2	Isoform 2 of 116 kDa U5 small nuclear ribonucleoprotein component OS=Homo sapiens GN=EFTUD2 - [U5S1_HUMAN]	19.32	3	13	14	52	1.60379	26	54.3191	105.317	5.22412
O00410	Importin-5 OS=Homo sapiens GN=IPO5 PE=1 SV=4 - [IPO5_HUMAN]	18.96	3	16	16	60	1.46311	26	58.9098	123.55	4.94482
B4DJ10	Leucine--tRNA ligase, cytoplasmic OS=Homo sapiens GN=LARS PE=2 SV=1 - [B4DJ10_HUMAN]	14.44	4	13	13	44	1.34002	26	57.4139	127.955	7.03467
Q9NYU2-2	Isoform 2 of UDP-glucose:glycoprotein glucosyltransferase 1 OS=Homo sapiens GN=UGGT1 - [UGGG1_HUMAN]	12.74	2	15	15	43	0.881403	26	110.747	174.867	5.60498
P11166	Solute carrier family 2, facilitated glucose transporter member 1 OS=Homo sapiens GN=SLC2A1 PE=1 SV=2 - [GTR1_HUMAN]	12.2	1	7	7	57	0.762206	26	55.0316	54.0485	8.71924
O15230	Laminin subunit alpha-5 OS=Homo sapiens GN=LAMA5 PE=1 SV=8 - [LAMA5_HUMAN]	5.98	1	16	16	45	0.508369	26	29.7842	399.479	7.02002
P02042	Hemoglobin subunit delta OS=Homo sapiens GN=HBD PE=1 SV=2 - [HBD_HUMAN]	85.03	1	5	11	301	0.545081	25	60.2578	16.0453	8.04541
Q9NRV9	Heme-binding protein 1 OS=Homo sapiens GN=HEBP1 PE=1 SV=1 - [HEBP1_HUMAN]	58.73	1	8	8	41	1.44025	25	58.665	21.0835	5.79541
P62258	14-3-3 protein epsilon OS=Homo sapiens GN=YWHAE PE=1 SV=1 - [1433E_HUMAN]	50.98	1	8	11	83	1.34191	25	89.4454	29.1554	4.7417
Q99685	Monoglyceride lipase OS=Homo sapiens GN=MGLL PE=1 SV=2 - [MGLL_HUMAN]	47.85	1	10	10	50	0.584866	25	30.1996	33.2402	6.99072
Q9Y5S9-2	Isoform 2 of RNA-binding protein 8A OS=Homo sapiens GN=RBM8A - [RBM8A_HUMAN]	41.04	2	6	6	44	2.22631	25	44.7933	19.7477	5.92236
Q15404	Ras suppressor protein 1 OS=Homo sapiens GN=RSU1 PE=1 SV=3 - [RSU1_HUMAN]	40.79	1	9	9	41	0.767185	25	51.1381	31.5207	8.646
H0YMZ1	Proteasome subunit alpha type (Fragment) OS=Homo sapiens GN=PSMA4 PE=2 SV=1 - [H0YMZ1_HUMAN]	40.27	3	7	7	39	1.23716	25	48.0385	24.5674	6.771
O75367-3	Isoform 3 of Core histone macro-H2A.1 OS=Homo sapiens GN=H2AFY - [H2AY_HUMAN]	37.74	3	10	11	53	2.40819	25	185.083	39.4644	9.77393
P62906	60S ribosomal protein L10a OS=Homo sapiens GN=RPL10A PE=1 SV=2 - [RL10A_HUMAN]	36.87	1	8	8	38	1.71042	25	72.5965	24.8155	9.93506
P62263	40S ribosomal protein S14 OS=Homo sapiens GN=RPS14 PE=1 SV=3 - [RS14_HUMAN]	36.42	1	4	4	45	1.99177	25	231.632	16.2625	10.0522
P04181	Ornithine aminotransferase, mitochondrial OS=Homo sapiens GN=OAT PE=1 SV=1 - [OAT_HUMAN]	31.21	1	11	11	39	1.20514	25	90.2281	48.5042	7.03467
O43252	Bifunctional 3'-phosphoadenosine 5'-phosphosulfate synthase 1 OS=Homo sapiens GN=PAPSS1 PE=1 SV=2 - [PAPS1_HUMAN]	29.81	1	11	14	47	1.69678	25	64.9263	70.7876	6.85889
Q12907	Vesicular integral-membrane protein VIP36 OS=Homo sapiens GN=LMAN2 PE=1 SV=1 - [LMAN2_HUMAN]	27.81	1	9	9	45	1.34861	25	49.0594	40.2031	6.94678
D6RFM5	Succinate dehydrogenase [ubiquinone] flavoprotein subunit, mitochondrial OS=Homo sapiens GN=SDHA PE=2 SV=1 - [D6RFM5_HUMAN]	26.93	2	12	12	48	1.17909	25	59.9228	63.5267	7.23975
Q92597	Protein NDRG1 OS=Homo sapiens GN=NDRG1 PE=1 SV=1 - [NDRG1_HUMAN]	25.89	1	6	6	46	0.685865	25	65.7847	42.8077	5.8208
P20591	Interferon-induced GTP-binding protein Mx1 OS=Homo sapiens GN=MX1 PE=1 SV=4 - [MX1_HUMAN]	25.53	1	11	13	68	0.52705	25	32.1259	75.4732	5.8335
F8W914	Reticulon-4 OS=Homo sapiens GN=RTN4 PE=2 SV=1 - [F8W914_HUMAN]	23.77	2	7	7	45	1.16242	25	44.9362	37.1214	4.76709
Q9UHD8-7	Isoform 7 of Septin-9 OS=Homo sapiens GN=SEPT9 - [SEPT9_HUMAN]	20.11	4	11	11	37	1.36268	25	58.1129	63.4628	8.66064
Q5SSJ5	Heterochromatin protein 1-binding protein 3 OS=Homo sapiens GN=HP1BP3 PE=1 SV=1 - [HP1B3_HUMAN]	16.46	1	9	9	41	3.08264	25	51.1217	61.1693	9.67139
O43143	Putative pre-mRNA-splicing factor ATP-dependent RNA helicase DHX15 OS=Homo sapiens GN=DHX15 PE=1 SV=2 - [DHX15_HUMAN]	15.85	1	11	11	44	1.12778	25	85.817	90.8752	7.45947
Q7Z7G0	Target of Nesh-SH3 OS=Homo sapiens GN=ABI3BP PE=1 SV=1 - [TARSH_HUMAN]	10.05	2	9	9	45	0.751616	25	80.3884	118.569	9.43701
Q6P2Q9	Pre-mRNA-processing-splicing factor 8 OS=Homo sapiens GN=PRPF8 PE=1 SV=2 - [PRP8_HUMAN]	9.38	1	17	17	47	0.894785	25	35.5909	273.427	8.83643
Q16629-3	Isoform 3 of Serine/arginine-rich splicing factor 7 OS=Homo sapiens GN=SRSF7 - [SRSF7_HUMAN]	58.33	5	8	9	39	1.60473	24	35.2299	15.2475	9.62744
O00299	Chloride intracellular channel protein 1 OS=Homo sapiens GN=CLIC1 PE=1 SV=4 - [CLIC1_HUMAN]	56.02	1	9	9	51	1.17888	24	31.199	26.9057	5.17334
P61586	Transforming protein RhoA OS=Homo sapiens GN=RHOA PE=1 SV=1 - [RHOA_HUMAN]	50.78	1	8	8	39	0.935985	24	41.0679	21.7541	6.1001
P16152	Carbonyl reductase [NADPH] 1 OS=Homo sapiens GN=CBR1 PE=1 SV=3 - [CBR1_HUMAN]	49.82	1	9	11	59	1.26059	24	27.6567	30.3559	8.32373
O00264	Membrane-associated progesterone receptor component 1 OS=Homo sapiens GN=PGRMC1 PE=1 SV=3 - [PGRC1_HUMAN]	48.21	1	9	11	42	1.04122	24	53.3986	21.6578	4.70361
H0YD13	CD44 antigen (Fragment) OS=Homo sapiens GN=CD44 PE=2 SV=1 - [H0YD13_HUMAN]	43.24	18	7	7	37	0.955505	24	32.9632	20.2154	8.26514
O14979-3	Isoform 3 of Heterogeneous nuclear ribonucleoprotein D-like OS=Homo sapiens GN=HNRPDL - [HNRDL_HUMAN]	36.48	3	7	9	80	1.32661	24	40.6829	27.1746	8.646
F5H7N9	Lactadherin short form OS=Homo sapiens GN=MFGE8 PE=2 SV=1 - [F5H7N9_HUMAN]	33.77	2	10	10	37	0.937593	24	58.6866	42.425	7.81104
P02649	Apolipoprotein E OS=Homo sapiens GN=APOE PE=1 SV=1 - [APOE_HUMAN]	32.18	1	10	10	38	0.355087	24	26.0631	36.1318	5.73193
P01625	Ig kappa chain V-IV region Len OS=Homo sapiens PE=1 SV=2 - [KV402_HUMAN]	29.82	1	3	3	38	0.135835	24	41.3242	12.6322	7.92822
P11171-4	Isoform 4 of Protein 4.1 OS=Homo sapiens GN=EPB41 - [41_HUMAN]	27.04	4	10	12	51	0.835335	24	50.582	66.3573	7.25439
Q96AE4	Far upstream element-binding protein 1 OS=Homo sapiens GN=FUBP1 PE=1 SV=3 - [FUBP1_HUMAN]	24.38	4	10	15	47	1.94161	24	63.4875	67.5185	7.60596
P35858	Insulin-like growth factor-binding protein complex acid labile subunit OS=Homo sapiens GN=IGFALS PE=1 SV=1 - [ALS_HUMAN]	19.34	2	9	9	42	0.281168	24	32.6632	65.9938	6.78564
Q08380	Galectin-3-binding protein OS=Homo sapiens GN=LGALS3BP PE=1 SV=1 - [LG3BP_HUMAN]	18.97	1	9	9	41	1.14664	24	47.9676	65.2893	5.2749
P09960-4	Isoform 4 of Leukotriene A-4 hydrolase OS=Homo sapiens GN=LTA4H - [LKHA4_HUMAN]	18.23	2	9	9	48	0.840803	24	42.2254	66.8093	6.69775
H7BXI1	Extended synaptotagmin-2 (Fragment) OS=Homo sapiens GN=ESYT2 PE=2 SV=1 - [H7BXI1_HUMAN]	17.76	2	11	11	43	0.754407	24	64.556	97.9487	8.57275
P10515	Dihydrolipoyllysine-residue acetyltransferase component of pyruvate dehydrogenase complex, mitochondrial OS=Homo sapiens GN=DLAT PE=1 SV=3 - [ODP2_HUMAN]	17.16	2	10	10	34	0.990546	24	44.7635	68.9531	7.84033
P23634-5	Isoform ZK of Plasma membrane calcium-transporting ATPase 4 OS=Homo sapiens GN=ATP2B4 - [AT2B4_HUMAN]	16.93	8	13	13	45	0.731241	24	32.4676	123.929	7.26904
J3KR24	Isoleucine--tRNA ligase, cytoplasmic OS=Homo sapiens GN=IARS PE=4 SV=1 - [J3KR24_HUMAN]	14.58	2	12	12	39	1.00131	24	38.3169	131.68	6.11279
P69849	Nodal modulator 3 OS=Homo sapiens GN=NOMO3 PE=2 SV=2 - [NOMO3_HUMAN]	13.01	5	11	11	39	1.09881	24	71.9027	134.049	5.66846
P12270	Nucleoprotein TPR OS=Homo sapiens GN=TPR PE=1 SV=3 - [TPR_HUMAN]	8.51	1	17	17	40	1.56803	24	97.1256	267.131	5.021
P59998	Actin-related protein 2/3 complex subunit 4 OS=Homo sapiens GN=ARPC4 PE=1 SV=3 - [ARPC4_HUMAN]	55.95	3	8	8	38	1.80285	23	54.6283	19.6543	8.42627
P31150	Rab GDP dissociation inhibitor alpha OS=Homo sapiens GN=GDI1 PE=1 SV=2 - [GDIA_HUMAN]	47.65	1	9	17	62	0.973083	23	69.9379	50.5501	5.13525
P00491	Purine nucleoside phosphorylase OS=Homo sapiens GN=PNP PE=1 SV=2 - [PNPH_HUMAN]	46.02	1	9	9	37	1.56919	23	119.214	32.0972	6.94678
P62269	40S ribosomal protein S18 OS=Homo sapiens GN=RPS18 PE=1 SV=3 - [RS18_HUMAN]	43.42	1	9	9	37	2.80919	23	50.4217	17.7079	10.9897
P01781	Ig heavy chain V-III region GAL OS=Homo sapiens PE=1 SV=1 - [HV320_HUMAN]	40.52	1	4	4	40	0.191466	23	92.2566	12.7222	8.48486
P27169	Serum paraoxonase/arylesterase 1 OS=Homo sapiens GN=PON1 PE=1 SV=3 - [PON1_HUMAN]	32.11	2	7	8	53	0.192087	23	45.329	39.7062	5.22412
P02743	Serum amyloid P-component OS=Homo sapiens GN=APCS PE=1 SV=2 - [SAMP_HUMAN]	29.6	1	7	7	36	0.423639	23	23.6288	25.3711	6.53662
P63010	AP-2 complex subunit beta OS=Homo sapiens GN=AP2B1 PE=1 SV=1 - [AP2B1_HUMAN]	29.03	2	11	23	82	1.00475	23	42.7073	104.486	5.37646
P17931	Galectin-3 OS=Homo sapiens GN=LGALS3 PE=1 SV=5 - [LEG3_HUMAN]	28.8	1	6	6	41	0.768357	23	27.5526	26.1361	8.55811
P01765	Ig heavy chain V-III region TIL OS=Homo sapiens PE=1 SV=1 - [HV304_HUMAN]	26.09	1	2	2	39	0.186046	23	92.3962	12.3481	9.12939
B7Z9L0	T-complex protein 1 subunit delta OS=Homo sapiens GN=CCT4 PE=2 SV=1 - [B7Z9L0_HUMAN]	25.88	3	9	9	39	1.69872	23	95.9298	52.2979	6.56592
P39023	60S ribosomal protein L3 OS=Homo sapiens GN=RPL3 PE=1 SV=2 - [RL3_HUMAN]	24.81	1	9	10	50	1.35414	23	39.5832	46.0798	10.1841
P07858	Cathepsin B OS=Homo sapiens GN=CTSB PE=1 SV=3 - [CATB_HUMAN]	24.19	1	6	6	38	1.31767	23	119.786	37.7968	6.30322
B4DZI8	Coatomer protein complex, subunit beta 2 (Beta prime), isoform CRA_b OS=Homo sapiens GN=COPB2 PE=2 SV=1 - [B4DZI8_HUMAN]	19.38	2	15	15	33	1.13342	23	34.2791	98.9836	5.16064
P10253	Lysosomal alpha-glucosidase OS=Homo sapiens GN=GAA PE=1 SV=4 - [LYAG_HUMAN]	18.8	1	13	13	32	1.43908	23	125.815	105.257	5.99854
Q9Y5B9	FACT complex subunit SPT16 OS=Homo sapiens GN=SUPT16H PE=1 SV=1 - [SP16H_HUMAN]	14.33	1	12	12	37	2.72349	23	59.6276	119.838	5.65576
Q14126	Desmoglein-2 OS=Homo sapiens GN=DSG2 PE=1 SV=2 - [DSG2_HUMAN]	13.6	1	10	10	41	0.931632	23	114.486	122.218	5.23682
P08575-2	Isoform 2 of Receptor-type tyrosine-protein phosphatase C OS=Homo sapiens GN=PTPRC - [PTPRC_HUMAN]	12.34	3	13	13	37	1.08007	23	64.218	130.815	6.32861
P23229-4	Isoform Alpha-6X2A of Integrin alpha-6 OS=Homo sapiens GN=ITGA6 - [ITA6_HUMAN]	11.24	7	11	11	37	2.28272	23	30.4674	119.014	7.26904
G3V0E8	Poly(RC) binding protein 2, isoform CRA_f OS=Homo sapiens GN=PCBP2 PE=2 SV=1 - [G3V0E8_HUMAN]	57.23	4	8	14	72	1.4658	22	73.7692	33.4753	8.23584
F8VPF3	Myosin light polypeptide 6 (Fragment) OS=Homo sapiens GN=MYL6 PE=2 SV=1 - [F8VPF3_HUMAN]	56.92	8	5	6	44	1.33506	22	35.1985	14.4268	4.51318
P09211	Glutathione S-transferase P OS=Homo sapiens GN=GSTP1 PE=1 SV=2 - [GSTP1_HUMAN]	54.76	1	8	8	38	2.06498	22	113.575	23.341	5.64307
F8VY35	Nucleosome assembly protein 1-like 1 (Fragment) OS=Homo sapiens GN=NAP1L1 PE=2 SV=1 - [F8VY35_HUMAN]	53.79	9	7	8	61	1.37668	22	73.5836	31.0012	4.51318
P61088	Ubiquitin-conjugating enzyme E2 N OS=Homo sapiens GN=UBE2N PE=1 SV=1 - [UBE2N_HUMAN]	46.05	1	6	6	31	0.893651	22	76.8324	17.127	6.56592
P01861	Ig gamma-4 chain C region OS=Homo sapiens GN=IGHG4 PE=1 SV=1 - [IGHG4_HUMAN]	44.65	1	4	12	269	0.359582	22	138.925	35.9179	7.35693
B9A064	Immunoglobulin lambda-like polypeptide 5 OS=Homo sapiens GN=IGLL5 PE=2 SV=2 - [IGLL5_HUMAN]	44.39	1	3	7	159	0.261427	22	76.1664	23.0486	8.83643
O15144	Actin-related protein 2/3 complex subunit 2 OS=Homo sapiens GN=ARPC2 PE=1 SV=1 - [ARPC2_HUMAN]	33.33	1	9	9	32	0.938636	22	67.9722	34.3115	7.35693
E7EPB3	60S ribosomal protein L14 OS=Homo sapiens GN=RPL14 PE=2 SV=1 - [E7EPB3_HUMAN]	32.26	2	4	4	45	1.50935	22	58.3018	14.5486	10.2134
Q02978	Mitochondrial 2-oxoglutarate/malate carrier protein OS=Homo sapiens GN=SLC25A11 PE=1 SV=3 - [M2OM_HUMAN]	31.21	2	8	8	32	1.08125	22	60.2559	34.0399	9.90576
E7EMM4	Acid ceramidase OS=Homo sapiens GN=ASAH1 PE=2 SV=1 - [E7EMM4_HUMAN]	30.81	3	9	9	31	1.76379	22	42.7926	41.7694	8.11865
P51649	Succinate-semialdehyde dehydrogenase, mitochondrial OS=Homo sapiens GN=ALDH5A1 PE=1 SV=2 - [SSDH_HUMAN]	29.53	3	12	12	35	1.37466	22	103.868	57.1783	8.27979
Q9BTV4	Transmembrane protein 43 OS=Homo sapiens GN=TMEM43 PE=1 SV=1 - [TMM43_HUMAN]	25.75	1	7	7	42	1.00345	22	58.2841	44.8472	8.1333
B3KW70	Microfibrillar-associated protein 5 OS=Homo sapiens GN=MFAP5 PE=2 SV=1 - [B3KW70_HUMAN]	25.68	5	4	4	22	0.614762	22	61.8036	17.1025	7.1958
O43301	Heat shock 70 kDa protein 12A OS=Homo sapiens GN=HSPA12A PE=1 SV=2 - [HS12A_HUMAN]	23.85	1	13	13	38	0.673077	22	54.0502	74.9315	6.771
P09871	Complement C1s subcomponent OS=Homo sapiens GN=C1S PE=1 SV=1 - [C1S_HUMAN]	19.91	2	12	12	39	0.454858	22	28.6028	76.6348	4.95752
Q6NUM9	All-trans-retinol 13,14-reductase OS=Homo sapiens GN=RETSAT PE=1 SV=2 - [RETST_HUMAN]	19.34	1	10	10	45	0.53249	22	66.0765	66.7767	8.27979
P49321-4	Isoform 4 of Nuclear autoantigenic sperm protein OS=Homo sapiens GN=NASP - [NASP_HUMAN]	17.82	3	10	10	39	1.70692	22	69.5198	78.4026	4.27197
P26639	Threonine--tRNA ligase, cytoplasmic OS=Homo sapiens GN=TARS PE=1 SV=3 - [SYTC_HUMAN]	16.04	4	12	12	35	1.48855	22	59.4816	83.3819	6.66846
F6SBX2	Isoleucine--tRNA ligase, mitochondrial OS=Homo sapiens GN=IARS2 PE=2 SV=1 - [F6SBX2_HUMAN]	15.74	2	11	11	37	1.08918	22	41.3097	105.972	6.48096
B4E2S7	Lysosome-associated membrane glycoprotein 2 OS=Homo sapiens GN=LAMP2 PE=2 SV=1 - [B4E2S7_HUMAN]	9.92	4	4	4	40	2.02142	22	30.9865	39.7868	5.66846
P18085	ADP-ribosylation factor 4 OS=Homo sapiens GN=ARF4 PE=1 SV=3 - [ARF4_HUMAN]	67.22	1	6	11	79	1.2119	21	27.8152	20.4977	7.13721
P61204	ADP-ribosylation factor 3 OS=Homo sapiens GN=ARF3 PE=1 SV=2 - [ARF3_HUMAN]	65.19	2	5	12	97	2.05215	21	43.8659	20.5877	7.43018
P67936	Tropomyosin alpha-4 chain OS=Homo sapiens GN=TPM4 PE=1 SV=3 - [TPM4_HUMAN]	57.26	1	6	17	95	1.30506	21	21.8585	28.5045	4.69092
Q9Y277	Voltage-dependent anion-selective channel protein 3 OS=Homo sapiens GN=VDAC3 PE=1 SV=1 - [VDAC3_HUMAN]	47.35	3	9	11	64	1.47737	21	67.4165	30.6393	8.66064
O15173	Membrane-associated progesterone receptor component 2 OS=Homo sapiens GN=PGRMC2 PE=1 SV=1 - [PGRC2_HUMAN]	47.09	1	7	9	43	0.746881	21	44.599	23.8037	4.88135
P35237	Serpin B6 OS=Homo sapiens GN=SERPINB6 PE=1 SV=3 - [SPB6_HUMAN]	44.68	1	12	12	44	0.662561	21	42.2744	42.5941	5.2749
P52907	F-actin-capping protein subunit alpha-1 OS=Homo sapiens GN=CAPZA1 PE=1 SV=3 - [CAZA1_HUMAN]	42.66	1	7	8	47	0.951453	21	65.8996	32.9023	5.69385
P60953	Cell division control protein 42 homolog OS=Homo sapiens GN=CDC42 PE=1 SV=2 - [CDC42_HUMAN]	42.41	1	6	7	50	0.961997	21	27.6135	21.245	6.55127
P60842	Eukaryotic initiation factor 4A-I OS=Homo sapiens GN=EIF4A1 PE=1 SV=1 - [IF4A1_HUMAN]	37.93	1	8	16	73	1.09307	21	46.1136	46.1246	5.47803
P05388	60S acidic ribosomal protein P0 OS=Homo sapiens GN=RPLP0 PE=1 SV=1 - [RLA0_HUMAN]	37.85	1	8	8	42	1.44455	21	73.1823	34.2518	5.97314
E9PKG1	Protein arginine N-methyltransferase 1 OS=Homo sapiens GN=PRMT1 PE=2 SV=1 - [E9PKG1_HUMAN]	35.38	6	9	9	34	1.20455	21	55.841	37.6848	6.15088
B4E2V5	Erythrocyte band 7 integral membrane protein OS=Homo sapiens GN=STOM PE=2 SV=1 - [B4E2V5_HUMAN]	35.02	2	5	5	44	0.659823	21	49.4881	25.9478	7.38623
O75396	Vesicle-trafficking protein SEC22b OS=Homo sapiens GN=SEC22B PE=1 SV=4 - [SC22B_HUMAN]	33.95	1	7	7	35	1.52047	21	46.7332	24.5775	6.91748
P22352	Glutathione peroxidase 3 OS=Homo sapiens GN=GPX3 PE=1 SV=2 - [GPX3_HUMAN]	31.86	1	6	6	32	0.465655	21	7.12958	25.5369	8.1333
P27338	Amine oxidase [flavin-containing] B OS=Homo sapiens GN=MAOB PE=1 SV=3 - [AOFB_HUMAN]	31.15	1	11	13	48	0.49618	21	33.2287	58.7252	7.50342
B4DGU4	Catenin beta-1 OS=Homo sapiens GN=CTNNB1 PE=2 SV=1 - [B4DGU4_HUMAN]	28.68	2	10	15	65	0.707168	21	100.573	84.7119	5.92236
Q9P258	Protein RCC2 OS=Homo sapiens GN=RCC2 PE=1 SV=2 - [RCC2_HUMAN]	25.29	1	11	11	41	1.12897	21	79.1349	56.0492	8.77783
Q9BVK6	Transmembrane emp24 domain-containing protein 9 OS=Homo sapiens GN=TMED9 PE=1 SV=2 - [TMED9_HUMAN]	24.26	1	5	5	35	0.943029	21	96.3603	27.2602	8.01611
Q9H845	Acyl-CoA dehydrogenase family member 9, mitochondrial OS=Homo sapiens GN=ACAD9 PE=1 SV=1 - [ACAD9_HUMAN]	23.99	1	12	12	40	2.44242	21	74.1675	68.7167	7.95752
P10643	Complement component C7 OS=Homo sapiens GN=C7 PE=1 SV=2 - [CO7_HUMAN]	23.25	1	12	12	34	0.332248	21	62.2339	93.4573	6.48096
M0R3F1	Heterogeneous nuclear ribonucleoprotein U-like protein 1 (Fragment) OS=Homo sapiens GN=HNRNPUL1 PE=4 SV=1 - [M0R3F1_HUMAN]	16.38	5	8	8	36	0.812738	21	47.4605	71.677	8.98291
P19404	NADH dehydrogenase [ubiquinone] flavoprotein 2, mitochondrial OS=Homo sapiens GN=NDUFV2 PE=1 SV=2 - [NDUV2_HUMAN]	16.06	2	4	4	32	1.42128	21	50.1778	27.374	8.06006
Q8NBJ5	Procollagen galactosyltransferase 1 OS=Homo sapiens GN=COLGALT1 PE=1 SV=1 - [GT251_HUMAN]	15.92	1	10	10	44	1.46135	21	96.6391	71.5905	7.31299
P55884	Eukaryotic translation initiation factor 3 subunit B OS=Homo sapiens GN=EIF3B PE=1 SV=3 - [EIF3B_HUMAN]	15.36	2	9	9	37	1.13244	21	45.6949	92.4238	4.99561
Q92598-2	Isoform Beta of Heat shock protein 105 kDa OS=Homo sapiens GN=HSPH1 - [HS105_HUMAN]	14.86	2	7	9	46	1.18137	21	31.3831	92.0574	5.5542
P35637-2	Isoform Short of RNA-binding protein FUS OS=Homo sapiens GN=FUS - [FUS_HUMAN]	14.29	3	4	7	62	3.11355	21	26.2969	53.3228	9.36377
Q8IUX7	Adipocyte enhancer-binding protein 1 OS=Homo sapiens GN=AEBP1 PE=1 SV=1 - [AEBP1_HUMAN]	12.78	1	10	10	38	0.431642	21	30.2105	130.847	5.10986
P05387	60S acidic ribosomal protein P2 OS=Homo sapiens GN=RPLP2 PE=1 SV=1 - [RLA2_HUMAN]	91.3	1	7	7	40	1.14602	20	44.7663	11.6578	4.53857
P30042	ES1 protein homolog, mitochondrial OS=Homo sapiens GN=C21orf33 PE=1 SV=3 - [ES1_HUMAN]	50.37	1	8	8	31	0.894261	20	60.7424	28.1527	8.26514
P62899	60S ribosomal protein L31 OS=Homo sapiens GN=RPL31 PE=1 SV=1 - [RL31_HUMAN]	46.4	1	6	6	36	2.56008	20	68.8999	14.4539	10.5356
P46778	60S ribosomal protein L21 OS=Homo sapiens GN=RPL21 PE=1 SV=2 - [RL21_HUMAN]	40.63	1	7	7	28	1.30777	20	95.069	18.5531	10.4917
P11177-2	Isoform 2 of Pyruvate dehydrogenase E1 component subunit beta, mitochondrial OS=Homo sapiens GN=PDHB - [ODPB_HUMAN]	35.48	3	8	8	32	0.805994	20	64.8331	37.1759	5.89697
Q13561	Dynactin subunit 2 OS=Homo sapiens GN=DCTN2 PE=1 SV=4 - [DCTN2_HUMAN]	32.67	5	10	10	36	1.08892	20	46.1419	44.2039	5.21143
F8W181	60S ribosomal protein L6 (Fragment) OS=Homo sapiens GN=RPL6 PE=2 SV=1 - [F8W181_HUMAN]	31.42	2	6	6	43	1.62643	20	70.33	25.8758	10.6675
P62851	40S ribosomal protein S25 OS=Homo sapiens GN=RPS25 PE=1 SV=1 - [RS25_HUMAN]	31.2	1	4	4	32	3.55943	20	152.969	13.7337	10.1108
P55809	Succinyl-CoA:3-ketoacid coenzyme A transferase 1, mitochondrial OS=Homo sapiens GN=OXCT1 PE=1 SV=1 - [SCOT1_HUMAN]	30.77	1	10	10	38	0.455302	20	91.7191	56.1219	7.45947
Q15661-2	Isoform 2 of Tryptase alpha/beta-1 OS=Homo sapiens GN=TPSAB1 - [TRYB1_HUMAN]	28.57	4	6	6	37	0.492579	20	29.7678	29.5139	7.10791
Q99733	Nucleosome assembly protein 1-like 4 OS=Homo sapiens GN=NAP1L4 PE=1 SV=1 - [NP1L4_HUMAN]	25.87	2	6	7	53	1.21491	20	47.8208	42.7969	4.69092
Q13283	Ras GTPase-activating protein-binding protein 1 OS=Homo sapiens GN=G3BP1 PE=1 SV=1 - [G3BP1_HUMAN]	24.89	1	9	9	33	1.04352	20	109.419	52.1321	5.51611
Q96D15	Reticulocalbin-3 OS=Homo sapiens GN=RCN3 PE=1 SV=1 - [RCN3_HUMAN]	24.39	1	6	6	38	1.08126	20	62.9905	37.47	4.89404
P51659	Peroxisomal multifunctional enzyme type 2 OS=Homo sapiens GN=HSD17B4 PE=1 SV=3 - [DHB4_HUMAN]	23.51	1	11	11	36	1.30003	20	40.3453	79.6363	8.83643
P50570-2	Isoform 2 of Dynamin-2 OS=Homo sapiens GN=DNM2 - [DYN2_HUMAN]	20.79	3	15	16	42	0.961734	20	36.5679	97.5909	7.63525
O14773-2	Isoform 2 of Tripeptidyl-peptidase 1 OS=Homo sapiens GN=TPP1 - [TPP1_HUMAN]	20.31	2	5	5	35	0.665362	20	35.6497	34.442	6.0874
P49591	Serine--tRNA ligase, cytoplasmic OS=Homo sapiens GN=SARS PE=1 SV=3 - [SYSC_HUMAN]	17.12	2	7	7	30	1.79174	20	109.668	58.7401	6.43018
P29728-2	Isoform p69 of 2'-5'-oligoadenylate synthase 2 OS=Homo sapiens GN=OAS2 - [OAS2_HUMAN]	16.45	2	9	9	31	0.718454	20	51.2873	78.7368	8.01611
O75131	Copine-3 OS=Homo sapiens GN=CPNE3 PE=1 SV=1 - [CPNE3_HUMAN]	14.15	1	7	7	36	1.36354	20	40.2535	60.0921	5.84619
O43747	AP-1 complex subunit gamma-1 OS=Homo sapiens GN=AP1G1 PE=1 SV=5 - [AP1G1_HUMAN]	10.22	4	8	8	35	1.66551	20	55.4911	91.2931	6.80029
F8VPD4	DNA fragmentation factor subunit beta OS=Homo sapiens GN=CAD PE=2 SV=1 - [F8VPD4_HUMAN]	9.07	2	13	13	34	0.891728	20	74.6924	235.873	6.55127
Q7Z6Z7-2	Isoform 2 of E3 ubiquitin-protein ligase HUWE1 OS=Homo sapiens GN=HUWE1 - [HUWE1_HUMAN]	5.85	3	17	17	46	1.02932	20	95.3058	479.897	5.23682
P68036	Ubiquitin-conjugating enzyme E2 L3 OS=Homo sapiens GN=UBE2L3 PE=1 SV=1 - [UB2L3_HUMAN]	72.73	2	8	8	32	1.84018	19	24.4607	17.8502	8.51416
Q9Y696	Chloride intracellular channel protein 4 OS=Homo sapiens GN=CLIC4 PE=1 SV=4 - [CLIC4_HUMAN]	53.36	1	9	9	34	0.938139	19	64.9166	28.7537	5.59229
C9JFR7	Cytochrome c (Fragment) OS=Homo sapiens GN=CYCS PE=2 SV=1 - [C9JFR7_HUMAN]	46.53	2	5	5	36	1.60726	19	42.8183	11.326	9.65674
P02792	Ferritin light chain OS=Homo sapiens GN=FTL PE=1 SV=2 - [FRIL_HUMAN]	44.57	1	6	6	32	0.443905	19	61.6613	20.0071	5.78271
P62158	Calmodulin OS=Homo sapiens GN=CALM1 PE=1 SV=2 - [CALM_HUMAN]	44.3	4	7	7	31	1.62268	19	23.0437	16.8268	4.22119
P67809	Nuclease-sensitive element-binding protein 1 OS=Homo sapiens GN=YBX1 PE=1 SV=3 - [YBOX1_HUMAN]	43.83	2	8	10	50	1.78098	19	96.4526	35.9027	9.87646
P13693	Translationally-controlled tumor protein OS=Homo sapiens GN=TPT1 PE=1 SV=1 - [TCTP_HUMAN]	40.12	2	7	7	28	0.837337	19	26.7857	19.5826	4.93213
Q15102	Platelet-activating factor acetylhydrolase IB subunit gamma OS=Homo sapiens GN=PAFAH1B3 PE=1 SV=1 - [PA1B3_HUMAN]	36.8	1	7	7	31	1.20109	19	115.81	25.7182	6.84424
P18124	60S ribosomal protein L7 OS=Homo sapiens GN=RPL7 PE=1 SV=1 - [RL7_HUMAN]	33.87	2	8	8	29	1.57066	19	87.6286	29.2072	10.6528
Q16836	Hydroxyacyl-coenzyme A dehydrogenase, mitochondrial OS=Homo sapiens GN=HADH PE=1 SV=3 - [HCDH_HUMAN]	28.66	4	6	6	33	1.63287	19	93.8514	34.2719	8.85107
P53597	Succinyl-CoA ligase [ADP/GDP-forming] subunit alpha, mitochondrial OS=Homo sapiens GN=SUCLG1 PE=1 SV=4 - [SUCA_HUMAN]	28.61	1	7	7	33	0.700487	19	47.1561	36.2268	8.79248
Q96AG4	Leucine-rich repeat-containing protein 59 OS=Homo sapiens GN=LRRC59 PE=1 SV=1 - [LRC59_HUMAN]	28.34	1	6	6	34	1.70178	19	85.6717	34.9089	9.56885
P49915	GMP synthase [glutamine-hydrolyzing] OS=Homo sapiens GN=GMPS PE=1 SV=1 - [GUAA_HUMAN]	28.14	1	12	12	36	1.05866	19	119.093	76.667	6.87354
P00390-2	Isoform Cytoplasmic of Glutathione reductase, mitochondrial OS=Homo sapiens GN=GSR - [GSHR_HUMAN]	27.77	2	9	9	35	0.647851	19	9.58319	51.6674	7.7085
Q15363	Transmembrane emp24 domain-containing protein 2 OS=Homo sapiens GN=TMED2 PE=1 SV=1 - [TMED2_HUMAN]	27.36	2	6	6	33	1.53921	19	79.1824	22.7464	5.17334
P30520	Adenylosuccinate synthetase isozyme 2 OS=Homo sapiens GN=ADSS PE=1 SV=3 - [PURA2_HUMAN]	24.34	1	9	9	29	1.36799	19	149.82	50.0658	6.55127
P62424	60S ribosomal protein L7a OS=Homo sapiens GN=RPL7A PE=1 SV=2 - [RL7A_HUMAN]	21.05	1	7	7	27	1.17933	19	39.7294	29.977	10.6089
P60866	40S ribosomal protein S20 OS=Homo sapiens GN=RPS20 PE=1 SV=1 - [RS20_HUMAN]	20.17	2	3	3	30	0.916556	19	48.9883	13.3643	9.93506
P51648	Fatty aldehyde dehydrogenase OS=Homo sapiens GN=ALDH3A2 PE=1 SV=1 - [AL3A2_HUMAN]	19.18	3	9	9	34	0.853635	19	61.6128	54.8129	7.88428
Q15459	Splicing factor 3A subunit 1 OS=Homo sapiens GN=SF3A1 PE=1 SV=1 - [SF3A1_HUMAN]	17.53	1	9	9	34	1.10492	19	83.3026	88.8305	5.22412
Q9ULV4	Coronin-1C OS=Homo sapiens GN=CORO1C PE=1 SV=1 - [COR1C_HUMAN]	17.09	3	8	8	26	1.399	19	69.2857	53.2151	7.07861
Q7Z406	Myosin-14 OS=Homo sapiens GN=MYH14 PE=1 SV=2 - [MYH14_HUMAN]	13.78	5	13	22	106	0.598776	19	88.0517	227.732	5.60498
Q63ZY3-3	Isoform 3 of KN motif and ankyrin repeat domain-containing protein 2 OS=Homo sapiens GN=KANK2 - [KANK2_HUMAN]	12.84	2	8	8	32	0.713492	19	43.4262	89.9885	5.94775
P69891	Hemoglobin subunit gamma-1 OS=Homo sapiens GN=HBG1 PE=1 SV=2 - [HBG1_HUMAN]	61.22	1	7	8	96	0.56344	18	61.0895	16.1303	7.1958
P04206	Ig kappa chain V-III region GOL OS=Homo sapiens PE=1 SV=1 - [KV307_HUMAN]	55.05	1	2	4	70	0.160707	18	42.1472	11.823	9.24658
P62249	40S ribosomal protein S16 OS=Homo sapiens GN=RPS16 PE=1 SV=2 - [RS16_HUMAN]	52.05	2	8	8	33	3.13862	18	95.8739	16.435	10.2134
P62277	40S ribosomal protein S13 OS=Homo sapiens GN=RPS13 PE=1 SV=2 - [RS13_HUMAN]	47.68	1	7	7	30	2.48614	18	64.2194	17.2117	10.5356
K7ERZ3	Perilipin-3 (Fragment) OS=Homo sapiens GN=PLIN3 PE=4 SV=1 - [K7ERZ3_HUMAN]	43.49	4	8	8	30	1.04355	18	61.6687	31.9632	5.13525
Q01469	Fatty acid-binding protein, epidermal OS=Homo sapiens GN=FABP5 PE=1 SV=3 - [FABP5_HUMAN]	41.48	1	5	5	28	1.72631	18	83.636	15.1546	7.00537
P35232	Prohibitin OS=Homo sapiens GN=PHB PE=1 SV=1 - [PHB_HUMAN]	40.81	1	8	8	29	1.20413	18	125.017	29.7859	5.75732
B7Z6B8	2,4-dienoyl-CoA reductase, mitochondrial OS=Homo sapiens GN=DECR1 PE=2 SV=1 - [B7Z6B8_HUMAN]	38.96	2	9	9	32	1.68006	18	48.0787	34.9722	8.89502
P01617	Ig kappa chain V-II region TEW OS=Homo sapiens PE=1 SV=1 - [KV204_HUMAN]	38.94	1	2	3	80	0.262243	18	28.6948	12.3082	5.99854
E9PCY7	Heterogeneous nuclear ribonucleoprotein H OS=Homo sapiens GN=HNRNPH1 PE=2 SV=1 - [E9PCY7_HUMAN]	38.93	3	5	14	106	1.88823	18	120.192	47.0574	6.34131
B7Z972	Protein-L-isoaspartate O-methyltransferase OS=Homo sapiens GN=PCMT1 PE=2 SV=1 - [B7Z972_HUMAN]	36.46	5	5	5	30	0.997667	18	86.7066	20.6696	6.87354
E7EQR4	Ezrin OS=Homo sapiens GN=EZR PE=2 SV=2 - [E7EQR4_HUMAN]	34.3	2	9	18	90	1.15091	18	59.5233	65.5386	5.90967
Q9H2U2	Inorganic pyrophosphatase 2, mitochondrial OS=Homo sapiens GN=PPA2 PE=1 SV=2 - [IPYR2_HUMAN]	34.13	2	10	10	31	1.46914	18	65.5458	37.896	7.38623
P62753	40S ribosomal protein S6 OS=Homo sapiens GN=RPS6 PE=1 SV=1 - [RS6_HUMAN]	29.72	1	7	7	28	1.36811	18	40.4169	28.663	10.8433
E9PBS1	Phosphoribosylaminoimidazole carboxylase (Fragment) OS=Homo sapiens GN=PAICS PE=2 SV=1 - [E9PBS1_HUMAN]	29.54	2	10	10	30	1.40786	18	79.1613	45.6224	6.68311
Q92688-2	Isoform 2 of Acidic leucine-rich nuclear phosphoprotein 32 family member B OS=Homo sapiens GN=ANP32B - [AN32B_HUMAN]	28.21	2	2	5	59	3.82459	18	68.0854	22.2629	4.29736
P00505	Aspartate aminotransferase, mitochondrial OS=Homo sapiens GN=GOT2 PE=1 SV=3 - [AATM_HUMAN]	27.44	1	8	8	33	0.872282	18	68.0302	47.4873	9.01221
Q68CR9	Aspartate--tRNA ligase, cytoplasmic OS=Homo sapiens GN=DKFZp781B11202 PE=2 SV=1 - [Q68CR9_HUMAN]	27.18	2	8	8	32	1.01067	18	40.2324	45.7421	5.70654
P26373	60S ribosomal protein L13 OS=Homo sapiens GN=RPL13 PE=1 SV=4 - [RL13_HUMAN]	27.01	1	6	7	31	2.15516	18	104.385	24.2465	11.6489
P25788-2	Isoform 2 of Proteasome subunit alpha type-3 OS=Homo sapiens GN=PSMA3 - [PSA3_HUMAN]	26.61	2	7	7	31	1.61468	18	68.9056	27.6297	5.32568
P29350	Tyrosine-protein phosphatase non-receptor type 6 OS=Homo sapiens GN=PTPN6 PE=1 SV=1 - [PTN6_HUMAN]	26.05	3	11	11	33	0.819411	18	82.0187	67.5191	7.78174
E9PIM6	Thy-1 membrane glycoprotein (Fragment) OS=Homo sapiens GN=THY1 PE=2 SV=1 - [E9PIM6_HUMAN]	25.49	3	3	3	34	0.984946	18	84.0662	17.03	8.96826
J3QQX2	Rho GDP-dissociation inhibitor 1 OS=Homo sapiens GN=ARHGDIA PE=4 SV=1 - [J3QQX2_HUMAN]	24.68	4	6	6	27	1.37665	18	53.0366	25.8154	7.44482
P35998	26S protease regulatory subunit 7 OS=Homo sapiens GN=PSMC2 PE=1 SV=3 - [PRS7_HUMAN]	24.25	2	8	8	30	0.898168	18	55.8275	48.6031	5.94775
P09110	3-ketoacyl-CoA thiolase, peroxisomal OS=Homo sapiens GN=ACAA1 PE=1 SV=2 - [THIK_HUMAN]	24.06	1	6	6	35	1.39791	18	81.3524	44.2639	8.44092
P16219	Short-chain specific acyl-CoA dehydrogenase, mitochondrial OS=Homo sapiens GN=ACADS PE=1 SV=1 - [ACADS_HUMAN]	24.03	1	7	7	37	0.566256	18	29.4971	44.2688	7.98682
Q15008	26S proteasome non-ATPase regulatory subunit 6 OS=Homo sapiens GN=PSMD6 PE=1 SV=1 - [PSMD6_HUMAN]	23.39	1	8	8	31	0.934325	18	58.9428	45.5023	5.61768
Q14247	Src substrate cortactin OS=Homo sapiens GN=CTTN PE=1 SV=2 - [SRC8_HUMAN]	23.27	1	10	10	28	1.21029	18	71.2494	61.5485	5.40186
J3QLD9	Flotillin-2 OS=Homo sapiens GN=FLOT2 PE=4 SV=1 - [J3QLD9_HUMAN]	22.43	3	8	8	28	1.05191	18	59.67	47.1127	5.31299
P54727	UV excision repair protein RAD23 homolog B OS=Homo sapiens GN=RAD23B PE=1 SV=1 - [RD23B_HUMAN]	22.25	1	6	8	36	1.72261	18	39.5724	43.1446	4.84326
O00567	Nucleolar protein 56 OS=Homo sapiens GN=NOP56 PE=1 SV=4 - [NOP56_HUMAN]	20.88	1	8	8	40	1.26171	18	52.4599	66.0087	9.18799
Q9UBS4	DnaJ homolog subfamily B member 11 OS=Homo sapiens GN=DNAJB11 PE=1 SV=1 - [DJB11_HUMAN]	20.67	1	7	7	28	0.698885	18	199.442	40.4886	6.17627
J3KQE0	SUN domain-containing protein 2 OS=Homo sapiens GN=SUN2 PE=4 SV=1 - [J3KQE0_HUMAN]	20.4	3	10	10	34	1.38467	18	28.6215	79.0371	6.84424
O43615	Mitochondrial import inner membrane translocase subunit TIM44 OS=Homo sapiens GN=TIMM44 PE=1 SV=2 - [TIM44_HUMAN]	19.25	1	7	7	33	1.31378	18	71.7222	51.3235	8.32373
P07305-2	Isoform 2 of Histone H1.0 OS=Homo sapiens GN=H1F0 - [H10_HUMAN]	18.08	2	4	4	33	1.22792	18	23.9259	19.1553	10.8286
E9PIR7	Thioredoxin reductase 1, cytoplasmic OS=Homo sapiens GN=TXNRD1 PE=2 SV=1 - [E9PIR7_HUMAN]	18.05	14	6	6	33	1.62646	18	53.257	53.1331	6.17627
J3QLE5	Small nuclear ribonucleoprotein-associated protein N (Fragment) OS=Homo sapiens GN=SNRPN PE=4 SV=1 - [J3QLE5_HUMAN]	17.75	6	4	4	24	2.10316	18	112.848	17.5353	9.99365
P13671	Complement component C6 OS=Homo sapiens GN=C6 PE=1 SV=3 - [CO6_HUMAN]	16.27	1	11	11	30	0.358852	18	21.4025	104.718	6.75635
Q16643	Drebrin OS=Homo sapiens GN=DBN1 PE=1 SV=4 - [DREB_HUMAN]	15.72	2	8	8	30	1.09673	18	104.047	71.3854	4.44971
P55290	Cadherin-13 OS=Homo sapiens GN=CDH13 PE=1 SV=1 - [CAD13_HUMAN]	15.57	2	8	8	29	0.467405	18	48.0479	78.2379	4.98291
Q9UHX1-2	Isoform 2 of Poly(U)-binding-splicing factor PUF60 OS=Homo sapiens GN=PUF60 - [PUF60_HUMAN]	15.5	6	8	8	22	1.50438	18	140.626	58.1348	5.35107
Q5JTV8	Torsin-1A-interacting protein 1 OS=Homo sapiens GN=TOR1AIP1 PE=1 SV=2 - [TOIP1_HUMAN]	14.92	1	7	7	34	1.07091	18	69.5089	66.2083	8.17725
O75534-2	Isoform Short of Cold shock domain-containing protein E1 OS=Homo sapiens GN=CSDE1 - [CSDE1_HUMAN]	14.34	4	9	9	29	0.968591	18	72.9654	85.6934	6.20166
Q14258	E3 ubiquitin/ISG15 ligase TRIM25 OS=Homo sapiens GN=TRIM25 PE=1 SV=2 - [TRI25_HUMAN]	14.29	1	7	7	26	1.01145	18	58.1464	70.9277	8.08936
O95747	Serine/threonine-protein kinase OSR1 OS=Homo sapiens GN=OXSR1 PE=1 SV=1 - [OXSR1_HUMAN]	13.66	1	6	6	32	1.14962	18	93.6619	57.9861	6.43018
Q86UP2-2	Isoform 2 of Kinectin OS=Homo sapiens GN=KTN1 - [KTN1_HUMAN]	10.69	3	10	11	31	0.966674	18	41.786	149.519	5.70654
O00468-6	Isoform 6 of Agrin OS=Homo sapiens GN=AGRN - [AGRIN_HUMAN]	9.1	6	12	12	32	0.860656	18	61.4933	214.706	6.40479
P30044-2	Isoform Cytoplasmic+peroxisomal of Peroxiredoxin-5, mitochondrial OS=Homo sapiens GN=PRDX5 - [PRDX5_HUMAN]	62.96	2	8	8	33	1.35976	17	103.184	17.02	7.23975
Q8NCW5-2	Isoform 2 of NAD(P)H-hydrate epimerase OS=Homo sapiens GN=APOA1BP - [NNRE_HUMAN]	62.16	2	8	8	29	1.20804	17	83.9372	20.4175	7.29834
P00746	Complement factor D OS=Homo sapiens GN=CFD PE=1 SV=5 - [CFAD_HUMAN]	47.04	2	7	7	31	0.292313	17	97.3024	27.0159	7.7085
Q8WU39	Marginal zone B- and B1-cell-specific protein OS=Homo sapiens GN=MZB1 PE=1 SV=1 - [MZB1_HUMAN]	42.33	1	5	5	31	0.669947	17	37.4979	20.6812	5.56689
P13489	Ribonuclease inhibitor OS=Homo sapiens GN=RNH1 PE=1 SV=2 - [RINI_HUMAN]	37.31	1	10	10	35	0.926851	17	58.0821	49.9411	4.81787
P04233-2	Isoform 2 of HLA class II histocompatibility antigen gamma chain OS=Homo sapiens GN=CD74 - [HG2A_HUMAN]	37.07	1	7	7	23	1.20011	17	44.444	26.3814	9.14404
J3KPX7	Prohibitin-2 OS=Homo sapiens GN=PHB2 PE=4 SV=1 - [J3KPX7_HUMAN]	36.12	2	8	8	30	1.00426	17	87.234	33.382	9.80322
P14174	Macrophage migration inhibitory factor OS=Homo sapiens GN=MIF PE=1 SV=4 - [MIF_HUMAN]	35.65	1	3	3	16	2.65235	17	52.4644	12.4682	7.88428
O95865	N(G),N(G)-dimethylarginine dimethylaminohydrolase 2 OS=Homo sapiens GN=DDAH2 PE=1 SV=1 - [DDAH2_HUMAN]	34.74	1	8	8	27	1.13443	17	96.2736	29.6255	6.01123
P10599-2	Isoform 2 of Thioredoxin OS=Homo sapiens GN=TXN - [THIO_HUMAN]	34.12	2	4	4	31	2.43808	17	66.7713	9.44569	6.03662
Q8WXF1-2	Isoform 2 of Paraspeckle component 1 OS=Homo sapiens GN=PSPC1 - [PSPC1_HUMAN]	32.57	2	9	13	53	2.3066	17	68.863	45.5423	6.58057
Q13838	Spliceosome RNA helicase DDX39B OS=Homo sapiens GN=DDX39B PE=1 SV=1 - [DX39B_HUMAN]	32.01	3	6	13	71	1.50126	17	43.2541	48.9599	5.66846
Q96IU4	Alpha/beta hydrolase domain-containing protein 14B OS=Homo sapiens GN=ABHD14B PE=1 SV=1 - [ABHEB_HUMAN]	30.48	1	5	5	31	0.427637	17	31.1366	22.3316	6.40479
Q12805-2	Isoform 2 of EGF-containing fibulin-like extracellular matrix protein 1 OS=Homo sapiens GN=EFEMP1 - [FBLN3_HUMAN]	29.28	4	11	11	27	0.552378	17	20.5217	53.6867	5.021
Q9BTT0	Acidic leucine-rich nuclear phosphoprotein 32 family member E OS=Homo sapiens GN=ANP32E PE=1 SV=1 - [AN32E_HUMAN]	28.73	1	6	6	33	1.44692	17	32.8815	30.6738	3.85303
P22087	rRNA 2'-O-methyltransferase fibrillarin OS=Homo sapiens GN=FBL PE=1 SV=2 - [FBRL_HUMAN]	28.66	4	8	8	27	1.48961	17	39.3316	33.7634	10.1841
P31937	3-hydroxyisobutyrate dehydrogenase, mitochondrial OS=Homo sapiens GN=HIBADH PE=1 SV=2 - [3HIDH_HUMAN]	27.38	1	6	6	30	1.00748	17	49.7529	35.3058	8.1333
H3BLU7	Aflatoxin B1 aldehyde reductase member 2 (Fragment) OS=Homo sapiens GN=AKR7A2 PE=2 SV=1 - [H3BLU7_HUMAN]	25.8	2	6	6	34	1.09942	17	73.0757	34.6622	7.18115
O00303	Eukaryotic translation initiation factor 3 subunit F OS=Homo sapiens GN=EIF3F PE=1 SV=1 - [EIF3F_HUMAN]	25.77	2	7	7	29	1.38583	17	33.6563	37.5402	5.45264
P63151	Serine/threonine-protein phosphatase 2A 55 kDa regulatory subunit B alpha isoform OS=Homo sapiens GN=PPP2R2A PE=1 SV=1 - [2ABA_HUMAN]	25.5	2	8	8	32	0.750758	17	36.5761	51.6595	6.20166
Q15113	Procollagen C-endopeptidase enhancer 1 OS=Homo sapiens GN=PCOLCE PE=1 SV=2 - [PCOC1_HUMAN]	25.17	1	8	8	29	0.443859	17	28.3835	47.942	7.43018
E9PHK0	Tetranectin OS=Homo sapiens GN=CLEC3B PE=2 SV=1 - [E9PHK0_HUMAN]	25	2	4	4	30	0.410542	17	34.1711	17.7827	5.04639
O00232	26S proteasome non-ATPase regulatory subunit 12 OS=Homo sapiens GN=PSMD12 PE=1 SV=3 - [PSD12_HUMAN]	25	1	10	10	27	1.38189	17	44.5513	52.8706	7.6499
P00403	Cytochrome c oxidase subunit 2 OS=Homo sapiens GN=MT-CO2 PE=1 SV=1 - [COX2_HUMAN]	24.67	1	4	4	32	1.40383	17	59.1704	25.5482	4.81787
B4DUR8	T-complex protein 1 subunit gamma OS=Homo sapiens GN=CCT3 PE=2 SV=1 - [B4DUR8_HUMAN]	23.2	2	9	9	22	1.22314	17	63.7195	55.6387	5.64307
P32455	Interferon-induced guanylate-binding protein 1 OS=Homo sapiens GN=GBP1 PE=1 SV=2 - [GBP1_HUMAN]	22.47	1	8	9	40	1.04443	17	38.2894	67.8877	6.31592
P61313	60S ribosomal protein L15 OS=Homo sapiens GN=RPL15 PE=1 SV=2 - [RL15_HUMAN]	21.08	1	5	5	34	1.82986	17	36.2441	24.1311	11.6196
P35221	Catenin alpha-1 OS=Homo sapiens GN=CTNNA1 PE=1 SV=1 - [CTNA1_HUMAN]	19.54	2	11	11	36	0.862901	17	101.3	100.009	6.29053
P06331	Ig heavy chain V-II region ARH-77 OS=Homo sapiens PE=4 SV=1 - [HV209_HUMAN]	17.12	1	2	2	31	0.2048	17	124.119	16.2181	8.27979
Q53EL6-2	Isoform 2 of Programmed cell death protein 4 OS=Homo sapiens GN=PDCD4 - [PDCD4_HUMAN]	16.59	2	7	7	31	1.51172	17	33.5833	50.5445	5.47803
Q16822	Phosphoenolpyruvate carboxykinase [GTP], mitochondrial OS=Homo sapiens GN=PCK2 PE=1 SV=3 - [PCKGM_HUMAN]	15.31	1	8	8	33	0.828748	17	47.1063	70.6846	7.62061
P54577	Tyrosine--tRNA ligase, cytoplasmic OS=Homo sapiens GN=YARS PE=1 SV=4 - [SYYC_HUMAN]	14.39	1	8	8	25	1.57838	17	68.6246	59.1061	7.04932
P35659	Protein DEK OS=Homo sapiens GN=DEK PE=1 SV=1 - [DEK_HUMAN]	13.87	3	5	5	31	2.98847	17	148.396	42.6479	8.55811
Q92900-2	Isoform 2 of Regulator of nonsense transcripts 1 OS=Homo sapiens GN=UPF1 - [RENT1_HUMAN]	10.64	2	9	9	32	1.63551	17	53.354	122.958	6.68311
F6SKP1	Transmembrane glycoprotein NMB OS=Homo sapiens GN=GPNMB PE=2 SV=1 - [F6SKP1_HUMAN]	5.86	4	2	2	34	1.61487	17	65.3366	51.0997	6.39209
P0CG05	Ig lambda-2 chain C regions OS=Homo sapiens GN=IGLC2 PE=1 SV=1 - [LAC2_HUMAN]	88.68	1	2	7	205	0.20548	16	43.6328	11.2865	7.23975
O75368	SH3 domain-binding glutamic acid-rich-like protein OS=Homo sapiens GN=SH3BGRL PE=1 SV=1 - [SH3L1_HUMAN]	56.14	1	6	6	25	0.909909	16	11.9074	12.7664	5.24951
P31946-2	Isoform Short of 14-3-3 protein beta/alpha OS=Homo sapiens GN=YWHAB - [1433B_HUMAN]	53.69	2	5	12	111	1.5513	16	27.7131	27.8327	4.83057
P01877	Ig alpha-2 chain C region OS=Homo sapiens GN=IGHA2 PE=1 SV=3 - [IGHA2_HUMAN]	50.88	1	3	11	209	0.219126	16	38.5727	36.503	6.1001
Q01995	Transgelin OS=Homo sapiens GN=TAGLN PE=1 SV=4 - [TAGL_HUMAN]	45.27	1	9	9	27	1.09124	16	37.8381	22.5964	8.83643
P62829	60S ribosomal protein L23 OS=Homo sapiens GN=RPL23 PE=1 SV=1 - [RL23_HUMAN]	44.29	1	5	5	26	1.19623	16	52.3274	14.8561	10.5063
P28066	Proteasome subunit alpha type-5 OS=Homo sapiens GN=PSMA5 PE=1 SV=3 - [PSA5_HUMAN]	42.74	1	7	7	27	1.55507	16	30.1138	26.3942	4.79248
P39019	40S ribosomal protein S19 OS=Homo sapiens GN=RPS19 PE=1 SV=2 - [RS19_HUMAN]	40	1	7	7	25	2.87202	16	59.6411	16.0505	10.3159
P25325	3-mercaptopyruvate sulfurtransferase OS=Homo sapiens GN=MPST PE=1 SV=3 - [THTM_HUMAN]	39.39	2	7	7	29	0.84127	16	66.2351	33.1576	6.59521
E9PKZ0	60S ribosomal protein L8 (Fragment) OS=Homo sapiens GN=RPL8 PE=2 SV=1 - [E9PKZ0_HUMAN]	37.56	2	6	6	29	2.29051	16	50.3292	22.3752	10.7554
Q9BUB1	PRKAR2A protein OS=Homo sapiens GN=PRKAR2A PE=2 SV=1 - [Q9BUB1_HUMAN]	36.13	2	8	11	49	0.57388	16	58.7946	43.0397	5.08447
P01767	Ig heavy chain V-III region BUT OS=Homo sapiens PE=1 SV=1 - [HV306_HUMAN]	35.65	1	2	3	42	0.205929	16	29.8303	12.3712	9.24658
P13073	Cytochrome c oxidase subunit 4 isoform 1, mitochondrial OS=Homo sapiens GN=COX4I1 PE=1 SV=1 - [COX41_HUMAN]	35.5	1	6	6	29	1.40088	16	37.5786	19.564	9.51025
G3V203	60S ribosomal protein L18 OS=Homo sapiens GN=RPL18 PE=2 SV=1 - [G3V203_HUMAN]	34.76	1	5	5	28	1.7113	16	32.6259	18.7445	11.5903
Q5JR95	40S ribosomal protein S8 OS=Homo sapiens GN=RPS8 PE=2 SV=1 - [Q5JR95_HUMAN]	31.91	2	5	5	31	1.83605	16	46.9784	21.866	10.3599
P46109	Crk-like protein OS=Homo sapiens GN=CRKL PE=1 SV=1 - [CRKL_HUMAN]	31.02	1	7	7	27	1.07427	16	62.7808	33.7559	6.7417
P48059	LIM and senescent cell antigen-like-containing domain protein 1 OS=Homo sapiens GN=LIMS1 PE=1 SV=4 - [LIMS1_HUMAN]	30.77	5	7	7	33	0.492325	16	53.0602	37.2258	8.04541
P62266	40S ribosomal protein S23 OS=Homo sapiens GN=RPS23 PE=1 SV=3 - [RS23_HUMAN]	28.67	1	4	4	31	1.95841	16	66.5403	15.7977	10.4917
P12277	Creatine kinase B-type OS=Homo sapiens GN=CKB PE=1 SV=1 - [KCRB_HUMAN]	26.51	1	6	6	27	0.458757	16	25.6691	42.6173	5.59229
Q15046	Lysine--tRNA ligase OS=Homo sapiens GN=KARS PE=1 SV=3 - [SYK_HUMAN]	24.46	2	10	10	24	0.998744	16	37.3423	68.0046	6.354
Q9Y617	Phosphoserine aminotransferase OS=Homo sapiens GN=PSAT1 PE=1 SV=2 - [SERC_HUMAN]	23.78	1	8	8	24	1.66847	16	72.6412	40.3968	7.66455
P02750	Leucine-rich alpha-2-glycoprotein OS=Homo sapiens GN=LRG1 PE=1 SV=2 - [A2GL_HUMAN]	22.77	1	6	6	28	0.187256	16	33.2682	38.1541	6.94678
O96008	Mitochondrial import receptor subunit TOM40 homolog OS=Homo sapiens GN=TOMM40 PE=1 SV=1 - [TOM40_HUMAN]	22.44	1	5	5	27	0.845968	16	65.2203	37.8691	7.25439
P78417	Glutathione S-transferase omega-1 OS=Homo sapiens GN=GSTO1 PE=1 SV=2 - [GSTO1_HUMAN]	21.99	2	5	5	21	1.38156	16	21.8539	27.548	6.59521
P16401	Histone H1.5 OS=Homo sapiens GN=HIST1H1B PE=1 SV=3 - [H15_HUMAN]	21.24	1	3	5	55	1.9442	16	72.3654	22.5665	10.9165
P08185	Corticosteroid-binding globulin OS=Homo sapiens GN=SERPINA6 PE=1 SV=1 - [CBG_HUMAN]	20.25	1	7	7	25	0.277993	16	72.5868	45.1119	6.03662
D6RA08	Complement C1q subcomponent subunit B (Fragment) OS=Homo sapiens GN=C1QB PE=2 SV=1 - [D6RA08_HUMAN]	20.09	3	4	4	29	0.377733	16	22.2925	24.1023	9.15869
O43242	26S proteasome non-ATPase regulatory subunit 3 OS=Homo sapiens GN=PSMD3 PE=1 SV=2 - [PSMD3_HUMAN]	19.48	1	9	9	30	1.0818	16	37.7581	60.9395	8.44092
P60228	Eukaryotic translation initiation factor 3 subunit E OS=Homo sapiens GN=EIF3E PE=1 SV=1 - [EIF3E_HUMAN]	18.65	1	8	8	25	1.44527	16	95.5604	52.1874	6.03662
P27694	Replication protein A 70 kDa DNA-binding subunit OS=Homo sapiens GN=RPA1 PE=1 SV=2 - [RFA1_HUMAN]	18.51	1	8	8	31	1.21614	16	87.9415	68.0953	7.21045
Q9NRN5	Olfactomedin-like protein 3 OS=Homo sapiens GN=OLFML3 PE=2 SV=1 - [OLFL3_HUMAN]	18.47	1	7	7	23	0.3276	16	24.1188	45.9813	6.56592
Q07021	Complement component 1 Q subcomponent-binding protein, mitochondrial OS=Homo sapiens GN=C1QBP PE=1 SV=1 - [C1QBP_HUMAN]	17.38	1	4	4	28	1.71834	16	95.2395	31.3426	4.84326
Q14166	Tubulin--tyrosine ligase-like protein 12 OS=Homo sapiens GN=TTLL12 PE=1 SV=2 - [TTL12_HUMAN]	17.08	1	8	8	28	2.57972	16	17.2391	74.356	5.52881
Q9NY33-4	Isoform 4 of Dipeptidyl peptidase 3 OS=Homo sapiens GN=DPP3 - [DPP3_HUMAN]	15.7	4	8	8	28	0.837436	16	46.9304	79.2582	5.03369
O94973	AP-2 complex subunit alpha-2 OS=Homo sapiens GN=AP2A2 PE=1 SV=2 - [AP2A2_HUMAN]	15.55	2	8	12	48	0.878043	16	52.271	103.895	6.96143
P49959-2	Isoform 2 of Double-strand break repair protein MRE11A OS=Homo sapiens GN=MRE11A - [MRE11_HUMAN]	15.15	4	8	8	27	0.89168	16	31.9979	77.5939	5.8208
A0AVT1	Ubiquitin-like modifier-activating enzyme 6 OS=Homo sapiens GN=UBA6 PE=1 SV=1 - [UBA6_HUMAN]	14.92	1	11	11	30	1.33374	16	32.0986	117.895	6.13818
Q13409-6	Isoform 2F of Cytoplasmic dynein 1 intermediate chain 2 OS=Homo sapiens GN=DYNC1I2 - [DC1I2_HUMAN]	12.11	7	5	5	29	0.882347	16	30.6251	68.2557	5.2876
P78347-2	Isoform 2 of General transcription factor II-I OS=Homo sapiens GN=GTF2I - [GTF2I_HUMAN]	11.39	4	8	8	27	1.82613	16	32.2695	107.902	7.94287
G3V0E5	Transferrin receptor (P90, CD71), isoform CRA_c OS=Homo sapiens GN=TFRC PE=2 SV=1 - [G3V0E5_HUMAN]	10.31	2	6	6	30	1.65922	16	47.1111	75.9166	6.81494
C9JIE4	Synemin OS=Homo sapiens GN=SYNM PE=2 SV=1 - [C9JIE4_HUMAN]	10.06	3	9	9	25	0.70995	16	35.3042	139.949	5.08447
F5GWX5	Chromodomain-helicase-DNA-binding protein 4 OS=Homo sapiens GN=CHD4 PE=2 SV=1 - [F5GWX5_HUMAN]	9.87	3	13	13	23	1.05286	16	44.8301	216.967	5.80811
F8W8T8	Acetyl-CoA carboxylase 2 OS=Homo sapiens GN=ACACB PE=2 SV=1 - [F8W8T8_HUMAN]	5.23	3	10	10	25	0.542893	16	25.4611	267.942	6.32861
P46939	Utrophin OS=Homo sapiens GN=UTRN PE=1 SV=2 - [UTRO_HUMAN]	4.95	1	12	12	31	0.59101	16	25.9512	394.22	5.32568
[truncated: 1,455 more rows]

## Sheet: TNBC TUMOR3
Accession	Description	ΣCoverage	Σ# Proteins	Σ# Unique Peptides	Σ# Peptides	Σ# PSMs	118/117 (TNBC-3)	A5: 118/117 Count	A5: 118/117 Variability [%]	MW [kDa]	calc. pI
[truncated: 2,243 more rows]

[truncated: 5 more sheets: TNBC TUMOR 4, TNBC TUMOR 5, TNBC TUMOR 6, TNBC TUMOR 7, TNBC TUMOR 8]
